# Supplementary material for: Weighted Gene Co-expression Network Analysis of Key Biomarkers Associated With Bronchopulmonary Dysplasia
Source: Front Genet. 2020 Sep 9;11:539292. doi: 10.3389/fgene.2020.539292 (PMC7509191; doi:10.3389/fgene.2020.539292)
Supplement: Supplementary file 1 [file Table_1.XLSX]

## Sheet: Sheet1
Gene name	Primer sequence		Gene name	Primer sequence
MMP25	F: GACTGGCTGACTCGCTATGG		LEF1	F: AGAACACCCCGATGACGGA
	R: TGATGGCATCGCGCAACTT			R: GGCATCATTATGTACCCGGAAT
MMP9	F: TGTACCGCTATGGTTACACTCG		ITK	F: GAAGATCGTCATGGGAAGAAGC
	R: GGCAGGGACAGTTGCTTCT			R: CGGGTATTTATAGTGGCATGGG
MAPK14	F: TCAGTCCATCATTCATGCGAAA		CD3G	F: TGGCCCAGTCAATCAAAGGAA
	R: AACGTCCAACAGACCAATCAC			R: CAAGTCAGAAGTACCGAACCATC
CEACAM3	F: CCCCAGACTCCTATTACCATCC		CD6	F: CAGCCCTCTCAGGTCATCCA
	R: GCTGGAGCATTCCACTGACAA			R: CTCCCGTTTGTCAGACGGAC
CSF2RB	F：AGCGGCTTCAGGACTCTTG		RASGRP1	F：ACATCACCCAGTTCCGAATGA
	R：CTGGGCATGAGGTGCTCTG			R：GCTGTCAATGAGATCGTCCAG
SIRPA	F: ACATGGTCCACCTCAACCG		IL7R	F: TGTCGTCTATCGGGAAGGAG
	R: ACGCTGGCGTACTCTGAGA			R: CGGTAAGCTACATCGTGCATTA
CKAP4	F: TGGACAGTTTGGTTGCATACTC		SKAP1	F: TGGCAGAAGGTTTGCGGAAT
	R: CCTCAGGTCATCTAGTAAACCCT			R: GAAAGCCCCGTAGAATATGGTC
SLCO4C1	F: TGAGCCATTTGCTGGTGTATC		CD3E	F: TGCTGCTGGTTTACTACTGGA
	R: GCATTACAAGGGGCTATCAAGTT			R: GGATGGGCTCATAGTCTGGG
SLC2A3	F: GCTGGGCATCGTTGTTGGA		ICOS	F: CAGGAGAAATCAATGGTTCTGCC
	R: GCACTTTGTAGGATAGCAGGAAG			R: CCTTTTGTCTTAGTGAGATCGCA
GAPDH	F: ACAACTTTGGTATCGTGGAAGG
	R: GCCATCACGCCACAGTTTC
