# Supplementary material for: Weighted Gene Co-expression Network Analysis of Key Biomarkers Associated With Bronchopulmonary Dysplasia
Source: Front Genet. 2020 Sep 9;11:539292. doi: 10.3389/fgene.2020.539292 (PMC7509191; doi:10.3389/fgene.2020.539292)
Supplement: Supplementary file 3 [file Table_3.XLSX]

## Sheet: Sheet1
DATA	GSM804214	GSM804215	GSM804216	GSM804217	GSM804218	GSM804220	GSM804223	GSM804230	GSM804235	GSM804236	GSM804239	GSM804240	GSM804241	GSM804250	GSM804251	GSM804256	GSM804257	GSM804258	GSM804260	GSM804261	GSM804262	GSM804263	GSM804264	GSM804268	GSM804272	GSM804273	GSM804274	GSM804277	GSM804278	GSM804280	GSM804282	GSM804285	GSM804290	GSM804304	GSM804310	GSM804312	GSM804314	GSM804315	GSM804219	GSM804221	GSM804222	GSM804227	GSM804231	GSM804233	GSM804234	GSM804238	GSM804242	GSM804243	GSM804244
COX6A2	6.65778	6.77776	6.8568	6.97421	6.5486	6.622	6.78235	6.80067	6.5123	6.93519	7.14357	6.76627	6.50341	6.79514	6.85305	6.84828	7.00567	6.50121	6.6779	6.41608	6.3949	6.72177	6.33657	6.31347	6.47367	6.44312	6.2883	6.64204	6.51597	6.65377	6.40594	6.45419	6.19979	6.63729	6.50923	6.42465	6.58139	6.92448	7.03959	6.53545	7.06444	6.57966	6.51882	7.51834	6.88951	6.51106	6.67139	6.68077	6.96825
C16orf58	7.34826	7.06119	7.10421	7.0236	7.09969	7.33554	6.84888	6.68232	6.8562	7.05611	6.77806	6.91769	6.99104	6.97556	7.06708	7.15231	6.86112	7.10435	7.25546	7.23561	7.23804	6.86382	6.96022	7.19181	6.66521	6.94361	6.76551	6.77424	6.88854	7.30831	7.07229	7.06817	7.10536	7.13499	6.72909	6.59029	6.80754	7.08291	7.06567	6.98804	6.7004	6.85291	6.62122	6.91071	6.72085	7.27803	7.14138	6.93736	6.52116
TP53TG3	5.62608	5.22125	5.63402	5.17768	5.30902	5.62997	5.77347	5.41761	5.78453	5.91181	5.57182	5.25325	5.3468	5.54365	5.10856	5.4495	5.51895	5.36081	5.21636	5.22355	5.60513	5.42876	5.2685	5.47445	5.5476	5.46639	5.15114	5.20813	5.39631	4.63919	5.15808	5.13939	5.1203	4.91469	5.47607	5.25842	5.28855	5.22271	5.00102	5.88104	5.77622	5.57191	5.3698	5.78303	5.86733	4.96691	5.5115	6.51808	6.83811
PRSS8	5.72296	5.72785	5.65948	5.33282	5.42261	5.64734	5.60449	5.60235	5.7383	5.51019	5.86307	5.75297	5.43717	5.38705	5.30598	5.27812	5.62102	5.4939	5.65125	5.29503	5.48664	5.62325	5.18848	5.23634	5.45761	5.52538	5.30609	5.53618	5.65667	5.54733	5.30186	5.27295	5.19097	5.38217	5.48099	5.33475	5.52511	5.56834	5.59747	5.5033	5.88877	5.64752	5.49606	6.16084	5.86488	5.40166	5.5532	6.38042	6.1121
PRSS36	6.80158	6.90016	6.58473	6.72173	6.35374	6.66029	6.52539	6.87775	6.89154	6.89934	6.74137	6.65392	6.63804	6.35851	6.83709	6.46549	7.04591	6.77603	6.70847	6.25421	6.7624	6.47495	6.43798	6.28151	6.35864	6.41672	6.45257	6.53979	6.64547	6.73794	6.27729	6.18517	6.49558	6.5443	6.63887	6.58421	6.70687	6.57528	6.60108	6.34029	7.04896	6.57608	6.3485	6.9814	6.87892	6.65066	6.70088	7.2331	7.39368
PYCARD	8.92707	9.243	9.04573	9.10115	9.14492	9.01821	8.10496	8.52472	8.60637	8.72298	8.60434	9.02228	8.98815	8.56278	8.8016	8.23345	8.60824	8.66639	8.76516	8.776	7.9401	8.61301	8.13793	8.30258	7.70084	8.20921	8.09955	7.77391	8.51562	7.99756	7.94475	7.647	8.20305	8.66122	8.45327	8.06971	8.11767	8.51292	9.17869	8.88387	8.53109	9.60015	8.77082	8.32552	8.65232	9.43667	8.86141	8.40538	8.83802
PYDC1	5.48675	5.48332	5.11379	5.30357	5.34449	5.24054	5.32734	5.54603	5.1942	5.47058	5.18785	5.16802	5.48419	5.12773	5.17554	5.59182	5.23845	5.37665	5.47283	5.33776	5.5081	5.57448	5.19671	5.2238	5.01719	4.97152	4.85184	4.97551	5.07875	5.22168	5.13733	5.22673	4.98293	5.19347	4.94551	5.02139	5.24284	5.22351	5.49089	5.06231	5.27992	5.29508	5.02955	5.75011	5.35931	5.07661	5.13588	5.44078	5.3881
DCTPP1	8.76456	8.57851	8.85475	8.78624	9.05846	8.60429	9.12726	8.79674	8.71411	8.80751	9.09738	8.69933	8.83569	8.9425	9.1986	9.1197	8.91862	8.55475	9.04154	9.13314	8.77745	8.63273	8.83044	8.3777	8.07786	8.03793	8.46579	8.16934	8.42615	8.51223	8.55327	8.83204	8.14178	8.27352	8.30422	8.57235	8.96966	9.07756	8.82176	8.59564	9.12909	9.08739	8.85048	8.89864	8.80512	8.92375	8.89602	8.43617	8.59976
SEPHS2	8.8177	8.89066	8.79264	8.82324	8.82315	8.5038	8.93147	8.66104	8.79334	8.99258	8.84592	8.77858	8.83634	8.77139	8.83077	8.88432	8.56124	8.89862	8.72272	8.69385	8.78492	8.52555	8.53832	8.6566	8.23419	8.27876	8.62555	8.4079	8.84236	8.07049	8.40242	8.31908	8.15411	8.45949	8.31226	8.36661	8.43529	8.44629	8.89473	8.67285	8.87715	9.10605	8.77576	8.71736	8.79262	8.90917	8.60897	8.48547	8.82716
ZNF768	6.82013	7.03253	6.7697	6.6464	6.85437	6.5259	6.70851	6.62861	6.76433	6.81789	6.83324	6.55661	7.03133	6.80112	6.90152	6.78996	6.79162	6.92594	6.90789	6.75574	6.1756	6.6063	6.75003	6.36435	6.35476	6.29158	6.419	6.45002	6.90332	6.71534	6.62335	6.48639	6.60326	6.5858	6.73352	6.65172	7.0172	6.88971	6.92117	6.31585	6.64783	6.90509	6.73326	6.75488	6.53379	6.93046	6.93358	6.62989	6.92553
MAPK3	8.9863	9.22321	8.88341	8.8299	8.69002	9.07525	8.44416	8.43997	8.70185	8.76755	8.72083	8.58021	8.71885	8.87296	8.94454	8.55241	8.65314	8.62173	8.94764	8.73819	8.76284	8.79628	8.22627	8.69273	8.26381	8.65075	8.24443	8.20261	8.30621	8.91111	8.54662	8.22412	8.49367	8.63943	8.43765	8.35769	8.41711	8.4113	8.94608	9.21247	8.76439	8.76175	8.47874	8.62514	8.52327	8.8563	8.50213	9.31136	9.08524
CD2BP2	8.47578	8.58474	8.69652	8.53785	8.30664	8.24532	8.24532	7.9402	8.08751	8.35968	8.15469	8.17488	8.38206	8.59998	8.40831	8.37857	8.28954	8.36072	8.37192	8.5621	8.08376	8.14407	8.23615	8.13031	7.69157	7.82731	8.16487	7.96266	8.04295	8.06165	8.02324	7.98556	7.97283	8.10868	7.99631	7.93129	7.97671	8.12536	8.5849	8.00268	8.11897	8.43675	8.03838	8.14037	8.28429	8.59457	8.06443	7.95642	8.06291
TBC1D10B	7.50422	7.73358	7.53271	7.44332	7.67277	7.73047	7.14738	7.16607	7.21647	7.28761	6.90097	7.45828	7.23339	7.58268	7.46537	7.38394	7.44409	7.34979	7.34347	7.59893	7.18677	7.45599	7.27547	7.55304	7.39701	7.51162	7.14832	7.30274	7.55416	8.18249	7.4914	7.44086	7.77283	7.50016	7.26323	7.25358	7.56948	7.18822	7.63736	7.59206	7.56643	7.67493	7.3954	7.13102	7.11854	7.63046	7.32029	7.31052	7.5753
HIRIP3	6.6227	6.52626	6.53855	6.54974	6.69797	6.20106	6.36719	6.26721	6.46001	6.12928	6.38194	6.48957	6.35826	6.50511	6.29009	6.70061	6.07327	6.51121	6.41397	6.30922	6.56256	5.91286	6.29796	6.43474	6.20746	6.13874	6.42762	6.27288	6.13855	5.75446	6.15081	6.42982	6.19807	6.09483	5.96965	5.43881	6.25248	6.13686	6.53549	6.364	6.4978	6.651	6.49965	6.4074	6.21105	6.60559	5.82973	6.14354	6.34142
DOC2A	5.80206	5.93856	5.72413	5.93312	5.50774	5.60543	5.73373	5.84706	5.9178	6.09702	5.99466	5.89526	5.69852	5.64443	5.94056	5.98465	6.00864	5.62693	5.62006	5.35568	5.51845	5.62786	5.35659	5.52574	5.5139	5.29132	5.27246	5.50682	5.90201	5.67302	5.60337	5.57447	5.36745	5.47069	5.74619	5.64066	5.80772	5.56902	5.6394	5.70849	6.07443	5.86345	5.7962	6.18029	5.97241	5.8189	5.97355	6.16892	6.28501
FAM57B	6.67074	6.33308	6.61688	6.78102	6.58372	6.43846	6.83445	6.84731	6.81722	6.85949	7.14908	6.75233	6.73819	6.64485	6.99429	6.73002	7.10237	6.80617	6.66552	6.38521	6.41827	6.67435	6.56185	6.41013	6.60223	6.38157	6.32507	6.58346	6.76434	6.60076	6.54415	6.46404	6.42124	6.41131	6.4213	6.50671	6.68014	6.74269	6.45325	6.54599	6.94918	6.44435	6.55377	7.00007	6.96132	6.51397	6.83111	7.34749	6.99241
TBX6	5.67487	5.71113	5.66932	5.65192	5.2736	5.64087	5.93135	5.52021	5.64786	5.6861	5.9829	5.73751	5.85637	5.45056	5.63429	5.67338	5.76265	5.91539	5.61315	5.23196	5.73804	5.47054	5.81256	5.25286	5.6425	5.36084	5.18542	5.28839	5.72793	5.42206	5.47231	5.40085	5.37935	5.41487	5.35658	5.31397	5.31532	5.54639	5.24341	5.55004	5.75427	5.54839	5.51422	6.17787	6.02685	5.20723	5.47382	6.54099	6.19728
YPEL3	8.71321	8.8236	8.60049	9.24704	8.64173	8.79371	8.52956	8.30911	8.87615	8.66152	8.38179	8.51331	8.32811	8.51297	8.65362	8.58771	8.75546	8.75282	8.3971	8.29769	8.30467	8.15919	8.1832	8.36201	8.6577	8.78978	7.90486	8.21534	8.64275	9.42457	8.50992	8.39991	8.55457	8.19232	8.62213	8.54747	8.72029	8.85162	8.87082	8.80204	8.46537	8.95579	8.51291	8.49547	8.96055	8.3361	8.37106	9.23574	8.94727
GDPD3	5.76763	5.86264	5.95117	5.87172	5.72023	5.7743	5.50959	5.8088	6.26946	5.52157	5.1834	5.67794	5.60589	5.88242	5.6411	5.61253	5.60113	5.79788	5.60139	5.67967	5.81041	5.2847	5.34555	5.93354	5.22987	5.67006	5.24446	5.81659	5.32804	5.94642	5.72036	5.68293	6.06561	5.96987	5.2958	5.83938	5.40764	5.52944	5.86104	5.71505	5.66288	5.61399	5.70922	6.18369	5.67163	5.74119	5.68049	6.08864	5.51206
CDIPT	9.44795	9.33714	9.52337	9.84611	9.74803	9.18144	9.07469	8.89941	9.04633	9.29379	9.26983	9.32127	9.19223	9.31016	9.366	9.45466	9.26022	9.08354	9.39628	9.49299	9.21388	9.22832	9.53498	9.14123	8.67177	8.66667	8.88542	8.74197	9.42673	9.13704	9.04018	9.15471	9.09179	8.94981	9.46211	9.00457	9.43095	9.25759	9.34421	9.04111	8.72403	9.4016	9.04633	9.00577	9.16022	9.49599	9.25795	9.01667	8.82342
SEZ6L2	5.86226	5.8282	6.03008	5.66797	5.78044	5.53896	5.77606	5.7992	5.82452	5.51587	5.73718	5.84437	5.71444	5.58209	5.72869	5.75165	5.92077	5.60641	5.57676	5.40764	6.21022	5.68517	5.5642	5.58754	5.43729	5.23077	5.45907	5.61494	5.68201	5.74095	5.54609	5.74038	5.41842	5.68331	5.57012	5.46805	5.63492	5.8055	5.96681	5.64843	5.97385	5.59334	5.87485	6.05273	5.95148	5.71281	5.76065	6.1852	6.05029
KCTD13	7.02034	7.16509	6.95101	7.08608	7.01582	7.04267	6.98896	6.86526	7.02599	7.02205	6.74056	6.90417	6.79908	7.12477	7.02707	7.31573	7.30379	6.79644	6.89446	7.20991	6.64551	6.67866	6.82963	7.05301	6.74739	6.94964	6.7435	6.84213	6.48126	7.21592	7.13371	7.20446	7.11293	6.97962	6.71457	6.67131	7.26523	6.72687	6.83214	7.009	6.77841	6.93351	6.94179	6.93268	6.92691	6.72484	6.93516	6.83172	6.81672
VKORC1	8.77399	9.0988	8.89383	8.68335	8.98278	8.71172	8.49057	8.4851	8.50332	8.63224	8.71356	8.67231	8.6021	8.83281	8.93254	8.82809	8.71614	8.62097	8.80724	8.96487	8.62509	8.63538	8.64293	8.34001	8.23474	8.21246	8.24593	8.07917	8.24838	8.64887	8.54774	8.3856	8.27597	8.54185	8.52145	8.33046	8.40664	8.52724	8.87372	8.70884	8.49277	8.63132	8.75989	8.3235	8.46779	9.06575	8.63764	8.29294	7.87597
ZNF747	8.01837	7.86524	8.03798	8.15787	7.75147	7.87212	7.88792	7.89534	7.68535	8.0506	8.01559	7.88168	7.7664	7.54103	7.84567	7.9701	8.18563	7.72484	7.98083	7.59097	7.70304	7.74645	7.6254	7.40736	7.15505	7.3373	7.35092	7.34308	7.58203	7.54557	7.64954	7.51626	7.54339	7.44265	7.47554	7.41938	7.58713	7.73343	7.98863	7.70634	7.84947	7.89182	7.76964	8.33204	7.93231	7.85311	7.94455	7.88966	7.6188
ZNF764	7.4733	7.5372	7.80323	7.44898	7.51008	7.59612	7.49773	7.18682	7.29502	7.44836	7.24486	7.111	7.18077	6.91907	7.38069	7.24	7.71238	7.46622	7.30574	7.10279	7.52535	7.21679	7.18475	7.07132	6.82893	7.18818	6.79593	6.82753	6.91085	7.70602	7.06982	7.11684	7.11916	7.44601	7.24987	6.77895	7.12034	7.30774	7.50112	7.15828	7.3906	6.97197	7.15367	7.6882	7.39962	7.22129	7.05818	7.04713	7.07591
ZNF688	6.81415	6.6904	7.09798	6.76109	6.90063	6.59329	6.56031	6.43456	6.43238	6.46297	6.78497	6.6016	6.56264	6.48258	6.91619	6.70021	6.79971	6.31598	6.69725	6.87198	6.67699	6.45359	6.33343	6.47498	6.14353	6.50645	6.36956	6.3963	6.54396	6.73145	6.41335	6.41866	6.77057	6.7028	6.34831	6.44153	6.5641	6.85088	6.84054	6.73015	6.5298	6.57359	6.66229	6.55286	6.69141	6.7569	6.71027	6.50066	6.14447
ZNF785	6.85137	7.1179	7.25031	7.08046	6.68952	6.94742	6.77642	6.64903	6.7297	6.81368	6.8879	6.66896	6.62889	6.54075	6.83037	7.02739	6.78182	6.76786	6.76414	6.74612	6.52777	6.86079	6.65588	6.62168	6.14294	6.35213	6.29542	6.32448	6.41305	6.68485	6.36818	6.6829	6.80352	6.73287	6.28053	6.58016	6.54945	6.81149	6.78604	6.44272	6.48349	6.59964	6.69409	6.84167	6.5997	6.93913	6.73408	6.65205	6.47378
ZNF689	7.35793	7.30133	7.4235	7.29571	7.40855	7.45205	7.15206	7.23954	6.92829	7.3478	7.44227	7.4569	7.48019	7.10423	7.24078	7.49501	7.13828	7.00711	7.14717	7.32499	6.99505	6.95622	6.98362	7.28228	7.02854	6.98164	7.28124	6.77135	7.28428	7.23752	7.31902	7.10543	6.83557	7.05157	7.09164	7.12311	7.25139	7.26798	7.34482	7.1022	7.3475	7.49853	7.19027	7.33118	7.2231	7.55827	7.49496	7.44928	7.13068
C16orf93	5.91228	6.25185	6.45	6.10951	6.04934	5.74922	5.8596	5.82724	6.08693	5.90374	6.00154	6.18337	5.77454	6.14819	5.76379	5.69331	5.88484	6.35066	5.90465	6.29234	6.07892	6.17292	5.78463	6.04413	5.63976	6.0249	5.96548	5.78448	5.72633	6.08492	5.65519	5.50196	5.81446	5.7552	6.35941	6.24721	5.95273	6.0333	6.02517	6.19779	6.06966	6.40088	6.09358	6.10126	5.969	6.40251	6.01576	5.98153	6.02169
ZNF629	6.04533	6.11584	5.80471	6.27382	5.99808	6.20413	6.2024	6.12229	5.95288	6.06429	6.21175	5.7965	6.01293	6.03912	6.07984	5.91235	6.28465	6.02415	6.04732	6.09479	5.30556	5.83568	5.69267	5.93948	5.98046	6.08063	5.88134	5.83188	6.31423	6.20269	6.18622	5.66166	5.82474	6.15626	6.24948	5.89028	6.24909	6.24913	5.95192	6.07923	6.45199	5.9294	5.81569	6.59671	6.3154	6.07804	6.20931	6.64993	6.38004
BCL7C	7.62164	7.72773	7.79354	7.72303	7.75695	7.68872	7.63468	7.44415	7.33757	7.59838	8.00922	7.63273	7.58214	7.44054	7.79136	7.85795	7.74459	7.29826	7.71406	7.56454	7.51849	7.47329	7.35772	7.32043	7.15646	7.14735	7.18485	7.09414	7.04831	7.47554	7.1719	7.18509	7.22371	7.41118	7.18493	7.02392	7.4472	7.39979	7.72549	7.73137	7.66995	7.47667	7.42007	7.66976	7.64881	7.68375	7.40137	7.47804	7.44262
STX1B	5.46197	5.45049	5.73239	5.20779	5.73121	5.45441	5.58613	5.85259	5.48851	5.38876	6.09693	5.89132	6.02468	5.26432	5.90834	5.62342	5.7238	5.30213	6.02382	5.36721	5.44109	5.32756	5.69017	5.29053	5.4449	4.86798	5.12699	5.82354	5.6035	5.60999	5.43721	5.24331	5.51914	5.77813	5.48225	5.41706	5.40547	5.87977	5.70645	5.38213	5.7582	5.54243	5.67263	6.10601	5.66622	5.53765	5.54517	5.88046	5.61503
ZNF668	6.44381	6.52776	6.46212	6.43866	6.41621	6.41306	6.39417	6.20645	6.37632	6.62285	6.51801	6.39038	6.52435	6.46591	6.57277	6.45015	6.78407	6.67003	6.43694	6.32739	6.05983	6.40825	5.97657	6.07164	5.86474	6.16669	6.00089	6.41166	6.2312	5.99783	6.25196	6.21825	6.13897	6.31883	6.24514	6.17443	6.61731	6.48115	6.43102	6.39711	6.56377	6.47572	6.15712	6.38787	6.44596	6.60582	6.52721	6.42676	6.38943
PRSS53	6.34133	6.28862	6.03347	5.90807	5.5577	6.21219	6.03786	6.20839	5.91573	5.98491	5.86723	6.10323	5.85022	5.75993	6.14158	6.22513	6.29725	6.04507	5.73685	5.82833	6.3877	5.87618	5.68517	5.82344	5.98502	5.98899	5.74629	5.93325	5.87319	6.21645	5.90767	5.71175	6.02254	6.21152	6.03793	5.95731	5.85695	5.91092	5.97142	5.9794	6.43503	5.78329	5.84052	6.33335	6.24605	5.84979	6.03915	6.66771	6.65199
RP11-645C24.1	10.5191	10.2763	9.95428	10.282	9.74034	10.5768	10.3394	10.2993	10.6024	10.1393	10.1448	9.97231	10.2385	10.7112	10.3376	10.555	11.2258	10.7034	10.3464	10.3534	10.4049	10.339	10.5087	10.7014	11.0572	11.3685	10.3388	11.6095	10.2985	11.7313	10.9604	10.762	11.9578	11.5843	10.6631	10.887	10.79	10.4668	9.91249	10.6018	10.2918	9.68333	10.1257	10.4343	10.4603	10.0173	10.3437	10.7741	10.6262
CRYM	5.93358	5.87422	6.07899	5.82535	6.57502	5.25853	5.88466	6.00936	5.57779	6.03919	5.84939	5.61802	6.02445	5.5514	6.04856	5.78823	5.98616	5.62043	5.49348	5.70127	5.62366	5.973	6.21736	5.41347	5.95214	5.62514	6.47625	5.55778	6.34629	5.89285	5.61403	5.53946	5.50198	6.08538	6.32904	6.11014	6.08546	6.32051	5.62772	5.92881	5.72833	5.58914	6.22677	5.89734	5.8862	6.06301	6.48272	6.00234	6.11947
NPIPL3	10.461	10.2141	9.90138	10.2354	9.65399	10.4754	10.2895	10.245	10.5489	10.0655	10.0463	9.9066	10.1846	10.6588	10.244	10.5211	11.1319	10.6444	10.2701	10.296	10.325	10.2703	10.4602	10.6279	11.0242	11.297	10.2527	11.5445	10.2001	11.6572	10.8901	10.6673	11.8956	11.5214	10.594	10.8246	10.7373	10.3749	9.8225	10.5204	10.2163	9.61492	10.0556	10.3536	10.3805	9.94294	10.2601	10.6924	10.5299
IGSF6	9.29655	9.72123	9.4289	9.50907	9.88875	9.34732	8.95634	9.64183	9.85945	9.36097	9.70037	9.74848	9.81065	9.57331	9.48548	8.96984	9.54867	9.61794	9.97078	10.3228	9.1188	9.37169	9.54485	9.66645	9.18607	9.60458	9.91647	9.06945	10.4842	8.73241	9.64992	9.15297	9.16585	9.18479	10.1111	10.059	9.65433	9.28292	9.76653	9.65664	9.49925	10.295	9.9447	8.73189	9.65665	10.3057	9.69798	9.27983	9.96343
ZP2	4.69142	4.28152	4.34989	4.2754	4.35569	4.06078	4.36169	4.46506	4.45532	4.47084	4.52978	4.52278	4.46583	4.03907	4.19735	4.26399	4.38127	4.43259	4.32254	4.13018	4.35081	4.24367	4.4364	4.25647	4.54728	4.43113	4.12488	4.29547	4.39023	4.50937	4.31662	4.417	4.19352	4.42241	4.12949	4.27177	3.92268	4.50008	4.35182	4.62143	5.06466	4.41765	4.24832	5.03264	4.83856	4.20443	4.52759	5.03576	4.88832
THUMPD1	7.86155	7.92307	8.14355	8.3613	8.22526	7.92785	7.96067	8.34195	8.17775	8.08074	8.0754	8.4463	8.31503	8.33637	7.89996	8.25382	8.13051	7.954	8.17939	8.40555	7.9107	8.44007	8.40873	8.18117	8.25993	8.07077	8.36927	8.41072	8.29497	7.89065	8.33523	8.39381	7.90688	8.00949	8.48679	7.78767	8.16392	8.03908	8.16361	7.97856	7.87531	8.01324	8.44986	7.85314	8.06725	7.91783	8.45608	7.45776	7.09422
ERI2	5.18503	5.59881	5.73453	5.40931	5.82055	5.04206	5.40266	5.78934	5.31793	5.18516	5.25068	5.95159	5.45602	5.64414	5.23446	4.94034	4.92761	5.40517	5.75985	6.05495	5.27034	5.61172	5.73474	5.61369	5.7613	5.52011	6.08132	5.29068	6.3828	5.05473	5.48902	5.73871	5.29182	5.21554	5.82644	5.45414	5.18993	5.16198	5.66726	5.3579	5.13548	6.16008	6.34061	5.19093	4.98036	6.01841	5.50033	4.62474	5.45023
DCUN1D3	6.86446	7.38785	7.35132	7.38534	7.33461	6.89423	7.33201	7.15533	7.16459	7.21966	7.13884	7.45418	7.20885	7.13755	7.16018	7.26509	7.13225	7.10091	7.46249	7.40623	7.45776	7.45493	7.27054	7.2178	6.91776	7.15624	7.42147	7.21078	7.6932	7.01645	7.00072	7.12614	7.15282	7.29354	7.36343	7.08592	7.30356	7.35434	7.25148	6.92144	7.49407	7.36533	7.20198	7.53522	7.42211	7.64142	6.99947	6.82802	7.28783
DNAH3	4.55858	4.60829	4.73896	4.39232	4.33417	4.39083	4.48841	4.75216	4.46611	4.53727	4.37017	4.57523	4.45104	4.30264	4.61569	4.27122	4.30393	4.34858	4.41818	4.31958	4.42667	4.41798	4.45157	4.38643	4.28454	4.20701	4.34911	4.31232	4.53602	4.36283	4.22645	4.49793	4.36286	4.48794	4.48612	4.29235	4.37997	4.52012	4.38586	4.61927	4.53428	4.51494	4.55245	4.96264	4.72083	4.39252	4.53689	4.77693	4.76126
NSMCE1	8.85681	8.77408	8.78922	8.60298	8.45734	8.74855	8.68756	8.35938	8.37411	8.639	8.52562	8.49992	8.46599	8.6324	8.80514	8.81656	8.33063	8.55266	8.56776	8.71733	8.37546	8.47224	8.27663	8.47792	7.95893	7.96947	8.00528	8.00565	7.72221	8.16603	8.08262	8.21968	8.06032	8.5459	7.88039	7.64252	7.73612	8.32397	8.6805	8.47929	8.67027	8.50232	8.34223	8.22116	8.25844	8.49854	8.43129	8.23973	8.23928
GTF3C1	7.8592	7.81329	7.76621	7.71519	7.84555	7.85316	7.70029	7.65549	7.795	7.76194	7.66351	7.91501	7.80677	7.74588	7.82949	7.80468	7.73016	7.7722	7.74449	7.92933	7.86026	7.68246	7.84993	7.99589	7.84033	7.93374	7.92882	7.94569	7.82428	8.19623	8.11013	7.99847	8.19356	7.81754	7.98411	7.82931	8.00235	7.98321	7.8411	7.69785	7.48942	7.82927	7.69438	7.64369	7.68336	7.90836	7.84588	7.42059	7.45046
GSG1L	6.67815	6.69407	6.73331	6.66443	6.68355	6.44409	6.64944	6.67779	6.52611	6.55053	6.59384	6.56175	6.42883	6.36296	6.6086	6.52866	6.77375	6.53085	6.57397	5.97955	6.3871	6.54837	6.15472	5.97389	5.97101	6.00392	6.02904	6.32758	6.48734	6.18425	6.16261	6.21714	6.12221	6.38771	6.3518	6.02023	6.17745	6.67808	6.4896	6.4556	6.8651	6.41057	6.45764	6.94504	6.66118	6.30435	6.38081	6.82883	6.73302
ARHGAP17	7.7332	7.61821	7.17692	7.40299	7.83754	7.80996	7.44053	7.91112	7.85753	7.57105	7.62648	7.61003	7.9072	7.84138	7.86514	7.69825	7.7225	7.43941	7.71985	7.85814	7.79509	7.51656	7.78771	8.14952	8.18362	8.43058	7.92971	8.46705	7.85858	8.96057	8.12506	8.07554	8.56118	8.23881	7.66995	7.71139	8.16161	7.84269	7.66501	7.54245	7.63535	7.60591	7.1623	7.72651	7.81289	7.57517	7.96112	7.50237	7.19872
ZKSCAN2	5.75475	5.79123	5.78966	5.86093	5.96525	6.02109	5.85041	5.54452	5.7725	5.64557	5.74336	5.72271	5.77963	5.9357	5.94615	5.90514	5.72232	5.90964	5.63122	6.21013	6.20372	5.81115	6.12014	6.2697	6.21944	6.25016	6.34721	6.16079	5.90514	6.41643	6.25201	6.13838	6.3402	5.92033	6.11667	6.04933	6.18342	6.32767	6.01882	5.80237	5.81112	5.74081	5.8626	5.72899	5.27768	6.0829	5.74323	5.6953	5.45848
EARS2	6.48196	6.36332	6.48061	6.24732	6.45143	6.68485	6.5749	6.22153	6.42848	6.42544	6.25683	6.55365	6.18804	6.45126	6.52137	6.69391	6.44386	6.34691	6.39738	6.72012	6.64861	6.57417	6.31567	6.36692	6.14728	6.33498	6.28876	6.41939	6.16505	6.67141	6.47977	6.49206	6.67998	6.50422	6.42398	6.37453	6.45138	6.65457	6.53706	6.16471	6.42145	6.38329	6.41559	6.44017	6.17871	6.36793	6.43239	6.38337	6.30722
NDUFAB1	7.91033	7.97792	7.66463	7.7221	8.05028	7.8679	7.97556	8.00603	8.13639	8.12883	7.86231	7.87246	7.95599	7.92047	8.02827	8.1748	7.36807	8.05092	7.83173	7.84517	7.4042	7.47951	7.70432	7.92701	7.39816	7.58967	7.85734	7.40361	7.70692	7.08904	7.29813	7.46411	7.32115	7.35883	6.60091	6.80744	7.01785	7.21501	7.69084	7.47651	7.94427	8.18363	7.828	7.19514	7.63913	7.92477	7.73746	7.47591	7.9869
PALB2	6.61767	6.4393	6.61574	6.64131	6.68361	6.62382	6.83803	6.76102	6.87832	7.04902	6.80153	6.95563	6.74719	7.05314	6.92315	6.9858	6.73557	6.92712	7.13343	7.24398	7.08549	7.10526	7.27221	7.26317	7.3874	7.08728	7.26644	7.1763	6.97019	7.28935	7.37825	7.33777	7.01102	6.75843	6.76376	6.82173	7.03372	6.8207	6.57603	6.66155	6.98843	6.94622	6.81604	6.4822	6.69924	6.82107	6.8188	6.29827	6.44916
ERN2	5.82285	5.57474	5.89625	5.35841	5.20203	5.53959	5.42784	5.52133	5.31798	5.5096	5.83611	5.5575	5.4877	5.40478	5.52763	5.34861	5.85491	5.36117	5.28093	5.14137	5.43053	5.25293	5.39929	5.30926	5.32953	5.08299	5.23795	5.43936	5.65475	5.75798	5.34811	5.20412	5.56843	5.57363	5.62742	5.49953	5.72135	5.68782	5.51003	5.19938	5.8644	5.29085	5.6197	6.08856	5.71912	5.41219	5.40424	5.88941	5.83614
PDZD9	4.46991	4.47917	4.23415	4.50699	4.38445	4.2067	4.64734	4.08227	4.19818	4.48707	4.4345	4.37825	4.37962	4.3434	4.41284	4.3382	4.44924	4.26825	4.41837	4.05046	4.85313	4.32232	4.17325	4.1852	4.30011	4.02297	4.49366	4.17754	4.2896	4.2927	4.08528	4.26495	4.12566	4.39849	4.44095	4.26433	4.22327	4.41507	4.50413	4.1543	4.18141	4.09743	4.17074	4.44249	3.98073	4.01639	4.09703	3.73776	4.38336
CDR2	8.99277	8.57994	9.01743	8.99291	8.88568	9.21063	8.96845	8.51113	8.75168	9.04975	8.88907	9.06993	8.70327	8.85286	8.62978	9.29414	8.57488	9.01955	8.93612	9.11021	9.00418	8.83755	8.77172	9.0661	8.46768	8.07529	8.53443	8.79894	7.98915	8.07389	9.12827	8.97353	8.99861	8.58919	8.40799	8.6228	8.8155	8.7918	9.0274	9.04706	8.84633	8.07906	8.75673	9.16963	8.64529	8.61839	8.86096	8.15579	7.65873
USP31	6.73023	6.94653	6.76208	6.31812	6.81492	7.33779	6.84885	6.9883	7.01287	6.92566	6.89984	6.82066	7.00238	6.88148	6.88307	6.4685	6.80814	6.93637	6.90582	7.06925	7.12887	7.24472	7.19454	7.45554	7.33814	7.7232	7.27158	7.21967	7.31185	7.47869	7.67708	7.36433	7.61159	7.63256	7.26756	7.49136	7.1211	7.05765	6.77041	6.94014	7.10393	6.7753	7.16676	7.12393	7.03132	7.18598	6.9274	7.01944	6.96373
COG7	7.01745	6.96379	7.05556	6.82042	7.19778	6.78362	6.72103	6.90299	6.99568	7.01546	6.92299	7.3134	6.9292	7.14058	7.00275	7.1267	6.9562	7.1024	6.90635	7.42679	7.11588	6.93605	7.14347	7.02229	6.93929	6.87471	7.15159	7.02647	7.08294	7.23701	7.10058	7.08058	7.2672	6.98654	7.11653	6.87004	6.81669	6.92288	7.25413	6.83148	6.55422	7.14676	6.96611	6.87989	6.89555	7.24392	7.09642	6.4422	6.55507
GGA2	8.69683	8.55035	8.75802	8.78883	9.15584	8.50152	8.32376	8.67417	8.73307	8.44214	8.49893	8.60227	8.62961	8.8239	8.97285	8.90813	8.79354	8.42617	8.96639	8.99712	8.84491	8.56583	9.22543	8.70898	8.35194	8.70952	8.47262	8.91078	7.77749	9.17131	8.65702	8.71665	8.98605	8.85492	8.43459	8.06922	8.72447	8.96787	8.8992	8.40548	8.06033	8.49059	8.05971	8.4638	8.82951	8.39746	8.70998	7.59703	7.29816
RP11-231C14.2	8.95862	8.28471	8.19227	8.94003	7.72987	8.94545	8.44877	8.95176	9.26025	8.16024	7.93097	8.17887	8.72951	9.46421	8.41532	9.14717	9.74138	9.27147	8.5173	8.912	8.44711	8.27202	9.0215	9.11613	9.6886	10.0688	8.5302	10.6373	8.6001	10.4755	9.59495	9.17731	11.3215	10.8494	9.06326	9.7439	9.48172	9.01201	8.33476	9.12087	7.83272	8.29443	8.75482	8.61068	8.87664	8.38775	8.57678	8.99023	8.95511
AC009086.1	10.0786	9.97043	10.0028	10.2376	10.0624	10.2572	9.96834	10.3478	10.4579	9.9665	9.86721	10.1682	10.1867	10.3245	10.0964	10.2077	10.4844	10.3501	10.2054	10.3406	10.272	10.3678	10.6196	10.724	10.6152	10.6702	10.5348	11.1754	10.3242	11.0608	10.9027	10.9055	11.3495	11.035	10.8927	10.985	10.7828	10.6792	10.0834	10.2181	9.77683	9.68438	10.2635	10.0775	10.2538	10.095	10.263	9.98911	9.92878
RP11-231C14.4	10.5051	10.2371	9.93501	10.278	9.69403	10.5376	10.3304	10.3006	10.5881	10.123	10.0904	9.95116	10.2317	10.7217	10.2803	10.5642	11.2004	10.6767	10.3102	10.3345	10.3778	10.3061	10.4986	10.6706	11.0513	11.3389	10.298	11.6221	10.2609	11.6853	10.9414	10.7208	11.9935	11.587	10.6518	10.9036	10.7714	10.4563	9.89158	10.5697	10.2363	9.66572	10.1138	10.4072	10.4313	9.97876	10.2918	10.7395	10.5969
BOLA2B	10.1297	10.0688	9.85885	10.1142	9.96783	10.3611	9.97693	10.2589	10.4766	9.99184	10.0278	10.0376	10.2265	10.2437	10.2841	10.1236	10.2799	10.1726	10.0745	10.1589	10.1583	10.2181	10.3951	10.3429	10.4187	10.3239	10.3069	10.7998	10.0883	10.6721	10.5025	10.5302	10.8377	10.7395	10.3773	10.5826	10.3897	10.4178	9.99522	10.2935	9.91868	9.95374	10.2244	10.0906	10.25	10.2083	10.263	10.1357	10.1038
TUFM	8.9753	9.00179	9.02088	9.0532	9.13435	9.17409	8.62943	8.49183	8.57767	8.52789	8.69345	8.7801	8.60454	8.64338	8.79071	8.8068	8.53735	8.6246	8.99212	8.98298	8.48648	8.34191	8.4363	8.60521	7.70148	8.3662	8.21998	8.33554	8.47615	9.18433	8.55961	8.36321	8.57779	9.05164	9.0211	8.12377	8.74384	9.23241	9.31264	8.73753	8.37857	8.88574	8.6611	8.61332	8.55821	8.94114	8.88032	8.2183	8.09526
RABEP2	7.34659	7.4023	7.48628	7.35578	7.32994	6.9745	7.06864	6.91064	6.69859	7.07564	6.99782	6.91746	6.9004	7.09946	7.2717	7.06343	6.97268	6.98799	7.05472	7.06621	7.28189	6.91911	6.97972	6.81097	6.60691	6.55984	6.50739	7.04533	6.62148	7.17211	6.93344	6.76397	7.16343	7.30256	6.78192	6.53191	6.85228	7.26024	7.34677	6.75112	6.96854	6.63943	6.90547	7.25439	6.9274	6.96117	6.81076	6.98456	6.92787
SULT1A1	6.53192	7.13314	6.86768	6.46882	6.44996	6.54061	6.0838	6.26015	6.37565	6.3448	6.14938	6.8496	6.21731	6.17116	6.03715	5.81338	6.64246	6.28856	6.58913	6.57223	5.61322	6.14063	6.17172	6.22413	5.90283	5.96925	5.89102	6.11829	6.17175	6.03269	6.14539	6.28669	6.16722	6.33061	6.15591	6.26987	6.32108	6.518	6.47443	6.43889	6.46946	6.74995	6.53427	6.08024	6.29388	6.96855	6.64542	6.6925	6.1321
EIF3CL	10.7649	10.6556	10.6321	10.6121	10.5798	10.7151	10.761	10.3299	10.2619	10.5426	10.6723	10.7161	10.7131	10.5347	10.6151	10.811	10.0334	10.4952	10.7638	10.8653	10.6277	10.1612	10.5338	10.7508	10.1485	10.4035	10.1782	10.4139	9.47215	10.3504	9.92036	9.98346	9.95692	10.2408	10.3348	9.8782	10.3968	10.4835	10.8364	9.80057	9.71876	10.7238	10.5529	10.3133	10.5126	10.1919	10.7436	10.4024	10.0582
NPIPL1	8.39782	8.14801	7.89854	8.20999	7.80602	8.39832	8.22683	8.336	8.68066	8.04762	7.89745	7.83845	8.29223	8.61765	8.05634	8.37637	8.84839	8.66214	8.15252	8.2684	8.20209	7.94607	8.43993	8.62127	8.90171	9.13182	8.3528	9.54551	8.0203	9.31377	8.86924	8.65283	10.2786	9.57113	8.53367	8.85406	8.57409	8.32889	7.94602	8.39411	8.06768	7.92409	8.23369	8.19663	8.48769	7.95239	8.0652	8.69362	8.69985
CLN3	8.03872	8.26841	8.34334	8.08773	8.05586	8.14966	7.83546	7.78563	8.08616	8.11653	7.70402	8.06595	8.06692	7.87909	8.07435	8.20771	7.93877	8.01518	8.28915	8.28372	7.41554	7.5675	7.78044	7.74328	7.26158	7.54449	7.68324	7.47797	7.6869	7.91432	7.84003	7.91048	8.22034	7.98679	8.00051	7.81047	7.70404	7.81487	8.25629	8.04488	7.77251	7.98631	7.97365	7.91469	7.98389	8.39655	8.0192	7.95652	7.77652
IL27	6.04502	6.07423	6.30021	6.02393	6.11533	6.13597	6.32211	6.15681	6.12505	6.36015	6.35912	6.23577	6.39177	5.87992	6.0329	6.05201	6.09019	5.957	5.80266	5.58894	6.29207	5.97162	6.01846	5.65592	5.94079	6.18968	5.90811	6.01035	6.30396	6.27856	5.85916	6.16353	5.86903	5.94913	6.13868	5.74926	5.90933	6.05535	5.58133	6.18196	6.73786	6.14588	6.06156	6.46378	6.35413	6.09306	5.98491	6.71199	6.82591
NUPR1	5.96673	5.77873	6.15838	6.32382	5.76359	5.75171	5.84154	5.82609	5.71568	5.71309	6.00123	5.74657	5.62937	5.65884	5.77926	5.40927	5.98087	5.82388	5.76548	5.31966	5.66022	5.41664	5.52272	5.13199	5.31397	5.44366	5.46439	5.71141	5.9965	6.11571	5.67644	5.30206	5.6519	6.0479	6.09495	5.91318	5.89243	6.54006	5.94671	5.62976	5.84483	5.6144	5.47317	6.14113	6.05024	5.28188	6.10988	6.28881	6.30359
SULT1A2	6.19527	7.32788	6.4962	7.40549	6.60359	6.59238	6.08606	6.60413	6.25035	6.74297	6.63293	7.07426	6.39608	6.1257	6.61886	6.21718	6.67432	6.51816	6.66268	6.98908	5.7514	6.43011	6.1391	6.65088	5.89616	6.34591	6.63864	6.10647	6.24452	6.07569	6.17667	6.5183	6.40513	6.90411	6.10653	6.28293	6.3355	6.16208	6.84172	6.34444	6.42869	6.82388	6.89261	6.32455	6.52016	7.36593	6.82038	7.03696	6.72192
RP11-57A19.3	8.37583	8.13092	7.84031	8.20957	7.77474	8.37294	8.14729	8.30402	8.66936	8.00747	7.87226	7.84277	8.27279	8.65746	8.02176	8.35597	8.83198	8.65471	8.08481	8.2927	8.12666	7.84788	8.4739	8.60061	8.84763	9.09898	8.35627	9.59094	7.95414	9.33153	8.83325	8.65889	10.2709	9.5676	8.51506	8.82726	8.55059	8.28044	7.9218	8.42073	7.98337	7.89001	8.21868	8.13028	8.41446	7.89695	8.06118	8.69442	8.73511
XPO6	10.318	10.2954	10.3972	10.2411	10.322	10.6029	10.5638	10.416	11.2707	11.0198	10.52	10.4245	10.4078	10.9208	10.7526	10.7598	11.1011	11.103	10.5116	10.648	11.3898	10.8863	10.6425	11.088	11.1084	11.4869	10.637	10.783	10.467	10.8798	10.8426	10.6005	10.8316	10.4683	10.5234	11.126	10.813	10.3471	10.4352	10.8158	10.9503	10.9515	10.0057	10.4934	10.9503	10.7119	10.4129	11.9263	11.6956
CACNA1B	5.96333	5.756	5.92769	5.7557	5.40544	5.65012	5.92361	5.6867	5.74959	5.67873	5.71246	5.61297	5.65233	5.51003	5.5862	5.57855	5.76298	5.50158	5.62071	5.3961	5.95304	5.78928	5.34315	5.44197	5.47601	5.64727	5.398	5.47364	5.76841	5.65832	5.42109	5.26145	5.58851	5.73044	5.52726	5.46263	5.54393	5.80542	5.80104	5.58366	5.93329	5.70908	5.59759	6.24625	5.88744	5.46762	5.72472	6.45816	6.20402
FAM138C	6.235	5.9876	5.55038	5.11087	4.73491	5.19303	5.94759	5.00767	5.66934	5.48788	4.68029	5.06878	5.30739	4.8832	4.57129	4.76285	4.45445	4.95228	4.56922	4.17448	5.54529	5.31544	5.04879	5.23151	4.9626	4.90129	5.25446	4.69179	4.9177	4.74234	4.5531	4.45426	4.50408	5.06141	4.89483	4.82766	4.80227	4.64622	4.83106	5.90946	6.14593	5.23543	4.66373	5.55022	5.90971	4.60261	5.15715	7.29411	8.1126
FOXD4	6.37194	6.46997	6.32825	6.09127	6.18244	6.02879	6.2299	5.897	6.07282	6.28793	6.16696	6.01397	6.13907	5.9185	5.82965	6.0282	6.03255	5.99553	5.84604	5.69026	6.0499	5.89433	5.74018	5.81395	5.86009	5.76888	5.96021	5.92171	5.80949	6.27275	5.80021	5.75722	5.73979	6.13225	5.78463	5.95418	6.00855	6.05948	6.20408	6.02204	6.45532	5.90006	5.92834	6.31956	6.19208	5.93372	5.88607	6.55642	6.70042
CBWD1	8.30172	8.38807	8.28757	8.41779	8.77569	8.54634	8.53154	8.78544	8.76102	8.66899	8.35525	8.85486	8.71628	8.98083	8.22211	8.9051	8.49812	8.54147	8.71598	8.92273	8.36169	8.47624	9.08518	8.94153	8.71764	8.63654	9.4167	9.1043	9.13386	8.45412	8.83451	8.84645	8.80899	8.60798	9.03812	9.05458	8.57079	8.08302	8.53428	8.42305	8.14894	8.20535	8.61778	7.55035	8.1644	8.42886	8.58251	7.89445	7.62267
C9orf66	4.58136	4.95698	5.03442	4.89826	5.07444	5.18875	5.15852	5.57472	5.52945	5.37533	5.58283	5.2184	5.41295	5.03923	5.33514	5.01961	5.11173	4.81603	5.32962	5.12484	4.7274	5.02695	5.0557	5.09415	5.39989	5.36431	4.88663	4.74496	5.61639	5.2198	4.84751	4.89393	4.80592	4.86474	5.00794	4.78931	5.02089	5.43136	5.23103	5.04485	5.48553	5.70898	5.16863	5.49365	5.21787	5.32411	5.51224	5.32541	5.50195
KIAA0020	7.03365	7.35645	7.21347	7.20243	7.62406	7.40723	7.82747	7.74538	7.61149	7.63776	7.34761	7.60264	7.67974	7.72107	7.32465	7.64297	7.32173	7.60986	7.50081	7.77769	8.07495	7.69701	7.97722	8.03416	8.12231	7.85972	8.19682	8.1311	7.50717	7.35986	7.80241	7.96117	7.78607	7.44371	7.32706	7.30433	7.43114	7.04298	7.31254	7.40365	7.26518	7.3318	7.67142	7.16014	7.23994	7.34982	7.27629	6.57955	6.74734
RFX3	6.35139	6.62109	6.4006	6.51973	6.4151	6.93097	6.8103	6.7462	6.56179	6.46179	6.17667	6.78148	6.70663	6.86799	6.42177	6.45003	6.53439	6.86271	6.72274	6.8856	7.26234	7.43027	7.37083	7.5304	7.59492	7.59365	7.6919	7.94009	7.12113	7.57112	7.63691	7.80725	7.62143	7.23188	7.5323	7.76234	7.37501	7.01082	6.68482	6.9047	6.50727	6.22942	6.9162	6.58661	6.23948	6.79198	6.56053	6.52666	5.6301
GLIS3	4.9861	4.77986	4.65407	4.78032	4.90705	4.96732	5.10438	4.90448	5.09131	4.91164	5.13754	4.79802	4.96582	4.85659	4.97785	4.71776	4.92485	4.89918	4.99095	4.67215	4.9667	5.14775	4.91408	4.89921	4.9646	4.93227	4.75853	4.84315	4.97477	4.66503	4.85438	4.85184	4.77623	4.87279	4.93244	4.89938	4.81616	4.97049	4.5802	5.13465	5.49403	4.96383	4.80688	5.37016	5.22229	4.90798	4.88341	5.4494	5.4919
C9orf68	4.48954	4.72778	4.55327	4.22047	4.59888	4.2993	4.50217	4.67408	4.40744	4.54173	4.44017	4.55201	4.83697	4.34383	4.30336	4.74746	4.6416	4.52275	4.07711	4.46754	4.72482	4.63225	4.44337	4.78176	4.89399	4.44429	4.64501	4.64299	4.51757	4.40502	4.24469	4.73091	4.68379	4.51425	4.59811	4.70303	4.82491	4.54102	4.62264	4.61802	4.6571	4.4125	4.33112	4.64748	4.46723	4.54569	4.40932	4.88281	4.91021
AK3	7.26397	7.30701	7.3364	7.25864	7.71046	7.37312	7.54487	7.36936	7.21056	7.39386	7.33276	7.52074	7.41653	7.30686	7.53803	7.55511	7.16408	7.29011	7.57358	7.45649	7.275	7.25756	7.44026	7.35074	7.43546	7.49022	7.35154	7.38061	7.47611	7.52392	7.41783	7.41233	7.33881	7.26507	7.49455	7.52498	7.49983	7.50675	7.49279	7.54119	7.40343	7.42258	7.96811	7.34043	7.28719	7.78176	7.48349	6.84645	6.78934
UAP1L1	7.76416	8.09295	7.94729	7.73951	7.48212	7.53277	7.27926	7.39364	7.29901	7.65859	7.23797	7.54753	7.59253	7.43201	8.0234	7.43244	7.91887	7.46021	7.96849	7.88487	7.38066	7.12495	7.10678	7.47027	7.18155	7.33611	6.69492	7.26864	7.42294	7.50634	7.24894	7.45083	7.57058	7.81078	7.6435	7.14687	7.56839	7.58136	7.79726	7.32622	7.51457	7.5603	7.66463	7.74009	7.45682	8.0996	7.61472	7.33261	7.8408
MAN1B1	7.59814	7.49345	7.26119	7.61755	7.37111	7.48012	7.47123	7.28648	7.15764	7.3621	7.56153	7.41104	7.52398	7.29847	7.52887	7.42383	7.46467	7.33971	7.46693	7.28191	7.19695	6.98838	7.01479	7.26094	6.77102	7.02847	6.96407	6.98488	7.24408	7.09487	7.15946	7.24307	7.40469	7.32582	7.20413	6.97443	7.48047	7.47927	7.6892	7.18008	7.41014	7.49936	7.05708	7.6276	7.31122	7.56736	7.40482	7.10184	7.09094
GRIN1	5.67303	5.7078	5.56365	5.65548	5.29424	5.61627	5.82027	5.75602	5.44232	5.86249	5.82181	5.65652	5.68261	5.37197	5.64949	5.33588	5.69963	5.43921	5.26526	5.4182	5.68563	5.99921	5.35678	5.55193	5.22002	5.64843	5.22149	5.37234	5.5315	5.40587	5.6402	5.28492	5.52162	5.41452	5.50145	5.59966	5.49482	5.66189	5.56756	5.48821	5.82356	5.673	5.66547	6.04986	5.63374	5.62624	5.41585	5.79654	5.61926
LCN12	6.47943	6.43739	6.6508	6.41249	6.33926	6.31133	6.52456	6.55856	6.40709	6.22797	6.5316	6.39185	6.07195	6.24212	6.38061	6.395	6.62641	6.19156	6.09438	6.02139	6.22925	6.19938	6.26807	5.95726	6.2172	6.06101	6.2753	6.31065	6.44965	6.45668	6.20833	6.09037	6.37442	6.54243	6.40106	6.26981	6.41676	6.2996	6.48271	6.43319	6.48651	6.19835	6.42405	6.82508	6.62038	6.20654	6.30138	6.84359	6.73532
PTGDS	6.70355	6.83659	6.61904	6.59906	6.91811	6.48151	7.05431	6.76412	6.71658	7.05717	6.96382	6.79598	6.95841	7.03812	7.23253	6.95452	6.94926	7.12721	6.56509	6.29923	6.32574	6.74224	6.67098	6.31843	6.35461	6.64874	6.994	6.58325	6.47314	6.3129	6.25121	6.46171	6.20916	6.42162	6.20807	6.50482	6.42872	7.20601	6.41549	6.46397	7.11599	7.27103	6.52987	7.40119	7.23688	6.4818	6.53326	7.62357	7.82174
LCNL1	6.2547	6.0442	6.45777	6.02118	6.02392	5.90656	6.39259	6.56787	6.40813	6.2702	6.883	6.19695	6.40579	5.99141	6.37126	6.23883	6.62363	6.44931	6.35917	6.01999	6.18543	6.06734	6.34753	5.79708	5.88336	6.02308	6.09955	6.30537	6.4209	6.20576	6.47361	6.13207	5.95903	6.40847	6.44625	6.31946	6.39544	6.49376	6.49485	5.88052	6.54205	6.18507	6.22561	6.9346	6.66571	6.08064	6.44326	6.91916	6.81095
C9orf142	8.59136	8.58456	8.6279	8.65771	8.25368	8.50841	8.09814	7.80448	7.92311	8.27278	8.32931	7.97474	8.24402	7.99451	8.31741	8.35427	8.44305	7.8672	8.14209	7.99539	8.01994	8.00198	7.79846	7.84448	7.46258	7.6277	7.50874	7.56479	7.46451	8.33905	7.60001	7.59887	7.70717	8.30361	7.653	7.63241	7.78924	8.34172	8.47928	8.06799	8.12661	7.80722	7.76176	8.25607	7.86651	8.1291	8.04089	8.32501	8.12427
C9orf139	6.50853	6.60044	6.3606	6.5756	6.54786	6.31973	6.39484	6.37815	6.46548	6.12035	6.24388	6.28364	6.19068	6.39707	6.26495	6.04692	6.54019	6.09941	6.33232	6.06432	6.46175	6.16669	6.19355	6.17698	6.1333	6.25142	6.0454	6.23425	6.23597	6.332	6.08577	6.30358	6.36327	6.3666	6.34384	6.21219	6.44606	6.33218	6.06936	5.92957	6.58067	6.45839	6.34556	6.64081	6.63323	6.50863	6.61704	7.01039	6.74879
NOXA1	7.31693	7.50061	7.3354	7.50049	7.2747	7.30408	7.33931	7.42491	7.11396	7.24571	7.6248	7.08725	7.35881	7.11049	7.45586	7.13656	7.46004	7.24462	7.32181	7.03549	7.05939	7.20853	6.89896	6.91711	6.73731	6.94527	6.83465	7.07306	7.35193	7.25738	7.09188	7.03014	7.09485	7.41716	7.04186	7.17595	7.17735	7.46338	7.29786	7.2269	7.48721	7.46152	7.29613	7.71943	7.38829	7.33887	7.31381	7.62068	7.37833
MRPL41	7.98023	7.99526	7.77423	7.70164	7.46006	7.8423	7.84736	7.70837	7.63598	7.80561	7.85988	7.51251	7.72132	7.44769	7.832	7.89086	7.76435	7.54645	7.48564	7.35556	7.48936	7.16959	7.2391	7.22537	7.04682	7.15685	7.10616	7.14241	7.34204	7.44997	7.28005	7.17343	7.38745	7.69202	7.19947	7.237	7.28883	7.67103	7.76092	7.48238	7.67595	7.81051	7.53277	7.9283	7.81909	7.53077	7.50156	7.63747	7.84115
ARRDC1	8.40749	8.57928	8.41725	8.42726	8.33547	8.37001	7.26989	7.86753	7.92983	8.10098	7.76736	8.04987	8.1102	7.80865	8.28103	8.03307	8.25305	8.01024	8.06533	8.36022	7.88835	7.63167	7.73053	7.94237	7.57528	7.92522	7.57861	7.55423	7.81819	8.32515	7.87119	7.78349	8.07024	8.03214	7.89087	7.91569	7.81932	7.85148	8.37865	8.11533	7.65828	8.5703	7.98952	7.77963	7.77319	8.69634	7.97543	7.77594	7.89831
SSNA1	8.53053	8.70816	8.58144	8.79937	8.51043	8.32913	8.14594	8.05847	8.07356	8.24827	8.2904	8.21733	8.29946	8.19728	8.37209	8.2687	8.15258	7.91209	8.12186	7.95933	7.88573	7.89622	7.79495	8.15534	7.44649	7.61992	7.66691	7.65717	7.93606	8.17126	7.85469	7.54473	7.92562	8.10895	7.43789	7.73258	8.16196	8.27612	8.81148	8.18421	7.93889	8.34291	7.97901	7.83547	8.19661	8.56286	8.05541	7.57004	7.91963
NDOR1	7.37291	7.38792	7.39664	7.41609	7.20743	7.20434	7.20403	7.13185	7.14076	7.25668	7.07381	7.22122	7.19853	7.09921	7.4944	7.04797	7.3922	6.98433	7.38418	6.96603	7.17601	7.36313	7.22036	6.74261	6.4658	6.96374	6.7564	7.04778	7.33567	7.47439	7.17778	7.08974	7.3057	7.23073	7.27471	7.03797	7.07352	7.11214	7.26333	7.20099	7.27443	7.3053	7.10667	7.52371	7.44036	7.4874	7.50791	7.70389	7.5497
SLC34A3	6.25346	6.1344	6.42371	6.04962	5.95271	6.09286	6.25298	6.23684	6.3865	6.27436	6.14651	6.32138	6.13123	5.93253	6.28104	6.22903	6.18591	5.81974	5.95833	5.92247	5.89216	6.31158	6.11636	6.09756	6.03456	6.11314	5.89361	6.06327	6.34768	6.18877	6.14446	6.04375	6.04035	6.11794	6.13583	6.05526	5.98594	6.3198	6.04621	6.08789	6.51878	5.97807	6.0665	6.47246	6.50624	6.14425	6.22506	6.63783	6.76555
TUBB4B	9.82164	9.98623	9.9954	9.9943	10.0649	9.62413	9.39961	9.50559	9.45107	9.3757	9.27856	9.66415	9.79117	9.83869	9.65937	9.70809	9.63762	9.72615	9.52128	9.79209	9.29984	9.31212	9.55104	9.24661	9.08337	9.10018	9.32323	9.25231	9.77685	9.6833	9.4509	9.1192	9.5872	9.84175	9.80236	9.60296	9.92219	9.88412	9.91801	9.39926	9.35464	10.1398	10.2595	9.46514	9.3095	10.2515	9.80055	9.31568	9.83596
C9orf173	6.41169	6.30271	6.14076	6.24839	6.33882	6.43452	6.89369	6.53338	6.28912	6.31416	6.26931	6.34916	6.22318	6.31383	6.39581	6.08275	6.29132	6.38217	6.03497	5.93851	6.56169	6.55165	6.26131	6.49587	6.36092	6.20363	6.12848	6.26647	6.47402	6.29495	6.14004	6.2522	6.27425	6.41231	6.25786	6.29834	6.48429	6.38516	6.2607	6.27558	6.33804	6.29488	6.37843	6.61956	6.5231	6.18623	6.39351	6.72951	7.21496
COBRA1	8.24471	8.39385	8.36167	8.36674	8.23627	8.41108	7.65106	7.54044	7.7455	7.87829	7.72296	7.97074	8.00595	7.84307	8.05936	8.09952	7.79773	7.5495	7.956	7.95644	7.55902	7.53549	7.84015	7.7013	6.84741	7.10836	7.39922	7.36594	7.59199	7.89153	7.67225	7.69395	8.12507	8.06798	7.63047	7.74594	7.938	8.19433	8.46555	7.61979	7.65424	7.85915	7.66266	7.6918	7.65774	8.23221	7.8419	7.47691	7.26024
C9orf167	7.43354	7.44561	7.29848	6.80481	7.08825	7.06718	7.07259	6.99253	6.88498	6.9535	6.80125	7.09129	7.03884	7.01102	7.31945	6.97893	7.22499	7.07418	7.02343	7.00001	7.02216	6.84095	7.04965	6.97281	6.55261	6.88399	7.07665	6.89965	7.34866	7.26937	7.08777	7.08444	7.26866	7.10489	7.33556	6.89649	7.16298	7.43289	7.32681	6.81877	7.21618	7.52128	6.92201	7.26585	7.26569	7.47828	7.04912	7.40617	7.61293
EHMT1	7.95449	8.01926	7.93861	7.94807	7.95964	7.93556	7.7848	7.72011	7.68325	7.78129	7.85959	7.89107	7.76125	7.85725	8.06383	7.93035	7.72017	7.79805	7.71151	7.96787	8.01655	7.65791	7.81668	7.94756	7.87159	7.96154	7.7091	8.09776	7.53346	8.24208	7.93968	7.83883	8.26806	7.94879	7.58443	7.61423	7.63696	7.8452	8.00083	7.93612	7.75149	7.91209	7.62639	7.67589	7.74449	7.98348	7.86427	7.66666	7.52969
RLN2	4.54043	4.14221	4.89242	4.95555	4.58664	5.19036	5.1267	5.0325	4.54027	4.80475	5.25602	4.77726	4.83157	4.8187	4.95858	4.65887	4.5654	5.27356	4.56924	4.81172	5.29402	5.10278	4.88401	5.0363	4.87112	4.52001	4.40013	4.23834	4.12647	4.56666	4.8733	4.90437	4.33128	4.2386	4.31201	4.63932	4.23518	4.46654	4.68809	5.08605	4.61408	4.03253	4.83033	4.95822	4.32134	5.27215	4.3426	4.20845	3.7787
RLN1	5.03866	4.86353	5.05095	5.01444	4.41536	5.11352	5.02884	5.03414	5.11592	4.85437	5.17529	5.12	4.74626	4.76206	4.78099	4.99727	4.96489	4.86136	4.67899	4.90191	5.50657	5.17174	5.05254	4.95646	5.43013	5.04495	4.92184	4.92663	4.42121	4.96567	4.80648	5.25543	4.79391	4.86268	5.1032	4.55066	4.80287	4.29649	4.70634	5.2045	4.87039	4.88734	5.16519	5.22692	4.92302	4.47777	4.74457	4.60564	4.84242
C9orf46	5.74408	5.82272	6.16242	5.98197	6.07636	5.84269	6.06278	5.77152	6.04254	6.16578	6.09166	5.9577	5.95924	6.35399	6.16032	6.12914	5.31136	6.17648	5.83387	6.19983	6.00257	5.77432	5.82694	5.95569	6.05211	5.64153	5.8969	5.73287	5.7235	5.42391	5.75893	5.65483	5.72419	5.60983	5.4244	5.4628	5.57142	5.41875	6.35128	6.30542	5.97044	6.03397	6.20757	5.58557	5.60998	5.79979	5.48383	5.32893	5.38484
ERMP1	7.87556	7.80849	8.17964	8.09522	7.96233	7.95415	8.32072	7.98928	8.20177	7.96325	7.60537	8.44507	8.10421	8.32429	8.1201	8.24992	8.10705	8.45945	8.20575	8.52954	8.40544	8.67774	8.27332	8.50599	8.69777	8.47098	8.70285	8.30107	7.78266	8.57862	8.52948	8.94143	8.83639	8.23015	8.68991	8.45045	8.22866	7.90708	8.13429	7.8816	8.3937	7.97134	8.28271	8.40565	8.40079	7.8462	8.04876	7.86272	7.56202
SDR42E1	6.07034	5.88904	6.28003	6.33031	6.08815	6.26527	6.36587	6.00148	6.1138	5.93417	6.08053	6.3955	5.8978	6.09418	5.92639	6.45224	5.86602	5.88859	6.18513	6.67094	6.54007	6.22378	6.31211	6.61216	6.38662	5.81244	6.42102	6.00346	5.44731	6.12965	6.17143	6.50679	6.42251	5.87488	6.04216	6.30139	5.74134	6.07913	6.14386	6.03283	5.97168	5.38526	6.05049	5.5082	6.04019	5.79313	5.63789	5.62843	5.49769
MPHOSPH6	7.45424	7.42779	7.38905	7.36296	7.58873	7.26994	7.99301	7.97422	7.82904	7.61767	7.84452	7.82393	7.89747	8.21923	8.0849	7.72063	7.29648	7.88967	7.96755	8.23828	7.05428	7.4732	8.0563	7.88099	8.45488	7.82643	8.66002	8.45718	7.66167	6.67987	8.05396	8.14601	7.5076	7.74702	7.32936	7.15676	7.31206	7.10878	7.72967	8.06892	7.12726	8.12055	7.92693	7.25918	7.68594	8.0471	7.63084	6.29693	6.94096
SLC38A8	5.8262	6.01527	6.00855	5.71712	5.83044	5.99358	6.21886	6.00335	6.11384	5.97496	6.15002	5.85467	6.12249	5.57659	5.90193	5.89186	6.25596	5.64285	5.71592	5.58047	6.05865	5.94936	5.52387	5.46182	5.76572	5.83918	5.77747	5.8026	5.96347	5.8375	5.66831	5.68183	5.69247	6.04446	5.8438	5.60747	5.95953	5.92147	5.8192	5.52377	6.54709	6.03867	5.92218	6.32481	5.99114	5.86083	6.2425	6.6294	6.46647
MBTPS1	9.11686	9.22314	9.13713	9.12068	9.54194	9.22214	9.19011	9.14003	9.23043	9.02677	9.10127	9.53114	9.07972	9.0462	9.2049	9.38757	9.29549	9.11875	9.29239	9.47774	9.48112	9.37596	9.40898	9.52972	9.53326	9.63765	9.41009	9.52449	9.13837	9.48447	9.62915	9.7659	9.71833	9.30256	9.62962	9.37781	9.35068	9.43963	9.29244	9.18697	9.0176	9.02664	9.11819	9.35035	9.1932	9.40185	9.3111	8.72715	8.54282
PKD1L2	5.45574	5.22131	5.22967	5.30467	5.2206	4.92672	5.3808	5.34148	5.38375	5.33885	5.56114	5.2782	5.29877	5.23796	5.3105	5.29646	5.43677	5.32027	5.28967	5.03699	5.30766	5.43308	5.10523	5.07525	5.2442	4.93632	5.21938	5.1111	5.18988	5.25773	5.15792	5.21778	5.09257	5.28415	5.22926	5.28994	5.10931	5.35919	5.28568	5.15674	5.49742	5.43302	5.31457	5.69396	5.62954	5.23185	5.46735	5.69242	5.7568
AC092327.1	6.0532	6.25631	5.85343	6.35708	6.1487	5.84123	5.72294	4.87197	5.32506	6.10814	4.6114	4.48477	5.54547	4.98412	4.82561	5.43755	5.56585	5.39197	4.64863	5.19282	5.95794	5.22946	5.21209	4.98369	4.83735	4.73392	4.98275	4.8956	4.73459	5.78465	4.56399	4.60828	4.83325	5.6596	4.60894	4.00423	5.3568	5.60762	5.8304	5.46455	5.70353	5.22248	4.59876	5.59016	5.58254	5.05789	4.72682	5.11818	5.49419
MTHFSD	7.26014	7.27686	7.21255	7.13448	7.34647	7.01882	7.00657	6.83952	7.03243	7.20524	7.13628	7.223	6.95912	7.17154	7.20808	7.1241	6.85323	7.16826	7.2486	7.45681	7.3874	6.88956	7.11147	7.26065	6.78993	6.94849	7.19164	7.07502	6.91581	7.5893	7.12123	7.20255	7.2405	7.26062	7.07517	6.8127	6.91553	6.82163	7.30556	7.10047	6.87701	7.24007	6.99948	6.68234	6.83445	7.3685	7.18101	6.70789	6.51163
C16orf95	6.41305	6.17008	6.37551	6.47733	6.51976	6.20185	6.49902	6.42645	6.16767	6.27778	6.43003	6.25858	6.20777	5.86244	6.30671	6.25603	6.05847	6.3987	6.04494	6.13787	6.11782	6.32803	5.84262	5.89268	6.03974	6.05933	5.98003	5.9943	6.02329	6.05369	6.11344	5.68505	6.01311	6.08875	6.12277	6.23698	5.90117	5.987	6.49858	6.45487	6.72554	6.36293	6.51203	6.81932	6.27396	6.4615	6.35248	6.87444	6.76527
FBXO31	7.21397	7.14687	7.56171	7.46702	7.42803	7.274	7.03104	6.89965	7.03967	7.27333	6.9988	7.13437	7.17995	6.94115	7.26844	7.39648	7.15776	6.94804	6.99451	7.18297	7.23475	6.98866	7.01567	7.05697	6.68423	6.7911	6.64741	6.86099	6.44056	7.42069	7.03558	6.96648	7.35684	7.0676	6.81695	6.95103	7.17308	7.28187	7.4657	6.86447	6.8529	6.71412	6.62134	7.13405	6.86579	7.13597	7.23391	6.70815	6.67377
ZCCHC14	6.3127	6.33397	6.2668	5.89411	6.14221	6.37904	6.54406	6.40685	6.28335	6.39341	6.4382	6.36557	6.29446	6.42139	6.38426	6.65001	6.52375	6.52538	5.97567	6.43924	6.50297	6.07038	6.38067	6.83243	6.899	7.05146	6.4021	6.74334	5.97067	6.82133	6.92242	6.72163	7.30747	6.66559	6.33793	6.59044	6.35311	6.43697	6.0105	6.20253	6.43486	6.05226	5.95395	6.41775	5.86769	6.12819	6.45753	6.23686	5.93183
KLHDC4	7.60071	7.65431	7.6858	7.66391	7.64114	7.72841	7.47358	7.34616	7.27745	7.16999	7.49399	7.43318	7.48172	7.49363	7.45827	7.90636	7.94626	7.56014	7.33365	7.49934	7.17962	7.01926	7.32575	7.34742	6.92241	7.0344	7.16656	7.43204	6.65158	7.50592	7.31796	7.52759	8.32856	7.75743	7.2206	7.43364	7.27581	7.53329	7.42733	7.20759	7.25652	6.93845	7.22102	7.26381	7.50329	7.21264	7.03993	6.80935	6.86568
SLC7A5	9.30173	7.64985	8.52938	10.2164	8.13706	7.09026	8.32008	7.74948	7.2891	7.30538	7.16867	7.32642	7.81461	7.66733	7.33954	7.78236	7.03173	8.00904	7.67452	7.21881	7.697	8.08459	8.48881	7.42487	8.04206	7.41692	8.07404	7.76227	10.3314	9.84563	7.51866	8.61645	7.01937	7.69012	9.12982	8.42077	9.45881	9.87843	8.09029	7.69421	7.3165	8.67267	8.4143	8.34375	8.09916	7.96807	7.69957	7.92073	8.17849
GINS2	6.25753	5.84916	5.68672	6.23893	6.08729	6.15339	5.69724	6.43729	6.09628	5.77675	6.09238	5.74645	6.11404	6.39687	6.24745	5.71552	5.59626	6.03363	5.8361	5.94706	5.8466	5.42098	5.98189	5.29034	5.2654	5.72788	5.5772	5.78106	6.25546	5.58738	5.82816	6.25349	5.45897	5.27142	5.59976	5.6085	5.51057	5.80508	6.32131	5.55411	6.39055	7.16999	6.33359	5.93888	6.00782	6.74951	5.9307	5.96831	6.43071
C16orf74	7.47583	7.37605	7.29486	7.54452	7.55787	7.25145	7.41548	7.4178	7.03837	7.28261	7.2894	7.00099	7.15946	7.32457	7.72478	7.59053	7.41479	7.19805	7.41687	7.3632	7.37946	7.35422	7.29647	7.05001	7.1581	7.12919	6.741	7.37701	6.81449	7.94992	7.14273	7.14819	7.65722	7.73143	7.33995	6.98096	7.23478	7.37338	7.706	7.25078	7.09476	6.75983	6.95815	7.36402	7.29391	7.18134	7.25338	7.21747	7.17877
COX4NB	7.40728	7.23197	7.5072	7.26251	7.45235	7.44396	7.36982	7.32343	7.38682	7.45777	7.4029	7.46993	7.45482	7.11106	7.43506	7.44711	6.99032	7.41773	7.40548	7.31833	6.99184	7.20321	7.20771	7.45759	7.08315	7.12842	7.04804	6.9932	7.22132	6.96813	7.35551	7.05784	7.36947	7.14604	6.92312	6.88521	6.68775	7.07934	7.55572	7.36614	7.21176	7.62993	7.48072	7.45179	7.26243	7.5619	7.39553	7.05349	7.15184
ZDHHC7	9.52431	9.80433	9.25184	9.25512	9.60905	9.27238	8.89363	9.27152	9.00964	9.22594	9.08269	9.51548	9.47862	9.22422	9.18461	8.93229	9.22047	9.09062	9.30564	9.54057	9.00842	9.18593	9.17587	9.37357	9.26181	9.56028	9.40965	9.37885	9.37253	9.29316	9.63025	9.53536	9.95216	9.70571	9.68906	9.50725	9.43589	9.41104	9.5595	9.10573	9.10327	9.34729	9.39717	8.93429	9.01968	9.60501	9.40081	8.88598	8.48953
FAM92B	6.47001	6.86399	6.4266	6.51234	6.41815	6.23915	6.94306	6.77838	6.7531	6.60197	6.91498	6.52004	6.67605	6.40296	6.57364	6.39522	6.91423	6.56318	6.53431	6.4137	7.03547	6.94364	6.2508	6.76662	6.51177	6.60442	6.34564	6.6654	6.88922	6.62038	6.60514	6.46512	6.44742	6.74651	6.77008	6.8142	6.61987	6.60686	6.56826	6.41653	7.07651	6.59622	6.45591	7.13545	7.0001	6.51964	6.57591	7.3735	7.45123
HSDL1	7.8602	8.11522	8.2827	7.78177	8.39254	8.23741	8.11286	8.29854	8.33004	8.28695	8.2176	8.60932	8.26681	8.24274	8.20117	8.3163	7.96115	7.93036	8.28645	8.62907	8.06181	8.39693	8.65518	8.38364	8.20626	8.14834	8.42366	8.25121	8.55967	7.88354	8.54472	8.29985	8.33333	8.3006	8.69479	8.64403	8.21216	8.25503	8.26906	7.9882	7.9207	8.28025	8.84319	8.10971	8.16982	8.57456	8.58978	7.38277	7.64407
TAF1C	7.64533	7.82265	7.88072	7.81885	7.66374	7.81893	7.31656	7.46594	7.45659	7.50993	7.51617	7.52873	7.41353	7.46586	7.77103	7.82028	7.94877	7.5121	7.52654	7.71232	7.34521	7.21244	7.41915	7.46043	6.9907	7.11856	6.81769	7.29778	7.15237	7.73542	7.3099	7.3876	7.63436	7.61216	7.21379	7.36625	7.47443	7.46574	7.84727	7.50522	7.36405	7.67602	7.21907	7.96575	7.48441	7.64027	7.56758	7.65857	7.49001
AC009123.1	6.06554	5.77149	6.29224	6.04433	5.53505	5.65834	6.02947	5.78983	5.35797	6.20358	5.67172	5.40262	5.70648	5.14938	5.9189	5.64243	5.98913	5.93275	5.70959	5.51498	6.19825	6.19136	5.23825	5.37542	5.757	6.01643	5.31506	5.46206	5.68923	6.1881	5.11356	5.2053	5.42536	5.9999	5.49095	5.742	5.68446	6.08853	5.60843	5.98712	6.41461	5.40375	5.95802	5.90638	5.70677	5.38892	5.94648	6.07587	6.85279
KCNG4	6.18317	6.11718	6.34929	6.225	5.96617	5.79668	6.20629	6.13107	6.2017	6.02562	6.0083	6.02911	5.96038	5.87551	6.1645	6.14237	6.34523	5.75835	6.07187	5.89791	6.25819	5.98055	6.10474	5.68549	5.84604	5.93886	5.87594	5.92199	6.37157	6.29015	5.8116	5.88645	5.83252	6.22275	6.01961	6.23246	5.80377	6.4109	5.95825	5.85203	6.25575	5.95132	5.91579	6.57235	6.32424	5.8523	5.97216	6.63072	6.84167
KIAA1609	6.27491	6.2869	6.29444	6.27499	6.38008	6.55503	6.09966	6.12356	5.79559	6.25373	6.1912	6.40639	5.97892	6.40534	6.30479	6.27529	6.3015	6.08217	6.30255	6.53188	6.42003	6.24769	6.2493	6.48679	5.91739	6.1609	6.16339	6.16385	6.12179	6.26139	6.32116	6.48895	7.17098	6.70567	6.48533	6.10182	5.93944	6.41138	6.46784	6.01125	5.92476	6.05805	6.20684	6.54793	6.11334	6.40773	6.12253	5.79543	5.54776
COTL1	10.5691	10.6577	10.2635	10.4566	10.5289	10.6549	9.53376	9.92084	9.83492	9.80882	9.65153	10.2665	10.1484	9.5157	10.0004	9.81259	9.86612	9.93804	9.87546	9.91993	9.50929	9.90622	9.37316	9.79822	9.70285	10.0858	9.35851	9.56253	9.75449	10.45	9.40478	9.4287	10.1633	10.2764	9.52602	9.76786	10.0172	10.0351	10.4718	10.2207	9.85446	10.619	10.03	9.76408	9.91484	10.3706	10.0655	10.1471	10.1102
CHMP1A	8.40989	8.54447	8.66232	8.7801	8.67467	8.23173	8.23714	8.26598	8.33996	8.38964	8.38137	8.64685	8.44291	8.5049	8.61846	8.38248	8.34918	8.31611	8.42187	8.4586	8.14678	8.34089	8.45961	8.26147	7.84038	7.8243	8.21253	7.93113	8.46248	8.23865	8.05394	8.31873	8.33768	8.39528	8.32556	8.25459	8.22509	8.31918	8.55533	8.28784	8.15899	8.66618	8.17429	8.31653	8.29316	8.65624	8.55173	8.08041	8.1766
SPATA2L	6.75896	6.58216	6.80939	6.61171	6.49694	6.62074	6.35543	6.45852	6.51838	6.63138	6.85761	6.58937	6.40712	6.41598	6.55897	6.64141	6.85144	6.23097	6.41726	6.19834	6.14923	6.48064	6.29555	6.04809	5.75488	5.96517	6.00921	6.06618	6.40809	6.5011	6.1745	6.33735	6.42702	6.46744	5.96971	6.45482	6.57582	6.77787	6.92177	6.57166	6.53942	6.4981	6.40738	6.58081	6.51566	6.59192	6.51437	6.60828	6.65177
C16orf7	6.59222	6.72414	6.51856	6.8826	6.27109	6.44618	6.43829	6.44414	6.5547	6.28447	6.30666	6.50371	6.33796	6.51199	6.55805	6.47439	6.62033	6.61023	6.3396	6.35947	6.70618	6.66054	6.1714	6.09939	6.34955	6.32818	5.92058	6.33865	6.63752	6.75632	6.21599	6.087	6.5457	6.42974	6.40219	6.16532	6.44417	6.63132	6.46443	6.70649	6.60633	6.77831	6.55046	6.55584	6.5851	6.65535	6.63565	6.83355	7.01833
APRT	8.56519	8.46937	8.38659	8.50662	8.54531	8.71905	8.00493	8.01906	8.1696	8.33291	8.33505	8.2124	8.32305	7.86922	8.29209	8.20438	8.05995	7.63888	8.28303	8.07097	7.66033	7.57299	7.83865	7.51242	7.15296	7.12136	7.08338	7.33932	6.96545	7.81701	7.35504	7.54069	7.80671	8.08745	7.31379	7.64979	7.63087	8.0964	8.44851	8.19769	7.9381	8.04454	7.98913	8.2728	7.95297	8.08375	8.17282	8.07397	7.67454
GALNS	8.44588	8.14639	7.99444	8.10008	8.01843	7.90566	7.62118	7.7475	7.9641	7.87925	7.71529	7.79175	7.81433	7.96393	8.16386	7.70123	7.86825	7.9619	8.05197	7.88836	7.79946	7.80019	7.52514	7.64831	7.21399	7.81814	7.46561	7.67739	7.90851	8.17383	7.89319	7.81828	8.07769	7.97761	7.94697	7.89964	7.87176	7.9387	8.07039	7.95031	7.81149	8.15525	7.72863	7.67347	7.89237	8.25541	7.84996	8.11252	8.46767
CBFA2T3	7.32494	7.42662	7.14609	7.30327	7.36384	7.35512	7.24187	7.07109	7.10232	7.23426	7.40366	7.35593	7.22332	7.15301	7.36083	7.05502	7.64204	7.20025	7.36734	7.05198	7.17232	7.16636	7.04388	7.04533	6.96622	7.33057	6.77551	6.7829	7.28442	7.62407	7.21707	7.15227	7.09541	7.24469	6.87382	7.00083	7.25131	7.28423	7.25982	7.17246	7.37179	7.46583	7.41507	7.53489	7.25566	7.50725	7.34884	7.54816	7.57588
ANKRD11	7.7522	7.7531	7.57387	7.82753	7.62446	7.92295	7.74787	7.5803	7.67119	7.76432	7.64652	7.74877	7.72869	7.8439	7.83383	7.92015	7.95999	7.91116	7.56877	7.73551	8.07171	7.7203	7.46433	7.75418	7.7899	7.89141	7.40731	7.90871	7.47277	8.11268	7.98894	7.95134	8.51574	8.08593	7.74091	7.88527	7.76531	7.99338	7.86756	7.9229	7.80253	7.75575	7.45246	7.92348	7.64294	7.67624	7.58338	7.79598	7.66007
SNAI3	7.80758	8.03973	7.9751	7.95252	7.82696	7.9602	7.69141	7.72814	7.64903	8.03229	7.9418	7.75048	7.87605	7.56203	7.828	7.69034	8.0435	7.70635	7.88297	7.67373	7.31971	7.63301	7.39525	7.2659	7.01457	7.19647	7.14829	7.25894	7.27669	7.74012	7.35336	7.11395	7.47037	7.82579	7.38652	7.51059	7.36876	7.93043	8.03679	7.4667	7.8776	7.62403	7.62675	7.77154	7.82194	7.84029	7.68989	7.71335	7.91586
RNF166	8.33032	8.51981	8.36689	8.17513	8.10477	8.39621	7.97419	7.74513	7.99965	8.30309	8.08554	8.18326	8.0883	8.37663	8.55599	8.39082	8.34297	8.23808	8.34248	8.31541	8.1318	7.99963	7.83347	8.15463	7.70903	8.23406	7.81744	7.92424	7.7076	7.90147	8.00834	7.90959	8.5174	8.24063	7.79847	7.93844	8.07313	8.31598	8.41271	7.9077	8.2233	8.01659	7.71295	8.16751	8.07344	8.5081	8.1394	8.31531	8.31422
PIEZO1	8.43462	8.49485	8.24438	8.31984	8.14781	8.57437	8.21466	8.20896	8.21878	8.36915	7.9444	8.16303	8.2848	8.28711	8.28964	8.41785	8.46043	8.25925	8.17149	8.31092	8.07867	7.88537	8.00998	7.92242	7.95542	8.12649	7.74481	7.89766	8.09347	8.73573	8.59204	8.34514	8.86035	8.63053	8.08565	8.13913	8.31846	8.81589	8.38533	7.98688	8.3848	8.20163	8.06003	8.47555	8.25467	8.48617	8.35058	8.28307	7.97412
CA5A	5.05724	5.01027	5.06581	5.01646	4.28815	4.47629	4.93972	5.15761	5.27458	4.59261	4.93672	4.58403	4.9532	4.37879	4.5117	4.8281	5.01834	4.41467	4.90168	5.20649	4.03983	5.33982	4.84322	4.84699	4.89974	4.86557	5.10321	5.03142	4.89519	4.99615	5.05867	4.76828	5.07163	5.20918	5.05982	4.71779	4.67254	5.37296	4.2081	5.02478	5.10192	4.82341	4.6035	5.21939	4.84679	4.46793	4.61145	5.73034	5.6124
C16orf85	5.03167	5.18403	4.73486	4.93898	4.72139	5.43918	5.35405	5.54398	5.43677	5.38805	5.3285	5.12752	4.98412	5.08033	5.32836	5.11811	5.22647	5.39887	5.21621	5.29714	5.13847	5.34947	5.24434	5.0532	5.0203	5.23896	5.09398	5.41917	5.25539	5.35411	5.18011	5.15993	5.19151	5.18419	5.27191	5.21001	5.4048	5.16396	5.04421	5.10913	5.44005	4.97709	5.15406	5.32027	5.6041	5.32482	5.22652	5.52984	4.99505
CYBA	9.64874	9.94163	9.49246	9.64826	9.5894	9.54396	8.6188	9.0952	9.39996	9.26055	9.22234	9.07975	9.31738	9.17296	9.46384	8.95641	8.98496	8.94511	9.20795	9.11392	8.23852	8.7243	8.64123	8.82787	7.92974	8.61601	8.40792	8.46763	9.20471	9.2566	8.92735	8.73908	9.04209	9.22486	9.14806	9.01036	9.41796	9.47611	9.96683	9.51834	8.65086	9.84549	9.16891	8.77265	9.12691	9.84476	9.18264	9.05119	9.46777
MVD	7.31998	7.36315	7.47667	7.42962	7.2128	7.3889	7.00936	7.01566	6.94425	7.28288	7.27426	7.16843	7.21518	7.29733	7.39455	7.16229	7.3604	6.99383	7.32159	7.03647	7.17235	7.0053	7.01179	6.75962	6.83797	6.62805	6.79765	6.67154	6.87236	7.04772	6.70355	6.74771	6.913	6.96088	6.77096	6.78199	6.9483	7.00717	7.27266	7.29093	7.15856	7.28276	6.68205	7.34024	7.19184	7.31959	7.07016	6.98964	7.56084
DPH1	7.6544	7.64556	7.73332	7.78913	7.80422	7.55753	7.55213	7.27311	7.29891	7.73111	7.56343	7.63665	7.49478	7.61419	7.75238	7.77612	7.72717	7.48092	7.63184	7.61273	7.55558	7.45823	7.43805	7.35418	7.03199	7.00932	6.94907	7.28534	6.93079	7.82558	7.44113	7.38873	7.47292	7.18266	7.16002	7.03906	7.4034	7.57408	7.83123	7.56021	7.51086	7.36974	7.15985	7.39424	7.43915	7.49771	7.51549	7.11328	7.00683
HIC1	7.08371	7.04881	6.95092	7.05269	6.99611	7.02328	6.97915	6.80261	6.76649	6.78738	7.17982	6.82338	7.16059	6.63723	7.09284	6.84118	7.16079	6.89214	7.07661	6.62417	6.67206	6.78584	6.66939	6.54849	6.34353	6.26296	6.29686	6.73294	6.7473	7.08968	6.44231	6.77971	6.66668	7.15958	6.85922	6.9123	6.96093	7.48532	7.11676	6.4241	7.03795	6.94751	6.87168	7.28301	7.04003	6.58975	6.81168	7.02572	6.70037
SRR	6.48312	6.51384	6.69895	6.45871	6.82896	6.31199	6.82427	6.48101	6.70428	6.76561	6.43867	6.97017	6.47336	5.96292	5.82656	6.74134	6.48608	6.30786	6.07481	6.73531	6.47778	6.38715	6.24852	6.73792	6.4295	6.34953	6.61585	6.1633	6.23299	6.62222	6.58654	6.44672	6.25617	6.23323	6.09828	6.18707	6.4463	6.04267	6.72862	5.98043	6.33013	6.74767	6.38986	5.988	6.51771	6.97865	6.55323	6.06937	6.06457
SGSM2	7.54418	7.78415	7.65917	7.5371	7.62468	7.62756	7.23613	7.08428	7.31177	7.45408	7.21577	7.22033	7.22766	7.34542	7.4747	7.6766	7.64911	7.18444	7.42514	7.37338	7.28946	6.98376	7.0253	7.14424	6.69745	6.89464	6.7721	7.1793	6.66116	7.62904	7.26957	7.359	7.74315	7.29641	7.17819	7.06843	7.27494	7.32751	7.70235	7.3776	7.22461	7.16791	6.94413	7.48688	7.05979	7.35397	7.37932	7.22296	7.16696
RNMTL1	7.34097	7.49439	7.77337	7.5587	7.66902	7.52507	7.2818	7.23883	7.25272	7.2967	7.49079	7.33393	7.24442	7.09172	7.48117	7.53672	7.4993	7.43191	7.36671	7.46006	7.50213	7.62585	7.11528	7.33218	7.05109	6.8817	6.9102	6.83899	6.94838	7.06909	7.35572	7.21196	7.21926	7.00202	7.33468	7.11598	7.31999	7.66676	7.69598	7.26982	7.23436	7.0889	6.9928	7.41368	7.278	7.21162	7.44471	6.95713	6.70576
TIMM22	8.13386	7.88154	8.41937	8.30837	8.50634	7.94104	7.81055	7.98757	7.90106	7.85587	7.56957	8.03609	7.88483	7.76463	8.13566	7.92598	8.01928	7.52452	8.02009	8.12769	7.85538	8.11168	7.77973	7.67165	7.44236	7.66811	7.69327	7.26093	7.69871	8.32197	7.75071	7.80768	8.01549	7.98555	8.20339	7.73363	7.85081	8.32971	8.25095	7.85812	7.6568	7.80229	8.23764	7.69134	7.80337	8.22452	7.85247	7.50421	7.30037
TUSC5	5.53575	5.72752	5.67836	5.70617	5.78936	5.68119	6.02543	5.98863	5.89609	5.81968	6.29435	5.5629	5.86074	5.57069	6.07232	5.68055	6.01158	6.17256	5.68599	5.5182	5.48275	5.9493	5.3887	5.66582	5.51419	5.29659	5.34185	5.55404	5.81709	5.81949	5.50809	5.69804	5.70917	5.73479	5.77193	5.83329	5.45892	6.00041	5.69286	5.88978	5.97531	6.0147	5.56651	6.33199	5.78174	5.89714	5.70614	6.06147	6.22417
WDR81	7.51657	7.62633	7.76819	7.58757	7.51971	7.6201	7.04788	7.02829	7.18611	7.27636	7.12975	7.2797	7.44886	7.20617	7.35841	7.2275	7.25455	6.83856	7.31196	7.53417	7.14549	6.8826	6.79649	7.02085	6.7739	6.93758	6.88933	6.9269	7.15202	7.54724	7.41438	7.28379	7.60013	7.60628	7.20059	6.99488	7.38201	7.87622	7.58794	7.21054	6.91814	7.36404	6.98597	7.0093	7.11324	7.35789	7.27122	6.92553	6.99114
SERPINF2	5.91882	5.71697	6.02847	6.0284	5.75574	5.71886	6.01244	5.66902	6.05534	5.75109	5.92406	6.07108	5.63673	5.69609	5.77549	5.90371	6.12346	6.10143	5.90972	5.76061	5.32492	6.03133	5.66054	5.78378	5.39263	5.69571	5.7002	6.02033	5.77812	5.96973	5.75629	5.57442	5.94243	5.98835	5.74826	5.51794	5.54225	5.73322	5.89026	5.61104	6.13257	5.75752	5.75052	6.21704	6.01484	5.65474	5.69768	6.38465	6.55199
SERPINF1	6.99395	7.41881	7.40695	7.10604	7.25706	7.15478	7.27594	7.02364	7.19329	7.70591	7.65548	7.29127	7.33507	7.01381	7.01096	7.64425	6.83952	7.43647	7.85168	8.07137	7.53426	7.00898	6.98684	7.48033	6.63196	6.76832	6.8698	6.20763	6.02584	6.96602	6.75141	6.72977	6.2044	6.88979	6.86671	6.83653	6.66345	7.32284	7.66518	7.65444	6.99319	6.82585	7.3151	7.23918	6.77563	7.30337	7.26938	6.74413	6.16566
RPA1	8.19456	8.00807	8.37305	8.73465	8.27286	7.95339	8.2516	8.10995	8.00009	8.10806	8.16374	8.30412	8.10172	8.0885	8.01522	8.24613	8.0007	8.12442	8.20404	8.17118	8.01824	8.30915	8.18812	8.06543	7.76161	7.75748	8.15282	7.90862	8.21983	7.95004	7.89961	7.99358	7.93577	7.95098	8.00831	7.9185	8.05306	8.30167	8.19695	7.99563	8.04355	8.00996	8.21753	8.08723	8.08324	8.10423	8.25831	7.81071	7.62664
C16orf54	8.80302	8.60857	8.79657	8.62245	8.68974	8.98505	8.42298	8.12401	8.44289	8.71951	8.59744	8.78893	8.42113	8.35042	8.41648	8.76979	8.41142	8.58527	8.50343	8.54689	8.84684	8.5097	8.3916	8.61	8.15312	8.40313	8.09038	8.16448	7.9718	9.12649	8.5223	8.40036	8.82235	8.35349	8.40068	8.49027	8.62638	8.51825	8.84611	8.65811	8.32324	8.08129	7.96933	8.25522	8.16432	8.60956	8.37373	8.79468	8.16111
C17orf97	5.8906	5.37876	5.26853	5.25258	6.05768	6.28825	5.93752	5.41161	5.2678	5.2822	6.2813	6.02573	5.82779	5.91883	6.14141	5.43249	5.41038	6.48955	5.19549	4.85073	6.1331	6.42795	5.38713	6.06782	6.21813	5.92584	4.92686	5.22395	5.7796	6.14854	5.04266	5.09327	4.99714	5.11083	5.10473	5.44459	5.24522	5.48844	6.09618	5.65101	5.90019	5.37125	6.30069	5.76429	5.80602	6.26702	5.1088	5.42146	5.05106
FAM57A	6.02331	5.94161	5.45429	5.67223	5.72804	5.82972	5.86554	5.95393	6.27982	5.79649	5.60644	5.79013	5.95314	6.10314	6.03716	5.72106	5.81032	6.02571	6.13701	5.93252	5.53017	5.7002	5.85229	5.68359	6.14952	5.50116	5.9588	5.6358	6.25115	5.73595	5.86751	5.96033	5.88076	5.86659	5.82803	5.8225	6.09003	5.87393	5.81491	5.69205	6.32025	6.52425	6.38704	6.33726	6.1445	6.20363	6.03891	6.49666	6.72215
FANCA	6.55263	6.08159	6.10721	6.18445	6.16866	6.18879	6.05509	6.19363	6.48678	6.13711	5.99537	5.86424	6.0972	6.35788	6.19055	6.0188	6.46443	6.23341	6.147	6.09574	6.00903	5.95424	6.30616	5.91549	5.93056	6.07803	5.88884	5.81039	6.38866	5.90985	5.94335	6.07976	6.36679	6.06862	6.0289	6.02839	6.07117	6.22716	6.37544	5.84001	6.51235	6.75145	6.2498	6.1884	6.43134	6.5084	5.79534	6.27245	6.53191
CENPBD1	6.62457	6.81191	6.68589	6.84195	6.84881	6.48309	6.44863	6.64767	6.76947	6.44823	6.15975	6.8277	6.60511	6.39318	6.44016	6.67439	6.65324	6.77042	6.53779	6.92939	6.41859	6.39053	6.38146	6.71037	6.43301	6.47676	6.74775	6.02787	6.78713	6.00565	6.5317	6.45612	6.5297	6.04419	6.46352	6.29935	6.21325	6.20993	6.70406	6.03292	6.35431	7.14749	6.8962	6.38832	6.3754	6.84561	6.57402	5.82721	5.95903
DBNDD1	6.83556	6.77383	6.80726	6.76934	6.58652	6.56818	6.71092	6.61681	6.828	6.86499	7.15187	6.8087	6.7267	6.73513	6.76367	6.56762	7.04935	6.60724	6.66975	6.49057	6.57131	6.76449	6.58194	6.63292	6.66155	6.52447	6.20277	6.50702	6.53926	6.62423	6.4267	6.65205	6.66074	6.62733	6.79794	6.68699	6.48486	6.71029	6.77682	6.63511	6.84419	6.62977	6.49588	6.97759	6.81566	6.35427	6.69086	7.0546	7.19981
C16orf3	4.98329	4.71348	4.5957	4.62352	4.57331	4.49216	4.94766	4.61974	4.47521	4.63561	4.68793	4.29007	4.64152	4.50663	4.54343	4.4696	4.63768	4.89791	4.63546	4.47821	5.00723	4.74638	4.55289	4.94058	5.00531	4.65256	4.51811	4.58416	4.65194	4.69611	4.48144	4.70238	4.6113	4.80466	4.85447	4.22749	4.55981	4.48587	4.43777	4.72956	4.62896	4.76543	4.71384	5.08589	4.78145	4.51771	4.83008	5.15626	5.2026
PRDM7	5.63376	5.00518	4.80702	5.26478	4.67818	4.81578	5.63102	5.53912	5.32709	5.08292	5.31905	5.31808	5.57006	4.72946	4.90451	5.41228	4.96839	4.93617	4.82637	4.80482	5.25172	5.51309	4.9584	4.75905	4.89579	5.3498	5.10668	5.28915	5.42017	4.86651	4.99335	4.87811	4.84845	5.36039	5.51767	5.01147	4.6592	5.24819	4.58172	4.99373	5.60231	5.09504	4.91085	6.03209	5.70755	4.95484	5.43291	5.95577	6.04987
ZNF821	5.57441	5.51084	5.46491	5.82311	5.886	5.64981	6.11642	6.01515	5.65143	5.63379	6.03269	6.04573	5.80685	5.88588	5.98941	5.91614	5.93535	5.62463	5.41614	6.12895	5.87266	5.72954	5.91876	5.76083	5.70798	5.99953	5.57804	5.80767	5.58696	6.50364	6.04359	5.9676	5.97885	5.6633	5.8194	5.3209	6.02824	6.30331	5.9145	5.83403	5.6684	5.71848	5.59927	6.04309	5.86131	5.62681	5.62733	6.30352	5.7964
ZNF23	6.32127	6.24744	6.33314	6.76466	6.41838	6.01805	6.21727	6.40896	6.57088	6.15781	6.21815	6.23459	6.07417	5.98481	6.15082	6.45747	6.06593	5.95587	6.18782	6.33946	6.51957	6.17167	7.03639	6.48978	6.64573	6.225	6.56471	6.43684	6.69761	6.61771	6.49787	6.5002	5.97778	5.92707	6.2398	6.08846	6.89628	6.3045	6.27645	6.14367	6.09923	6.13303	6.12957	6.24786	6.35012	6.2365	5.89293	5.73853	5.48546
ZNF19	5.99431	5.93181	5.98696	6.11311	5.72145	5.72417	5.98941	5.84666	6.03482	6.00007	5.83413	5.8405	6.05882	5.76307	5.987	6.07468	5.78046	5.87986	6.25471	6.099	5.79076	6.07724	5.82107	6.11719	6.06739	5.87771	5.97639	5.97184	5.99303	6.33	5.89216	6.05483	5.97492	5.94442	5.97061	5.71172	6.08809	5.90974	5.92825	6.00848	5.78113	5.85888	5.77312	6.00324	5.76185	5.84709	5.68112	6.03882	5.91407
TAT	4.65539	4.66776	4.95182	4.83292	4.63812	4.89798	4.85868	4.94969	4.80725	4.71702	4.75409	4.68082	4.74541	4.56295	4.74862	4.64795	4.53526	4.53686	4.61829	4.61366	4.61707	4.54533	4.17563	4.36093	4.53267	4.56522	4.70402	4.68481	4.69785	4.47033	4.76228	4.39069	4.64697	4.57933	4.64183	4.54701	4.54977	4.72106	4.75232	4.90878	4.91565	4.5242	4.82704	5.03842	4.83285	4.54342	4.90899	4.79568	5.09082
PHLPP2	5.92938	5.85668	5.64671	6.17931	5.94584	5.73351	6.16656	5.7152	5.95351	5.70807	5.88988	5.77169	6.06973	6.22702	6.11552	6.1016	5.84291	6.14566	6.28955	6.23985	6.35805	6.51392	6.96278	6.49168	6.20592	6.15346	6.13397	6.21634	5.71098	6.97195	6.40624	6.11142	6.13517	5.92828	6.04557	5.86315	6.29838	6.44408	6.0416	5.60732	5.69441	5.38098	5.59052	5.89971	5.76736	5.63426	6.03274	5.85012	5.46231
AP1G1	9.29505	9.43405	9.18042	9.19495	9.38389	9.21053	9.38274	9.6425	9.66626	9.38825	9.23868	9.5418	9.48812	9.55098	9.37508	9.47436	9.25366	9.53552	9.49971	9.61593	9.51778	9.46382	9.66624	9.71318	9.75909	9.91885	9.9307	9.85581	9.73377	9.82062	9.6396	9.65634	9.60751	9.389	9.64658	9.66178	9.59751	9.17969	9.39139	9.40543	9.34221	9.70846	9.51212	9.07174	9.42087	9.67665	9.54162	9.3938	9.42305
FTSJD1	6.6913	6.91498	7.00916	7.13037	7.41314	7.06284	7.32507	7.25681	7.07568	6.82968	7.14914	6.89629	6.88916	7.29898	7.1759	7.14036	6.87297	7.21926	7.19726	7.26971	7.1147	7.19525	7.18967	7.18255	7.36075	7.0213	7.22236	7.12492	6.79101	6.862	7.19985	7.42753	6.89097	7.03822	6.90346	6.5741	6.84774	6.76665	7.10145	7.03401	6.92282	6.86559	7.16595	6.996	6.93258	6.84705	6.96131	6.42276	6.23359
HYDIN	4.9301	4.83755	4.83906	5.00016	4.74153	5.1579	4.95532	4.84609	4.96808	4.82583	4.73122	4.74898	4.77251	4.85527	4.99366	4.67323	4.77498	4.85102	4.8883	4.89725	5.37059	5.15982	4.57492	4.82428	5.21156	5.00872	4.83037	4.74535	4.95015	4.64427	4.58149	4.70532	4.84596	4.88835	4.95851	4.85385	4.97614	5.11079	4.70877	4.9741	5.03018	4.54475	4.8711	5.26011	4.87128	4.98023	4.94612	5.45244	5.41393
VAC14	7.49622	7.50958	7.57112	7.68337	7.79259	7.77421	7.29248	7.16477	7.31522	7.21468	7.43655	7.33956	7.3305	7.45768	7.73631	7.48163	7.67654	7.22202	7.63722	7.62558	7.38406	7.35556	7.28748	7.79547	7.44424	7.49403	7.37192	7.27002	7.44731	7.80981	7.39288	7.47418	7.78004	7.41244	7.44081	7.0343	7.34773	7.29845	7.53496	7.51283	7.30839	7.59434	7.16464	7.14282	7.15696	7.74794	7.59509	7.35928	7.37356
WDR59	7.7439	7.68781	7.84071	7.90964	7.76254	7.88838	7.90263	7.78982	7.85437	7.74858	7.76489	7.72218	7.49419	7.85804	7.9891	7.99281	7.86317	7.87582	8.08408	8.19783	7.94141	7.77924	7.93041	7.91065	7.79629	7.94093	7.71512	7.94339	7.55789	8.03409	8.09264	8.00658	8.37971	7.7186	7.99267	7.76085	7.8059	7.87337	7.8748	7.75847	7.3851	7.6821	7.82726	7.7102	7.75645	7.71937	7.81287	7.14843	6.9679
LDHD	6.25885	6.4113	6.04742	6.22838	5.96036	6.17317	6.41172	6.0279	6.0343	5.85291	6.23052	5.93078	6.23105	5.76743	6.12868	6.06827	6.1066	5.92371	5.96286	5.73238	6.48311	6.4122	5.57585	6.147	5.96601	5.84882	5.7614	5.83338	5.92293	5.97528	6.01276	5.93285	6.04852	6.18125	5.86871	5.82964	6.07188	6.14949	5.91863	6.0635	6.14188	6.11918	5.91424	6.49624	6.2429	6.0708	5.96659	6.37878	6.18538
CTRB2	6.22439	6.07904	6.17982	6.10321	5.92655	6.00448	6.00919	6.05326	5.93584	5.97684	6.21985	5.92268	6.05168	5.9269	6.05407	6.08377	6.41956	5.77815	5.84847	5.45714	6.16768	5.83653	5.81111	5.42683	6.31638	5.69886	5.64142	5.8223	5.93207	5.72656	5.6923	5.64477	5.71162	6.12429	5.77367	5.75298	5.90171	6.14247	5.85906	5.93887	6.12155	5.95634	5.89019	6.2775	6.15081	5.85234	5.88491	6.47944	6.73956
BCAR1	6.12618	6.28869	6.19313	5.83356	5.80461	6.02081	5.88508	6.02384	5.79969	6.26524	5.74586	5.68294	5.57142	5.51357	5.7867	5.61958	5.85282	5.62541	5.76105	5.41391	6.18467	5.82398	5.37049	5.79965	5.90627	5.715	5.71018	5.78628	5.82725	5.81253	5.6448	5.60525	5.63211	6.00897	5.69285	5.62954	5.72276	6.14982	6.06906	6.00673	6.2364	5.75028	5.95634	6.35441	6.04464	5.71688	5.80303	6.30919	6.46866
CFDP1	6.77137	7.02673	6.87392	6.92046	6.80332	7.03058	6.69538	6.98837	7.23978	7.03953	6.74968	7.13068	7.02648	7.21299	6.99287	6.92127	6.84298	7.16694	7.0774	7.21041	6.91352	7.1751	6.82352	7.29184	7.44264	7.19729	7.2214	7.20962	7.05426	6.79934	7.07126	6.95236	7.38525	7.27931	6.58303	6.56485	6.61408	6.72402	6.90784	6.78069	6.63918	7.17868	6.95773	6.75077	6.66876	6.92583	7.00908	6.21533	6.36373
TMEM170A	8.45243	8.42452	8.78717	8.80343	8.74711	8.72897	8.31469	8.74088	8.69098	8.39017	8.55389	9.01123	8.61779	8.55547	8.37774	8.51043	8.53108	8.66294	8.73354	9.19841	8.86769	8.72607	8.7531	8.77623	8.58414	8.31576	8.61952	8.72978	8.73061	8.35936	8.79002	8.73263	8.52531	8.38846	9.13465	8.87858	8.64987	8.81728	8.66326	8.82135	8.40918	8.55416	8.7217	8.67365	8.70479	8.79511	8.82925	8.04559	7.66244
CHST6	5.70754	5.63178	5.27559	5.50691	5.35735	5.51873	5.77168	5.69075	5.74031	5.69583	5.78628	5.77471	5.55388	5.23643	5.64948	5.26546	5.69188	5.35645	5.5928	5.00416	5.66602	5.39998	5.0136	5.11673	5.31914	5.18054	5.29308	5.36785	5.58531	5.25703	5.46442	5.40138	5.26531	5.34929	5.31104	5.41089	5.10636	5.77018	5.17	5.74514	5.82455	5.61364	5.33172	6.35676	5.97585	5.37487	5.74675	6.28488	6.18848
MLKL	8.26618	8.93401	8.48293	8.53766	8.72821	8.37812	8.1943	8.8132	8.96952	8.33724	8.13903	8.67155	8.71413	8.58239	8.48736	8.04559	8.66748	8.80226	8.70629	8.97605	8.40116	8.74303	8.3476	8.78589	8.41268	8.6634	8.80521	8.25834	9.13913	7.59546	8.54516	8.23245	8.20835	8.2776	8.67605	8.53648	8.11076	7.9007	8.79386	8.32662	8.45756	9.04105	9.05831	8.23336	8.41639	9.07815	8.84908	8.40535	9.09851
FA2H	5.97546	5.81905	5.7591	5.5911	5.71519	5.73016	5.79841	5.87643	5.50246	5.81829	6.04065	6.00141	5.6864	5.62052	5.87408	5.80639	5.73999	5.44037	5.64112	5.34461	5.67983	5.50584	5.76618	5.44806	5.55036	5.87878	5.52477	5.65911	5.71485	5.877	5.64816	5.93575	5.58684	5.65257	5.81311	5.57178	5.77154	5.90444	5.44132	5.57948	6.0821	5.89442	5.837	6.12427	5.72053	5.55355	5.55401	6.22354	6.16096
C16orf47	5.50415	5.49389	5.30598	5.20247	5.29444	5.43089	5.50297	5.41753	5.56905	5.5278	5.766	5.31531	5.3421	5.29559	5.65445	5.39426	5.87197	5.4117	5.50262	4.95397	5.49095	5.61438	5.18953	5.2638	5.55543	5.55233	5.21379	5.43041	5.41768	5.57013	5.15758	5.2857	5.37875	5.62248	5.37359	5.27034	5.23989	5.68364	5.30114	5.15861	5.47908	5.30063	4.98479	5.9436	5.85719	5.22949	5.53636	6.0402	6.28581
CLEC18B	6.51656	6.26032	6.41554	6.31637	5.86204	6.07018	6.37508	6.14301	6.28564	6.24846	6.28715	6.14088	6.20527	6.06052	6.11564	6.24236	6.22693	6.16627	6.14489	5.73	6.16636	5.93789	5.71916	6.12518	5.91894	6.01524	5.97034	6.06337	5.96449	6.05253	5.93246	5.83334	6.39388	6.20524	6.22323	6.03771	6.09502	5.96475	6.16236	6.2008	6.64941	5.99612	5.8426	6.40768	6.42991	5.90587	6.1415	6.73559	7.28964
GLG1	10.4809	10.4623	10.5919	10.4305	10.4863	10.7334	10.4561	10.3597	10.5051	10.4193	10.2281	10.6022	10.3916	10.2948	10.3525	10.6205	10.3884	10.4745	10.4792	10.6523	10.6272	10.4349	10.4001	10.6515	10.6144	10.743	10.574	10.5955	10.3092	10.4562	10.9463	11.0156	11.1156	10.4324	10.8264	10.777	10.743	10.6299	10.4496	10.5068	10.5002	10.3557	10.2245	10.5228	10.4433	10.3808	10.4695	10.226	9.87419
RFWD3	7.48385	7.45715	7.444	7.38678	7.64401	7.58605	7.59125	7.43834	7.55343	7.41663	7.27472	7.68672	7.6088	7.85502	7.63743	7.80668	7.55618	7.60149	7.69517	7.89592	7.90595	7.84606	7.73424	7.94019	7.70007	7.75522	7.72459	7.71756	7.7004	7.61679	7.76578	7.84991	7.73587	7.58981	7.62643	7.59747	7.6131	7.58002	7.72539	7.41803	7.63973	8.03887	7.40333	7.45606	7.57799	7.87452	7.50745	7.04378	7.61275
TXNL4B	7.52992	8.14922	8.01071	7.82547	8.47539	7.95524	7.70742	8.16944	7.9025	8.01619	7.84061	8.20342	8.20939	8.10843	8.13575	8.38224	7.89789	8.02403	8.11607	8.59106	8.03334	7.651	8.27393	7.89611	7.95349	7.80631	8.04008	7.67642	8.03134	7.97633	7.89989	7.76121	7.61006	7.80895	7.80104	8.22183	8.06463	8.2221	8.2266	7.78573	7.56168	7.99514	8.72848	7.26411	7.81818	8.31226	8.2157	7.39131	7.3274
PMFBP1	4.72531	5.01904	4.73607	4.82855	4.67079	4.94466	5.00824	4.79515	5.00554	4.77674	4.98904	4.98032	5.01528	4.80516	4.71864	4.52069	5.11502	4.98275	4.85581	4.79917	5.01617	4.71214	5.02573	5.03199	5.06351	5.01965	4.60564	5.19335	4.98205	4.96418	5.32587	4.64565	5.37229	4.81286	5.11503	4.74546	4.94901	4.85165	4.65827	4.85363	4.69214	5.08451	4.72003	5.02142	4.83489	5.12224	4.85543	5.16437	5.0813
ZFHX3	7.06631	7.18396	6.66952	6.89555	6.46942	7.11599	6.94474	6.84897	6.77454	6.89688	6.95777	6.95053	7.08948	6.86061	6.98306	6.83397	6.86301	6.9457	6.88341	6.92982	6.91127	6.84525	6.72532	6.84937	6.92396	7.46311	6.84267	7.10679	6.89578	7.1609	7.20081	6.91612	7.49703	7.40764	7.19621	7.35245	7.16069	7.16914	6.91475	6.89308	6.89211	6.93997	6.66802	6.98113	6.74942	7.1177	7.0562	7.08212	7.18544
ADAMTS18	4.81408	4.79603	4.67472	4.57383	4.70755	4.72757	5.2102	4.66031	4.7781	5.08475	5.0718	5.27949	4.74546	4.57716	4.67585	4.89496	4.54749	4.55544	4.61849	4.32839	4.9287	4.43528	4.71765	4.3507	4.73068	4.37793	4.26911	4.39677	4.89545	4.45764	4.38819	4.47888	4.46125	4.66756	4.76533	4.46196	4.7911	4.53071	4.79276	4.87463	5.1132	4.79721	4.71898	5.44603	5.28386	4.72138	4.88813	5.27592	5.15276
MAF	6.50403	6.76158	7.05037	6.7658	6.75417	6.98107	7.28444	7.19211	7.03746	6.72345	6.78751	7.02571	7.08859	6.96046	6.84894	6.89352	6.66787	7.23646	6.78122	6.86851	6.89036	6.90811	6.78693	6.72611	7.19711	7.05278	7.23747	6.59046	7.1217	6.55488	6.98816	7.26567	6.63338	6.95033	7.10134	7.0994	6.61707	6.74845	6.6903	7.00941	7.25539	7.44729	7.59007	7.31219	7.73656	6.85621	7.46558	7.16793	7.05381
CDYL2	6.33462	6.09567	5.87286	6.14493	6.12935	6.08713	6.3262	6.26132	6.26665	6.28654	6.02701	6.12688	6.11833	5.77548	6.18472	6.23009	6.00825	6.10226	5.93961	5.88513	6.05808	6.23298	6.3288	6.39228	6.32276	6.19369	6.50384	6.22672	6.40527	6.25011	6.04943	6.31352	6.46329	6.36302	6.24403	6.02344	6.27016	6.3522	6.12469	5.79063	6.21582	6.85838	6.17633	6.31917	6.39664	6.34944	6.1713	5.99747	6.21465
C16orf61	7.33022	7.38472	7.56988	7.67624	7.84624	7.45077	7.78001	7.90085	7.98396	7.85288	7.89623	7.97314	7.96591	7.98699	7.75262	7.63528	7.46008	7.9118	7.76795	7.93293	7.39649	7.89875	8.14993	8.14042	7.82167	7.61086	8.16581	7.98281	8.12723	7.19259	7.80958	7.5542	7.84637	7.74361	7.41417	7.53917	7.88732	7.65481	7.51724	7.5546	7.96014	7.85609	8.24895	7.63981	7.81618	8.18179	8.27408	6.85058	7.2819
C16orf46	5.00983	4.47786	4.65243	4.76232	4.38828	4.44666	4.65014	4.48128	4.45116	4.47661	4.5644	4.77092	4.41625	4.5088	4.44027	4.70447	4.87807	4.52486	4.58068	4.57968	4.51658	4.82659	4.80785	4.62002	4.56179	4.29459	4.38813	4.41858	4.97959	4.72118	4.62781	4.66374	4.58158	4.92896	4.59236	4.6456	4.85107	5.0538	4.9253	4.72067	4.9335	4.47754	4.742	4.89311	4.39894	4.23119	4.55951	4.68962	5.1183
GCSH	6.6057	6.44336	6.32799	6.21956	6.5576	6.48318	6.68062	6.41688	6.59045	6.74487	6.59261	6.78184	6.75349	6.90509	6.72162	6.57321	6.05371	6.68355	6.55042	6.91442	6.30503	6.42577	6.81583	6.4909	6.33327	6.16738	6.55345	6.21318	6.31976	6.21555	6.21442	6.229	5.93118	6.25804	5.9376	6.03889	6.32579	6.039	6.71936	6.33669	6.38976	6.6404	6.50222	6.10388	6.24098	6.77153	6.66504	6.04536	6.32805
ADAT1	7.67664	7.60302	7.93835	7.86576	8.00253	7.76491	7.77316	7.97511	8.0079	7.86529	7.79083	7.75697	7.72173	7.82846	7.95001	8.00146	7.72356	8.01733	7.79347	7.98673	8.05135	7.78318	8.14695	8.04738	8.05647	8.123	7.87923	7.82959	7.87883	7.76009	7.951	8.20396	8.02907	7.61124	7.78463	8.07532	8.16484	7.83383	7.71272	7.87471	7.52812	7.98204	8.10952	7.56104	7.66196	7.76482	7.95513	7.5186	7.46402
KARS	9.15723	9.10231	9.0629	9.05061	9.09899	9.00804	9.38167	9.03249	9.27129	9.2032	9.02786	9.20553	9.21114	9.14916	9.31554	9.27739	8.80499	9.14081	9.07132	9.16245	9.04379	8.99091	9.117	9.03068	8.69342	8.67872	9.00944	8.78389	9.16946	8.13623	8.60919	8.67742	8.56482	8.83932	8.25388	8.17183	8.4378	8.73846	9.0098	8.75104	9.37929	9.17439	9.02049	8.74526	9.02505	9.16012	9.14662	8.51601	8.89828
CHST5	5.74016	5.56336	5.63121	5.6996	5.59216	5.44792	5.53181	5.57849	5.21261	5.52597	5.67509	5.42449	5.69258	5.4594	5.10269	5.3347	6.05874	5.45136	5.19109	5.22824	5.33832	5.427	5.2323	5.40387	5.10555	5.02854	5.19752	5.09338	5.60869	5.53816	5.18151	5.21965	5.16917	5.94136	5.05528	5.17309	5.11195	5.87202	5.49298	5.59885	5.78654	5.81872	5.33406	5.72415	5.63115	5.25864	5.75349	6.07158	5.93656
TMEM231	5.76114	5.50132	5.35418	5.52479	5.13858	5.42467	5.26118	5.18981	5.11589	5.19074	5.55411	5.30812	5.51834	5.23946	5.40893	5.20114	5.40715	5.75046	5.53791	5.17008	4.52552	5.52217	5.06446	4.58809	4.7883	4.86453	4.8638	4.64453	5.42097	5.2757	5.2503	5.10124	4.89463	5.33739	5.23017	4.88089	4.99032	5.41527	5.24295	4.94242	5.58401	5.45784	5.18238	6.10932	5.4574	5.58081	5.41331	6.05087	5.98735
PSMB10	8.94825	8.91604	8.56845	8.76866	8.56597	8.86575	8.10308	7.94734	8.52261	8.31535	8.31605	8.46526	8.721	8.16474	8.50157	8.58454	8.56377	8.49119	8.2707	8.43601	8.46105	7.99129	8.09274	8.06414	7.54503	7.88897	7.96304	7.88785	8.44288	8.29069	8.04411	7.93145	8.4034	8.58875	7.43684	7.45428	8.24673	8.39246	8.65867	7.98539	8.52268	8.61465	7.77863	7.77902	8.08665	8.43235	8.40001	8.19939	8.66633
LCAT	6.74621	7.08636	7.0217	6.86725	6.46337	6.80704	6.70062	6.52828	6.70647	6.51933	6.56719	6.89059	6.58818	6.58387	6.75588	6.84713	6.77395	6.90183	6.73796	6.90065	6.38836	6.77619	6.5701	6.38991	6.30159	6.51822	6.28009	6.47508	6.63967	6.78075	6.63915	6.4837	6.76395	6.68986	6.38261	6.57074	6.67937	6.93721	6.81096	6.70755	6.74993	6.43578	6.41411	6.96021	6.79239	6.73684	6.82148	7.10361	7.0899
SLC12A4	7.10183	7.31102	7.13325	6.90909	6.91512	6.94058	6.67766	6.59826	6.70632	6.65471	6.62615	6.96265	6.86446	6.78917	6.83011	6.64745	6.76832	6.827	6.7884	6.8362	6.61527	6.60039	6.52354	6.59607	6.17569	6.74925	6.78041	6.47888	6.67051	6.27457	6.60323	6.52097	7.05569	6.76786	6.70884	6.70998	6.50729	6.8664	7.23485	6.84905	6.55235	6.88423	6.69375	6.9648	6.72802	7.30092	7.20779	6.72069	6.79941
DPEP3	6.07225	6.29392	6.17832	6.16425	6.1519	6.3971	6.24169	6.42294	6.40437	6.40229	6.49723	6.23182	6.54541	6.33519	6.37847	6.34541	6.45414	6.41349	6.26792	6.09285	6.3263	6.10877	5.95092	5.78331	5.67871	6.05768	5.72743	5.75871	5.90031	6.3406	6.22792	5.80778	6.29256	6.16082	5.89188	6.42073	6.11545	6.12837	6.1887	6.18206	6.2252	6.21545	6.06569	6.75398	6.61016	6.29128	6.2738	6.91539	6.73241
DPEP2	8.55933	8.66962	8.59474	8.54696	8.41374	8.66808	8.42726	8.30207	8.74262	8.57834	8.66715	8.50346	8.35413	8.54526	8.4153	8.53032	8.84306	8.62848	8.63537	8.69287	8.42338	8.5245	8.07722	8.43823	7.96961	8.24983	8.16151	8.08218	7.06323	8.47871	8.33974	8.17967	8.96171	8.49811	8.29527	8.52681	8.06113	8.30852	8.67964	8.32856	7.93712	8.41022	8.23038	8.56259	8.63208	8.67378	8.55837	8.99803	7.77187
CENPT	7.76176	7.91618	7.74736	7.72896	7.71946	7.88233	7.51717	7.79819	7.58938	7.85665	7.70775	7.68159	7.7654	7.60937	7.5765	7.79522	7.767	7.40296	7.38778	7.8778	7.43032	7.27678	7.41849	7.6315	7.31658	7.35693	7.13982	7.26264	7.27253	7.76032	7.27369	7.28032	7.75159	7.68861	7.19804	7.409	7.36826	7.44573	7.89951	7.50268	7.33873	7.40352	7.9226	7.77029	7.43942	8.02574	7.79014	7.38256	7.32031
CTRL	6.83599	6.79262	6.80526	6.72569	6.6885	6.88346	6.47371	6.42851	6.82665	6.56373	6.54377	6.52027	6.58072	6.5755	6.88689	6.86955	7.01681	6.79198	6.82944	6.92311	6.95428	6.58365	6.36475	6.61939	6.52346	6.38679	6.23273	6.34142	6.60422	6.66436	6.67218	6.51015	6.94337	6.86429	6.60468	6.72598	6.66637	6.76285	6.67235	6.53031	6.87431	6.59718	6.14189	6.79332	6.89843	6.50605	6.81503	7.11491	7.315
TPPP3	7.45925	7.2225	7.24115	7.50644	7.57238	7.25288	6.64398	7.00342	6.12631	6.75778	7.25717	7.45	7.30575	6.78716	6.77834	6.44651	7.17016	6.45138	7.07486	7.30233	6.20785	7.00529	6.8887	6.74999	6.76739	7.08292	7.38776	6.60219	6.69949	7.06133	6.74652	6.43114	6.96959	7.27308	6.57336	6.91044	6.55269	6.87302	7.3263	6.55171	6.47828	6.3111	6.37708	6.56399	6.34146	6.99011	7.21045	6.53876	6.17518
ZDHHC1	6.03509	5.74734	5.89313	6.22528	6.05672	6.00912	6.10293	5.65881	5.52877	6.05145	5.60639	5.74286	6.07369	5.54787	5.69108	5.82321	6.01392	5.33718	5.72622	5.54361	6.00668	5.75883	5.30438	5.47249	5.58013	5.77763	5.47449	5.40578	5.48154	5.61799	5.4964	5.31402	5.63019	5.86596	5.56737	5.72264	5.46993	5.59417	6.13406	5.58857	6.28008	5.6669	5.47021	6.16635	5.89318	5.55599	5.82064	6.06464	6.04964
ATP6V0D1	9.57522	10.0379	9.91096	9.81534	10.147	9.73101	8.78614	9.50018	9.55773	9.46312	9.1643	9.9578	9.69404	9.41278	9.73406	9.15127	9.50123	9.53413	9.67789	9.98315	9.11729	9.39635	9.42945	9.32121	8.65425	9.19717	9.08453	8.8481	9.71154	9.65028	9.14344	8.97971	9.18369	9.43216	9.90825	9.49775	9.50925	9.52566	10.134	9.791	8.91354	10.1146	9.448	9.07831	9.48388	10.2264	9.60696	9.47293	9.57559
AGRP	6.68468	6.68541	6.30521	6.43454	6.56032	6.75291	6.5483	6.48025	6.49009	6.51461	6.43781	6.40627	6.34731	6.04448	6.35389	6.45122	6.63039	6.52	6.58934	6.24098	6.7787	6.59065	6.42079	6.25139	6.51613	6.4793	6.37382	6.58632	6.65945	6.50994	6.5331	6.43816	6.66046	6.67383	6.59334	6.64297	6.58843	6.63487	6.47119	6.34599	6.50494	6.4213	6.38678	6.72329	6.81381	6.17436	6.21856	6.68898	6.7283
ACD	7.24849	7.15118	7.2245	7.20388	7.2131	7.17047	6.94178	6.85257	6.90065	7.11495	7.0131	7.15831	6.86302	7.04415	7.24197	7.03825	7.00948	6.85366	7.05667	7.08291	7.09408	6.98128	6.88353	6.96325	6.5822	6.81338	6.58089	6.50233	6.66664	7.30763	6.86542	6.91454	6.65554	6.75867	6.47554	6.49604	6.76157	6.89387	7.16977	7.04221	7.03359	7.12805	6.85431	6.99908	6.89284	7.34297	6.95315	7.12086	7.31367
C16orf48	6.49792	6.41064	6.4689	6.48005	6.15269	6.39381	6.38574	6.47394	5.86692	6.37932	6.44108	6.51848	6.48434	6.08405	6.53173	6.45337	6.4439	6.27677	6.22043	5.84945	6.13811	6.23255	5.9765	6.0759	6.00039	6.11408	5.9431	6.02158	6.23941	6.20752	6.00394	6.11807	6.17442	6.32965	6.19849	5.99344	6.20996	6.22601	6.40086	6.5031	6.39683	6.46555	6.40918	6.70096	6.50811	6.29536	6.4766	6.47577	6.46996
GFOD2	6.04983	5.9298	6.46356	6.13802	6.23357	6.20458	6.06285	5.69918	5.90959	5.97835	5.84366	5.78324	5.88139	5.58704	5.90592	6.31115	5.77123	5.71507	6.05838	6.06099	5.97312	5.70432	5.84302	5.71146	5.5753	5.51826	5.5095	5.65929	5.83555	6.28977	5.70448	5.76955	6.02199	6.11726	6.06662	6.2103	5.81031	6.27788	6.35818	5.93381	5.73069	5.72773	6.18073	5.89293	5.71519	6.39692	5.77343	5.84353	5.77662
RANBP10	8.22281	7.65052	7.91567	8.9473	7.57017	7.69285	7.67579	7.43729	7.5169	7.74566	7.38423	7.6225	7.58973	7.65516	7.80602	7.72949	7.88881	7.86685	7.64443	7.75075	7.83062	7.72403	8.1044	7.65921	7.83945	7.66195	7.65846	7.9362	8.47654	8.9053	7.696	8.03366	7.88945	7.83882	8.03708	7.56402	8.41718	8.46191	7.73803	7.66661	7.79686	7.5283	7.13974	7.76615	7.71373	7.37987	7.64853	7.64065	7.47315
KCTD19	5.11502	4.94244	5.0777	5.08959	4.96518	4.93853	4.94354	5.09206	5.00066	5.16394	5.23819	4.71108	4.95232	5.01334	4.9353	5.02886	5.14656	4.95136	4.8462	4.37692	5.51179	5.22276	4.97276	4.99355	4.89274	5.08081	4.77134	4.70365	4.95866	4.8194	4.81975	4.75844	4.87431	4.89308	4.88105	5.04084	4.82491	4.84336	5.04834	4.82506	5.17526	4.8498	4.91528	5.25782	5.06974	4.81883	5.10751	5.41856	5.44122
MTSS1L	5.84805	5.93057	6.11027	5.78946	6.1981	6.2647	6.07561	6.02138	5.62191	6.13842	6.33359	5.99819	6.15057	5.93781	6.20148	6.00512	6.38794	5.91015	5.77101	5.80522	6.01228	5.74141	5.78675	5.68638	6.30585	5.73685	5.7276	5.81544	6.13847	6.29455	6.00289	6.08271	6.10535	6.18748	6.06823	5.94472	5.74108	6.18573	6.07339	6.45348	6.12434	5.88502	6.28824	6.19625	5.93209	6.15697	6.21502	6.27619	6.09331
ST3GAL2	8.21501	8.19939	8.16236	9.01562	8.16129	8.1691	7.57976	7.40327	7.74107	7.81047	7.73379	7.92154	7.83342	7.71304	8.02839	7.80573	7.90828	7.75034	7.96037	8.03662	7.68263	7.60947	7.56203	7.64771	7.50684	7.59515	7.49888	7.57085	8.13828	8.53767	7.7387	7.96531	8.05802	7.94401	8.16553	8.1971	8.52037	8.42563	8.34557	8.13744	7.51919	8.21162	7.71132	7.49682	7.78552	8.48755	7.89215	8.28949	8.62505
COG4	8.56185	8.63278	8.65851	8.71145	8.73287	8.2655	8.39602	8.54564	8.51463	8.50931	8.38767	8.56583	8.54084	8.48398	8.64551	8.65738	8.46278	8.45682	8.62376	8.73322	8.83607	8.5506	8.57973	9.10268	8.07839	8.40024	8.55299	8.26264	8.35194	8.44866	8.56738	8.52469	8.72698	8.33096	8.56043	8.31393	8.18586	8.41184	8.8695	8.13265	8.24441	8.61807	8.51545	8.05899	8.6059	8.70607	8.44256	7.42327	7.61108
NQO1	5.50859	5.56566	6.00446	5.55444	5.57717	5.59812	5.80459	5.33805	5.69647	5.52959	5.66949	5.84134	5.73923	5.48515	5.83689	6.02076	5.45066	5.91014	5.32269	5.7469	5.22886	5.55909	5.54838	5.59438	5.8238	5.37075	5.76591	5.45778	5.13705	5.44349	5.51282	5.43861	4.98432	4.93086	5.0659	5.113	5.31204	5.55344	5.86215	5.30596	5.40538	5.60629	5.48678	5.5283	5.57184	5.71272	5.63141	5.2822	5.52944
NOB1	7.34955	7.49264	7.75709	7.59319	8.02308	7.72785	7.49294	6.8929	7.5011	7.64246	7.71092	7.69594	7.38031	7.63038	7.50497	7.80042	6.77293	7.06011	7.55347	7.83509	6.91499	6.85483	7.22254	7.12786	6.58924	6.47226	6.9225	6.89519	5.99681	7.05804	6.9551	6.89358	7.12784	6.88242	6.61569	6.89695	6.80744	7.28062	7.89316	7.19344	7.06129	7.11409	7.27825	6.99151	6.8946	6.62557	7.37559	6.54102	6.34426
RP11-419C5.2	7.43135	7.28493	7.53474	7.70513	7.8288	7.39761	7.47047	7.38549	7.46933	7.4534	7.09079	7.59551	7.57235	7.48087	7.05366	7.80835	7.55464	7.89666	7.32322	7.47662	7.46255	6.81321	7.97843	8.41222	8.20147	7.95619	8.08831	8.55737	7.52104	8.35915	8.0524	7.89151	9.15155	8.19064	8.11458	7.89934	8.07388	7.62968	7.60433	7.74708	7.07712	7.15063	7.68352	6.81394	7.34968	7.72348	7.50208	6.78116	5.91371
EXOSC6	8.78478	8.70657	8.81867	8.9167	8.94837	8.89483	8.80472	8.75045	8.77594	8.85312	9.00054	8.8279	8.94499	8.7478	8.85602	8.81618	8.85372	8.65461	8.68217	8.30842	8.69277	8.45974	8.3636	8.21271	8.201	8.22936	7.89908	8.13006	8.31744	8.3704	8.64175	8.56705	8.28732	8.44534	8.29722	8.77522	8.8432	8.71087	8.77554	8.95937	8.71761	8.77067	8.75695	8.97484	8.81094	8.54889	8.64682	9.00644	8.87811
AARS	8.80954	8.80393	8.98355	8.85443	8.97914	8.72675	8.951	8.59259	8.94895	8.84054	8.54742	8.96255	8.74037	9.0715	8.86037	8.89565	8.68504	8.68543	8.88101	8.93098	8.84798	8.6122	8.88367	8.77759	8.19622	8.22385	8.73221	8.47965	8.57326	8.38425	8.69415	8.79026	8.6241	8.39175	8.51595	8.25649	8.426	8.72477	8.98513	8.34704	8.62544	8.92869	8.93596	8.4316	8.49885	8.99313	8.93888	7.81776	8.06357
CHTF8	9.10478	9.18497	9.25093	8.8952	9.28377	9.02505	8.80055	8.8562	8.83855	8.94602	8.83192	8.99815	8.88474	9.06778	9.18725	8.9211	8.89676	8.59808	9.07016	9.08177	8.66647	8.5384	8.78374	8.974	8.4065	8.52963	8.7951	8.38633	8.6964	8.72649	8.76497	8.68527	8.60823	8.6165	8.52542	8.53313	8.73404	8.86858	9.18781	8.70204	8.78613	9.12135	9.11106	8.74865	8.80105	9.41227	9.15584	8.38356	8.34658
COG8	8.05034	7.95523	8.01608	7.88074	8.00636	7.84738	7.6659	7.68925	7.77861	7.85608	7.90205	7.88238	7.92129	7.88636	8.03211	8.02102	8.06027	7.72159	7.99479	7.97	7.9237	7.69046	7.77555	7.7061	7.21251	7.32138	7.48346	7.48173	7.56039	7.96565	7.84658	7.8524	7.77342	7.72769	7.71903	7.64352	7.78408	8.02639	8.11119	7.79912	7.79876	7.74297	7.63661	7.96322	7.74466	7.99043	7.88159	7.48228	7.36509
TMED6	5.29814	5.1552	4.89069	4.72836	5.06591	5.26309	5.06071	4.9247	5.25645	5.14285	4.77415	5.00487	4.91386	5.37778	4.91681	5.42519	5.45836	5.74351	5.01036	5.67589	6.10392	4.93118	5.18657	5.5797	5.50253	5.43907	5.28623	5.79814	4.78153	5.57213	5.33981	5.3489	5.94261	5.73541	5.29035	5.84704	5.54582	5.41575	5.17599	4.79778	4.88128	4.8711	5.3248	5.03148	5.15058	4.79122	5.05163	5.03453	5.10415
TERF2	8.20961	8.40411	8.44966	8.17127	8.49726	8.34359	8.34362	8.25784	8.06423	8.32352	8.52249	8.61655	8.40582	8.40893	8.56495	8.49602	8.3305	8.41622	8.52381	8.76226	8.40946	8.3343	8.34003	8.3693	8.37913	8.40092	8.29821	7.97447	7.92866	8.25669	8.35235	8.26427	7.97651	8.07011	7.98122	7.92381	8.18765	7.86891	8.40839	8.26303	8.23689	8.18119	8.25255	8.15412	8.10867	8.44689	8.40612	7.72407	7.66522
DDX28	7.11356	6.98447	6.99048	6.94335	7.2265	6.74727	6.67413	6.09681	6.43989	6.7057	6.97625	6.84251	6.89623	6.77729	6.94602	7.12274	6.61814	6.44125	6.77214	7.24597	6.59971	6.62507	6.72864	6.69592	6.32673	6.39323	6.75001	6.67336	6.29463	6.96304	6.92491	6.78593	6.71669	6.6319	6.47836	6.32726	6.89986	7.11416	7.13299	6.4104	6.66785	6.57283	6.63338	6.17732	6.42823	6.89423	6.82061	5.86264	5.44642
ESRP2	5.46063	6.04411	6.02612	6.18178	5.72321	5.95355	5.96737	5.98521	5.62867	6.0389	6.19309	6.09284	5.7325	5.63575	6.34955	5.74625	6.11889	5.90177	6.15572	5.80681	6.10826	5.71433	5.77791	5.70968	5.16894	5.63108	5.86462	5.83162	5.90543	5.85679	5.76138	5.98098	5.77194	5.81536	5.92707	5.79727	5.85552	6.08269	5.80677	5.76339	5.86995	6.00544	5.97872	6.14459	6.14607	5.85288	6.27419	6.34694	6.25556
SLC7A6OS	8.07336	8.08013	8.24763	8.08083	8.11316	8.05851	8.13808	8.20186	8.06829	8.27122	8.03991	8.36188	8.11019	7.86249	7.68515	8.10818	7.96491	8.2334	8.15071	8.07322	7.95998	7.59578	8.17254	8.13317	7.95946	8.01248	8.16174	7.87021	7.90114	7.96586	7.87204	7.98218	7.99439	7.96331	7.98146	7.72987	7.66091	7.75626	8.17242	7.93647	7.67439	8.12994	8.23777	7.74511	8.0445	8.08898	8.10097	7.59017	7.38681
SMPD3	6.20383	6.28631	5.89081	6.19622	5.69363	6.53885	5.8188	6.06999	7.38224	6.16369	6.26482	5.55001	6.25741	5.95532	5.72425	6.0883	5.82683	6.18981	5.94605	5.85065	6.22521	5.94117	6.17049	6.16622	5.5801	5.97303	5.75482	5.57064	6.0484	5.8869	5.87872	5.6662	7.31076	5.87237	5.42395	6.8837	5.92989	5.84397	6.17407	5.78845	6.4032	6.00755	5.87942	6.60321	6.39707	6.02036	5.87328	6.43396	6.37382
SIAH1	6.58948	6.44604	6.56205	6.66287	6.70938	6.68346	6.52953	6.8926	6.9096	6.86116	6.40841	6.66413	6.80585	7.00527	6.69034	6.92167	6.78916	6.85072	6.84243	6.98888	7.26614	7.23726	7.02988	7.22761	7.63919	7.78684	7.13232	7.89727	6.94836	7.1078	7.53349	7.2269	7.52631	7.22953	7.3919	7.56513	7.59471	7.23887	6.56974	6.97599	6.68456	6.47341	7.1607	6.74841	6.78509	7.25641	6.7548	6.92596	6.38503
ITFG1	8.17341	8.56184	8.59548	8.39572	8.98156	8.6136	8.45078	8.91904	8.66008	8.43861	8.46872	8.90615	8.92045	8.70683	8.56751	8.37399	8.23391	8.45937	8.69729	9.02546	8.36378	8.7101	9.14776	9.05226	9.22588	9.08543	9.43929	9.06211	9.32882	8.98058	9.15252	9.12856	9.07451	8.904	9.48841	9.16485	8.89823	8.6923	8.50378	8.79927	8.29635	8.73472	9.52781	8.04882	8.42252	9.04724	8.91091	7.9101	7.86661
ABCC12	4.66491	4.90444	4.51072	4.59257	4.51009	4.41509	4.74173	4.79065	4.60407	4.6147	4.68069	4.28868	4.45552	4.12578	4.41245	4.52397	4.66811	4.57231	4.1535	3.91825	4.88895	4.60576	4.17247	4.35066	4.31745	4.55845	4.42567	4.30291	4.44552	4.56475	4.38515	4.45671	4.55812	4.55173	4.5246	4.45141	4.45658	4.59284	4.23096	4.61456	4.96217	4.66439	4.37833	4.78806	4.78481	4.24526	4.56916	5.01942	5.108
ABCC11	5.31627	4.97909	5.01268	4.83709	4.91808	5.01588	5.3573	5.22127	5.3028	5.09494	5.31092	5.10886	5.23742	5.00486	5.14176	4.90546	5.13296	4.9211	5.15871	4.85401	5.22085	5.11352	4.80785	4.98336	5.04306	4.95767	5.11548	5.12518	5.30891	5.11569	5.12161	4.99221	4.88188	5.10997	4.95419	5.07258	4.87579	4.94932	5.12019	5.15231	5.44213	5.12591	5.06974	5.58586	5.33431	5.07681	5.26265	5.58174	5.62006
MYLK3	5.6628	5.65544	5.7732	5.75081	6.17864	5.60289	5.60902	5.84481	5.5439	5.77976	5.94668	5.62649	5.75554	5.47456	5.5172	5.57445	5.88836	5.51208	5.58991	5.58319	5.88273	5.9798	5.58638	5.52061	5.66882	5.83284	5.48239	5.67087	6.22461	5.9286	5.79494	5.65631	5.52898	5.69739	5.79066	5.99966	5.83102	6.13991	5.75836	5.26086	5.76029	5.39035	6.15189	6.15623	5.79397	5.89876	5.96309	6.15092	6.12522
C16orf87	6.31014	6.25094	6.57972	6.55678	6.83556	6.54202	6.95946	6.78786	6.80754	6.98533	7.07372	7.01547	7.13409	6.97216	6.69077	6.75014	6.45078	6.50719	7.00179	7.15237	7.07122	7.04818	7.29694	7.46803	7.53174	7.50584	7.63616	7.31541	7.49905	6.59538	7.32501	6.81337	6.77298	6.75324	7.14246	6.93975	6.99686	6.72859	6.75265	7.35102	6.84469	6.72654	7.27864	6.57444	6.79109	7.04796	7.10702	5.72265	5.60447
DNAJA2	8.62592	8.63344	8.62979	8.85864	8.93655	8.61068	8.81736	8.76221	8.86652	8.86069	8.83231	8.93922	8.90565	9.05756	8.86646	8.81975	8.47679	8.78269	8.77546	8.98653	8.90971	8.86549	9.07911	9.20109	9.02011	8.82888	9.22731	8.80693	9.10873	8.33366	9.00541	8.69267	8.57844	8.49603	8.79527	8.42158	8.75644	8.75673	8.83111	8.69829	8.85183	8.98077	8.91252	8.25844	8.7419	8.98197	8.77648	7.90076	8.08306
NETO2	5.48983	5.7303	5.41419	5.51055	5.87158	5.44475	5.31065	5.60909	5.4263	5.10158	5.24981	5.61613	5.56667	5.53818	5.39756	5.3411	5.31405	5.18727	5.8865	5.80639	5.31072	5.72939	5.70875	5.36705	5.36303	5.51325	5.79915	5.50154	5.51212	5.61693	5.72228	5.69518	5.44628	5.6095	5.28931	5.48306	5.19907	5.32919	5.67318	5.60308	5.30741	5.62419	5.79879	5.16115	5.35933	5.54886	5.27533	4.86063	5.21824
AC133561.2	7.29075	7.05321	7.12974	6.99574	6.72758	6.74809	7.18581	7.01399	6.72539	7.04651	7.20241	6.90018	6.69439	6.82231	6.87995	6.81656	6.98049	6.78905	6.82591	6.63786	6.97493	6.83558	6.57678	6.43745	6.49889	6.66319	6.81094	6.97786	6.82153	7.05298	6.79242	6.62556	6.61104	7.11226	7.16468	7.19087	6.99815	6.87452	6.52064	6.68473	7.09685	6.92058	6.90088	7.38961	7.39175	6.64569	6.96287	7.68615	7.36993
SHCBP1	6.54067	6.2176	6.22837	6.42953	6.48934	6.13909	6.31518	6.46838	7.01246	5.87389	6.13989	6.88762	6.51536	7.10858	6.27529	6.61751	5.68117	6.02933	6.40864	6.52671	5.87714	6.21333	6.84156	6.23774	6.15991	6.23735	6.7924	6.03403	7.44413	6.29714	6.32737	6.70494	6.45643	6.24476	6.42153	6.48038	6.59599	6.24261	6.63803	5.79893	6.86194	7.77983	7.17665	6.26586	7.19234	7.34749	6.31604	5.58713	7.15303
VPS35	9.47307	9.6245	9.34595	9.3789	9.75733	9.35169	9.60878	9.95369	9.93705	9.62259	9.58639	9.93886	9.74091	9.82617	9.59215	9.49758	9.2967	9.60449	9.69362	9.94113	9.368	9.64676	9.95638	9.58216	9.56988	9.59885	10.0237	9.7586	9.9952	9.09214	9.66081	9.76041	9.54885	9.34596	9.56523	9.58957	9.40543	9.35563	9.62496	9.50192	9.63326	10.1039	9.98414	9.14348	9.69904	9.94425	9.78559	9.2156	9.19631
BBS2	7.86551	7.47395	8.1555	7.89279	8.16941	7.7391	8.07258	8.27083	8.13795	8.03886	8.03387	8.03785	7.62915	8.12379	7.83718	7.67063	7.88665	7.75956	7.97277	8.20747	8.2659	8.09021	8.28089	8.33991	8.38477	8.22326	8.29488	8.10842	7.21455	7.68916	8.29269	8.43465	8.41988	7.3965	7.65325	8.14877	7.62008	7.36737	7.72574	7.74107	7.27178	7.54574	7.80588	8.26881	7.88175	8.02947	7.82618	7.48254	5.99311
MT1G	7.35661	7.12765	7.30305	7.47458	7.17879	7.80755	6.96632	7.19411	7.24245	7.13717	7.13104	7.33238	6.95471	6.62352	7.06624	7.02048	7.19688	7.59389	6.75177	7.09751	6.72243	7.21994	6.8277	6.79261	6.88298	6.6413	6.63838	6.63805	7.83901	7.19546	6.57001	6.66449	6.58541	7.00923	6.61399	6.7115	6.90488	6.90163	7.25459	7.36743	8.00283	10.4557	7.01287	7.32135	8.42666	6.93209	7.27143	7.14389	8.51036
FAM192A	8.17626	8.24153	7.94165	8.26058	8.19959	7.95882	8.15883	8.39464	8.43358	8.14162	8.14565	7.99208	8.09994	8.38992	8.10772	8.1904	7.89446	8.33843	8.22772	8.44848	8.02858	7.77619	8.38688	8.64242	8.42133	8.54403	8.64264	8.32491	8.31697	8.06268	8.27363	8.18523	8.08754	8.0733	7.9118	8.19781	7.96101	7.53153	8.06896	7.95987	7.99825	8.5023	8.44979	7.77128	8.08221	8.36945	7.86802	7.43053	7.58853
PLLP	7.48454	7.28312	7.79261	7.74867	7.00256	7.56408	7.41695	7.00651	7.01717	7.41626	7.74187	7.21069	6.74736	6.84767	7.0596	7.4005	7.48159	7.16026	7.11962	7.32476	7.25083	6.99795	6.79754	6.87557	6.96403	6.52719	6.62031	6.85927	6.31854	7.49975	6.99055	7.06625	7.04218	7.18798	6.64441	6.77529	6.91914	7.26577	7.26101	7.37718	7.35662	6.79918	6.67813	7.41468	6.9791	6.91829	6.86563	6.96225	7.21618
CIAPIN1	7.02347	7.09333	7.13674	7.26141	7.35618	7.11367	6.96271	6.94113	7.11783	6.89163	7.45555	7.18587	7.16914	7.23066	7.50737	7.27779	7.05916	7.05262	7.19038	7.47602	6.68394	7.44354	7.30902	6.6974	6.41887	6.40463	6.94232	6.61521	6.73414	7.01091	6.80216	6.94011	6.99967	6.96147	6.93819	6.80717	6.66462	7.09923	7.3069	6.84249	7.00113	6.96167	7.12487	6.57961	7.10154	7.15643	7.39798	6.32022	6.38491
IRX3	6.34411	6.57304	6.50018	6.28447	6.37818	6.52068	6.7555	6.47269	6.48719	6.57889	6.3938	6.24802	6.21594	6.08484	6.72917	5.98648	6.57153	6.32168	6.12828	6.07545	6.62043	6.39395	6.06954	6.0364	6.01173	6.34986	6.06481	6.36198	6.83849	6.13695	6.31771	6.18468	5.8015	6.03836	6.28211	6.15871	6.21042	6.45687	6.23838	6.16473	6.816	6.64881	6.74273	7.13993	6.48576	6.21041	6.31034	7.18939	7.0647
CES1	9.14658	9.22571	9.25226	9.13336	8.58583	7.97033	8.06433	8.9224	6.60906	8.25395	8.72418	7.592	8.48696	7.37723	9.13154	7.91709	8.51656	8.58661	8.33072	9.06505	8.79705	9.14383	8.65074	8.16327	8.25583	7.57534	7.81306	8.54803	8.53185	8.45026	8.01869	8.0641	8.57825	9.29089	9.15694	8.55217	8.84315	9.01972	8.74325	7.45689	8.20652	7.46936	7.54027	8.22089	7.33457	8.92163	7.88944	8.03208	8.08368
CES5A	4.63279	4.62757	4.47679	4.71668	4.6544	4.85868	5.38725	4.7541	5.25934	5.08312	5.15934	4.97013	4.95275	4.40443	4.79398	4.67265	4.99156	4.81692	4.48071	4.30633	4.65668	4.83291	4.68563	4.6929	4.90762	4.618	4.46409	4.86225	4.82858	4.37422	4.93545	4.92492	4.50224	4.88186	4.7942	4.75783	4.60485	4.45667	5.03879	5.2593	5.30933	5.08629	4.78839	5.08994	5.22606	4.52032	5.03084	5.7058	5.67533
AMFR	8.3207	8.43873	8.62504	8.5082	8.80499	8.21501	8.18299	8.45722	8.26054	8.28828	8.40367	8.22182	8.48117	8.31323	8.5784	8.10746	8.08185	8.04587	8.18035	8.4667	7.87458	8.2744	8.67883	8.71619	8.35982	8.65066	8.54835	8.57478	8.28136	8.88887	8.73494	8.43953	8.71611	8.62018	8.80084	8.24549	8.36794	8.33225	8.47442	8.3354	7.75262	9.15744	8.1783	7.90319	8.18696	8.72683	8.51425	8.08933	7.44774
NUDT21	10.049	9.95116	10.1607	9.97048	10.2922	10.1362	10.0826	10.1777	10.2764	10.0521	9.95692	10.4721	10.1548	10.2052	10.068	10.1635	9.83308	10.0203	10.3001	10.5193	10.1299	10.3218	10.2593	10.1405	10.1569	9.9485	10.2357	10.0368	10.1386	9.89301	10.1683	10.1961	9.87758	9.75034	10.1099	10.1929	9.97384	10.1786	10.1438	10.1058	10.0026	10.1614	10.4643	9.88165	10.1383	10.3821	10.28	9.42584	9.49642
AKTIP	7.69269	7.73559	7.92407	7.74207	7.67991	7.74369	8.4747	7.98756	8.45626	8.2576	8.2094	8.18981	7.91282	8.46497	7.88924	8.1862	7.76109	8.29772	7.98082	8.31851	8.23781	8.04002	7.96525	8.40884	7.88068	7.8614	8.1861	7.7893	7.41258	7.41256	8.01348	8.12828	7.57665	7.33867	7.73982	7.83845	7.37504	7.45219	7.76776	8.22134	8.10366	7.93378	8.29422	7.37128	7.89825	7.68503	7.90238	7.3316	7.19597
RPGRIP1L	4.8583	4.61837	5.06599	4.60615	5.2321	4.52815	5.29532	4.90033	4.55444	4.38488	4.43627	5.22802	4.90246	4.59664	4.82493	4.58302	4.80028	4.82311	5.1033	5.29229	4.89285	4.55416	5.46134	4.98496	5.33479	5.15556	5.22014	5.34747	4.57933	4.93144	5.33514	5.27987	4.90629	4.56159	5.07262	4.95339	5.00633	4.87579	4.91571	4.69886	4.62695	4.24955	4.49515	4.63544	4.51763	4.95919	5.01148	4.02809	4.22302
N4BP1	8.00816	8.15539	8.12257	7.69992	8.05798	8.5054	8.30516	8.34821	8.81819	8.39637	8.31541	8.28584	8.20031	8.64114	8.08498	8.32576	8.19628	8.64862	8.3015	8.32106	8.63685	8.18886	8.16022	8.71808	8.75679	9.21718	8.60713	8.2142	8.64025	8.38112	8.62602	8.5356	8.27507	8.01231	8.18601	8.95259	8.31046	8.02361	8.1355	8.67253	8.48374	8.90551	8.18697	8.25901	8.6856	8.5441	7.91324	8.95664	9.63405
CBLN1	6.03235	5.97299	6.01799	5.7774	5.48266	5.45716	5.73804	5.60989	5.3768	5.7084	5.67238	5.40807	5.32818	5.40155	5.41132	5.57707	5.58326	5.39502	5.83131	5.23924	5.59586	5.3938	5.22432	5.35565	5.15274	5.19712	5.18689	5.21575	5.60311	5.68532	5.44918	5.25415	5.4983	5.85078	5.60128	5.47183	5.47182	5.88936	5.66765	5.62183	5.65279	5.34712	5.58058	6.09454	5.51821	5.30413	5.43892	5.32493	6.09039
ZNF423	5.23337	5.30937	5.14541	4.97035	5.23452	5.3198	5.03248	5.10944	5.25318	4.91205	5.54013	4.81316	5.41982	5.11948	4.76991	4.89804	5.30725	5.17672	5.01784	5.03319	5.11175	4.9645	4.91263	5.19425	5.07608	5.21658	5.19414	5.05966	4.96744	5.36287	4.97067	4.95965	5.14559	5.15265	5.06202	5.00196	5.15161	5.19538	4.98393	5.00148	5.38921	5.10694	5.09492	5.57486	5.43627	4.75364	5.2889	5.74403	5.7122
BRD7	8.17191	8.3775	8.0606	7.99508	8.4855	8.09885	8.43648	8.52496	8.30619	8.24859	8.33928	8.48312	8.31235	8.43167	8.31936	8.37911	8.33533	8.44451	8.27673	8.37918	8.21639	8.25962	8.4947	8.70833	9.07068	8.90612	9.18962	8.89758	8.83681	8.7734	8.66185	8.69785	8.87069	8.40574	8.39051	8.3743	8.57659	8.3067	8.32881	8.01101	8.42327	8.625	8.62613	8.20973	8.43827	8.2681	8.17705	7.97251	8.27661
SNX20	7.60634	7.49023	7.67193	7.41828	7.5595	7.6923	6.84521	7.34682	7.62553	7.37166	7.36359	7.6774	7.2281	7.08433	6.8829	7.37926	7.00642	7.56226	7.45884	7.50789	7.41445	7.25189	7.36093	7.27172	7.05427	7.1765	7.22662	6.92341	7.78847	7.51246	6.96247	7.12922	7.186	7.05743	7.10512	7.20056	7.18246	6.98787	7.76027	7.23455	6.89078	7.92263	7.22499	7.16083	7.60702	7.50609	7.6147	6.95065	7.72474
SALL1	6.86769	6.87423	6.66571	6.92146	6.88668	7.06218	6.92006	6.71587	6.75067	6.96541	7.11945	7.00968	6.80234	6.68905	6.5499	6.69802	6.65314	6.92893	6.62433	6.53035	6.70468	6.87344	6.51413	6.67128	6.76335	6.4756	6.66738	6.79901	6.775	6.78571	6.84134	6.75715	6.68825	6.56818	6.85579	6.57217	6.68066	6.76131	6.68797	6.98943	6.88381	6.60599	6.59731	7.11678	7.09703	6.85073	6.58273	7.14539	7.35301
TOX3	5.13999	4.96259	5.13098	5.33113	5.27489	5.16348	5.18129	5.13105	4.95174	5.10813	5.19267	5.02062	5.11834	5.0337	5.30078	5.10614	5.31229	5.19011	5.23115	5.09039	5.67132	5.36906	5.24357	5.04549	5.15629	5.13436	5.17387	5.33061	5.37643	5.10483	5.18174	4.94634	5.06024	5.23046	5.07825	5.09207	5.16255	5.12343	4.90459	5.19309	5.36688	4.96868	5.04335	5.41619	5.36838	5.07781	5.42872	5.46265	5.41358
SLC38A7	6.35075	6.45752	6.46795	6.40171	6.39864	6.53126	6.36041	5.85712	6.18881	6.62192	6.36527	6.05966	6.44847	6.26258	6.43523	6.34009	6.58518	6.03903	6.36137	6.47462	6.18329	6.11377	6.1559	6.24657	5.93713	6.11014	6.14459	6.14299	6.29017	6.2052	6.27135	6.26219	6.49473	6.23191	6.30604	6.14313	6.52548	6.10672	6.30124	6.27724	6.00692	6.47709	5.99023	6.26588	5.99172	6.45914	6.49238	6.11509	6.36554
GOT2	7.9026	7.82001	8.14744	8.37027	8.48914	8.15001	7.85773	7.92303	7.97353	7.83731	7.86252	8.22129	7.85412	7.72574	7.92971	8.15203	7.66577	7.82362	8.06474	8.25475	8.06828	7.867	8.02612	8.13364	7.78763	7.93192	7.81425	7.45578	7.65415	8.23135	7.85501	7.99955	7.77517	7.86156	7.95379	7.63257	8.05799	8.2907	8.28422	8.14158	7.92682	7.98053	8.17117	7.8896	7.86457	8.03177	7.99191	7.59134	7.12994
CDH8	4.78181	4.76774	4.96802	4.89831	4.70474	5.04014	4.64361	4.67971	4.70757	5.04092	4.71004	4.70398	4.66359	4.72811	4.66067	4.73276	4.53741	4.77449	4.61943	4.45035	5.07107	5.32009	4.50264	5.03808	4.67113	4.58979	4.4599	4.68724	4.72675	4.49732	4.75393	4.82385	4.38007	4.429	4.73536	4.62269	4.85487	4.62834	4.73895	5.02272	4.92252	4.93374	4.73943	5.04689	4.93784	4.7297	4.79055	4.9812	5.20113
PRSS54	5.87172	5.73619	5.39985	5.81055	5.6263	5.79092	5.73601	5.94427	5.75932	5.8445	6.12244	5.64857	5.86634	5.83988	5.79774	5.73289	6.29514	6.05875	5.62781	5.51255	5.66834	5.41966	5.76328	5.77972	6.0813	5.6447	5.56549	5.67005	5.79435	5.39226	5.60333	5.67333	5.62438	5.64324	5.53958	5.7677	5.74469	5.59014	5.6307	5.81764	6.06081	5.55603	5.51456	6.0678	5.81511	5.6769	5.78234	6.07303	6.06407
CNOT1	9.66228	9.6523	9.62205	9.43463	9.54964	9.81306	9.79144	9.84413	9.93411	9.79281	9.54425	9.82611	9.86412	9.82784	9.71389	9.72495	9.76016	9.89256	9.70983	9.90864	9.91147	10.0288	10.0248	10.2283	10.2088	10.2562	10.3044	10.3401	9.93302	10.3067	10.2733	10.3535	10.4706	10.0191	10.0001	10.1284	10.0045	9.86614	9.56503	9.47082	9.76116	9.8824	9.56693	9.83551	9.89635	9.72122	9.84835	9.82956	9.84991
CNGB1	6.23618	6.05061	6.07712	5.96533	5.9476	5.85144	6.15012	6.14668	5.91425	6.09091	6.08949	5.91658	5.92901	5.95225	5.85752	6.11372	6.14444	6.1875	6.12041	5.72679	6.30345	6.06008	5.77831	5.78522	5.84363	5.80248	5.76695	6.04603	6.19665	5.98863	5.82429	5.75668	5.92457	6.04561	5.94593	5.87297	5.99707	5.96324	5.90976	5.91169	6.22062	6.01247	5.78005	6.42524	6.13033	5.7715	5.98036	6.576	6.46032
ZNF319	6.56343	6.78755	6.78662	6.53505	6.7175	6.82794	6.83158	6.86844	6.6751	6.53669	6.59158	6.71004	6.75822	6.69843	6.96324	6.52271	6.87558	6.61921	6.81096	6.82377	6.72952	6.4301	6.5389	6.62717	6.87633	6.90498	6.58121	6.53434	6.63269	6.99439	6.79237	6.62652	6.81334	6.67507	6.65088	6.47752	6.32212	6.99877	6.54524	6.82439	6.85945	7.24402	6.45351	6.87646	6.95755	6.86155	6.73899	7.20764	7.34215
C16orf80	8.174	8.061	8.22468	8.25584	8.34899	8.32345	8.20265	8.08656	8.18389	8.2286	7.69306	8.43313	8.13529	8.17586	7.89751	8.17788	7.82006	8.08677	8.13377	8.28538	8.35784	8.25234	7.87854	8.31955	7.86968	7.83056	8.01181	7.67939	7.60889	8.15239	7.66273	7.97768	7.8309	7.50581	7.94259	7.58213	8.07276	7.94324	8.34633	8.13585	8.08386	8.1305	8.07823	7.98933	7.82164	8.32996	8.08876	7.44417	7.44154
CSNK2A2	8.19943	8.20858	8.312	8.20508	7.99026	8.36853	8.55016	8.13421	8.38045	8.20064	8.10263	8.36153	8.28123	8.26836	8.51981	8.25648	8.02122	8.59898	8.33958	8.42944	8.18368	8.0578	8.36846	8.50264	8.56136	8.50241	8.39607	8.3541	8.00154	8.33473	8.29754	8.41555	8.60808	8.20767	8.0743	8.03495	8.02052	8.01217	8.08875	8.22998	8.52551	8.32835	8.27581	7.80742	8.08556	8.27722	8.34374	8.22326	8.19191
DOK4	5.84627	5.83659	5.74946	6.0655	5.86918	6.0395	5.85841	5.66035	6.18471	5.88953	5.94834	6.00391	6.03607	5.6931	5.95445	5.82074	5.92738	5.82071	5.6939	5.6209	6.03834	5.91268	5.51613	5.51745	5.44488	5.53302	5.68979	5.61341	5.73489	5.67316	5.67146	5.64739	5.55444	5.89434	5.34599	5.65144	5.64571	6.04415	5.91546	6.0077	5.99158	6.0109	6.06984	5.97499	5.76725	6.37547	5.95878	6.30656	6.2859
CCDC102A	6.63075	6.71664	6.42012	6.79818	6.7698	6.75055	6.54486	6.66419	6.39031	6.70823	6.74613	6.88494	6.73774	6.46362	6.92686	6.59516	6.83447	6.52814	6.54579	6.43512	6.58533	6.76611	6.74634	6.39364	6.26837	6.43659	6.23791	6.4357	6.21448	6.53755	6.45962	6.41157	6.31832	6.41113	6.3104	6.27432	6.49641	6.74683	6.75595	6.39201	6.61817	6.42842	6.30243	6.66723	6.71847	6.64455	6.66609	6.85629	6.99429
KIFC3	6.71334	6.7787	6.65344	6.64893	6.79141	6.62831	6.76214	6.8245	6.54782	6.73962	6.71716	6.73205	6.92809	6.55873	6.5994	6.41373	6.54604	6.58206	6.77554	6.36442	6.28005	6.66552	6.64523	6.58374	6.8855	6.3746	6.49597	6.59738	7.51329	6.83195	6.67428	6.43385	6.75797	6.90244	6.77902	6.7091	7.00046	7.10873	6.85613	6.51298	6.71522	6.62285	7.88641	6.90714	6.60423	7.22304	6.87564	7.1823	6.96546
LRRC29	6.10713	6.14227	6.06735	6.16097	5.85649	6.37201	5.89281	6.09433	6.03232	5.88335	5.70723	5.94622	5.85273	5.63148	6.03446	5.91873	6.0974	5.75914	5.95555	5.95267	5.79493	5.81484	5.45103	5.85376	5.96836	5.54129	5.58819	5.77475	5.9929	5.90495	5.82701	5.72109	5.79011	6.14377	5.68636	5.62424	5.93901	6.29594	6.08625	5.7762	6.31714	5.90905	5.64362	6.29907	6.04037	5.87386	6.04992	6.68754	6.20998
FHOD1	6.55346	6.89594	6.60745	6.46966	6.83167	6.67712	6.32341	6.25249	6.29057	6.26	6.19875	6.41131	6.81269	6.40092	6.67138	6.34248	6.66445	6.48165	6.46352	6.6095	5.68041	6.39039	6.43848	6.43963	6.35924	6.65613	6.23409	6.32872	6.86279	6.71942	6.36766	6.40452	6.80331	6.5428	6.25373	6.6551	6.57509	6.67746	6.69486	6.70021	6.29758	6.64936	6.98044	6.43683	6.26209	7.26151	6.47709	6.10318	6.69398
RRAD	5.59062	5.33994	5.31825	5.21523	5.52432	5.40926	5.35283	5.39516	5.5015	5.3183	5.4526	5.11355	5.36507	5.16166	5.48434	5.12423	5.57314	5.51447	5.21953	5.06548	5.60125	5.41436	5.41331	5.22418	4.80021	5.33698	4.93816	5.03289	5.32258	5.33437	5.14844	5.10972	5.14934	5.30254	5.2975	5.39953	5.53749	5.23522	5.37511	5.37113	5.5138	5.10274	5.03825	5.68968	5.44767	5.2565	5.41521	5.58129	5.53837
FAM96B	9.35299	9.37912	9.48344	9.26326	9.40662	9.13132	9.1808	8.9786	8.87609	9.16597	9.34647	9.09449	9.08653	9.14236	9.18286	9.24902	8.96268	8.90548	9.15329	9.12206	8.99098	8.9059	8.88049	8.79421	8.57478	8.66402	8.65006	8.3236	8.62138	8.29211	8.67381	8.51268	8.66866	8.93495	8.37214	8.46744	8.55661	8.90703	9.50554	8.83105	9.16686	9.27567	9.03234	8.91451	9.1819	9.35934	8.97761	8.35486	8.59328
B3GNT9	5.82364	5.94961	5.58418	6.38603	5.8325	5.94455	6.07757	5.98018	6.09689	6.08052	6.08119	5.98159	6.1566	5.78301	6.25213	5.74808	6.25718	5.74632	5.98207	5.60694	6.23391	6.04214	5.72538	5.47418	5.55804	5.71367	5.36869	5.69492	5.80479	6.05328	5.64649	5.59031	5.76413	6.08505	5.94662	5.68435	5.97392	6.06491	6.35162	5.68836	6.17385	5.87237	5.8331	6.27543	6.21415	5.95132	6.17775	6.24403	6.31218
TRADD	9.08225	9.02207	9.02214	9.08954	9.17937	8.80541	8.74438	8.64023	8.73653	8.87707	9.14762	9.03619	8.93149	8.98445	9.06626	9.40407	8.84526	8.82727	9.17341	9.10553	8.62037	8.65495	8.8876	8.5101	7.70325	8.12375	8.36882	8.38637	8.8215	8.47782	8.63456	8.71795	8.62115	8.68886	8.39945	8.71273	8.49623	8.8027	9.26038	8.77259	8.67055	8.94005	8.88353	8.73658	8.8281	9.25242	9.01845	8.51619	8.6962
KIAA0895L	6.39616	6.51888	6.2551	5.91816	5.77543	6.39639	6.47059	6.28507	6.42499	6.44861	6.53574	6.33864	6.52645	6.19913	6.65565	6.49895	6.40625	6.07124	6.5756	6.33598	5.62846	6.08455	5.91947	5.94225	5.70167	6.1414	5.86346	6.07989	6.10621	6.24746	6.55771	6.23591	6.39234	6.37026	6.22252	6.23302	6.38953	6.17978	6.27077	6.33502	6.11695	6.38194	6.29023	6.89808	6.62069	6.61512	6.37653	6.65242	6.75593
EXOC3L1	6.45888	6.42599	6.51723	6.3985	6.29189	6.25259	6.60716	6.42419	6.36046	6.14341	6.64088	6.20755	6.17568	6.1691	6.321	6.37839	6.25677	6.19738	6.18973	5.81704	6.50449	6.28858	6.10906	5.85419	5.87154	6.21142	6.20939	6.10583	6.474	5.8281	6.00539	6.1597	6.28207	6.1928	6.37515	6.15626	6.06865	6.2758	5.99377	6.14137	6.91504	6.28946	6.10998	6.82025	6.84083	6.08191	6.37249	6.73685	7.17801
DYNC1LI2	7.90143	8.44686	8.22271	8.21538	8.2052	8.06877	8.03769	8.46061	8.48199	8.10976	7.80379	8.36997	8.21869	8.16351	7.83253	8.42035	8.17764	8.35683	8.26242	8.3947	8.29285	8.16522	8.35154	8.48063	8.36837	8.52531	8.59996	8.53589	8.42321	7.94444	8.36821	8.3381	8.75831	8.37281	8.6871	8.3993	7.96956	7.82088	8.14565	8.04624	7.85697	8.4412	8.54399	8.00485	8.14922	8.37187	8.25387	7.92435	7.42016
NAE1	7.67863	7.78343	7.91316	7.78866	8.38278	8.09199	8.08796	8.08988	8.00304	8.07631	8.351	8.55644	8.28117	8.44809	8.09678	8.30314	7.62501	7.86363	8.18152	8.62045	8.25058	8.1759	8.46695	8.02482	7.94152	7.4134	8.27307	7.861	7.52778	7.54791	7.91846	8.03726	7.92268	7.5444	7.7635	7.45132	7.44269	7.75207	8.17807	8.3955	7.86893	7.69461	8.2426	7.32246	7.64385	8.13483	8.1883	6.66064	7.06576
CDH16	5.50457	5.62359	5.58434	5.2822	5.32187	5.27638	5.51255	5.59865	5.7245	5.38189	5.90627	5.3924	5.58778	5.14691	5.3896	5.17135	5.41704	5.35976	5.47117	5.21349	5.53569	5.39727	5.09316	5.12534	5.05554	5.14837	5.02095	5.32988	5.48679	5.43737	5.21966	5.31044	5.07825	5.44411	5.50419	5.24051	5.31538	5.5179	5.4116	5.33092	5.66608	5.47373	5.41273	6.00272	5.77437	5.44159	5.46307	5.87075	6.08495
CDH11	5.21358	5.26779	5.08819	4.83371	5.0761	5.14019	5.40962	5.00554	5.27917	5.4261	5.55519	5.16499	5.18058	5.03416	5.6011	5.05481	5.3927	5.4379	5.25467	5.09881	5.51427	5.48947	4.79476	4.87391	5.27381	5.0271	4.91923	5.1071	5.28009	4.80788	5.00391	4.91628	5.01597	5.03105	5.05681	5.28343	5.07739	5.01913	5.02543	5.0507	5.23402	5.19054	5.06264	5.60402	5.31087	4.88864	5.29773	5.79862	5.50569
AC132186.2	5.99558	6.18329	5.55927	5.86973	5.42599	5.83785	6.26034	5.91478	5.78455	5.93788	5.55431	5.86187	5.6311	5.6213	5.92824	5.43735	5.88825	6.06724	5.62865	5.62064	6.69872	6.06779	5.68128	6.26223	5.76875	6.59438	5.73969	5.72801	5.9186	5.76999	6.13225	5.7628	6.23469	6.01785	6.14783	6.33588	6.45358	5.82884	5.91148	5.32287	6.12444	5.45639	5.74079	5.95026	6.16383	5.57687	5.43774	6.44322	6.05294
TK2	7.53645	7.81364	7.59549	7.57364	7.51218	7.53716	7.12657	7.74047	7.44403	7.29192	7.51403	7.96711	7.79755	7.61103	7.51688	7.07839	7.61042	7.41025	7.56619	7.85377	7.11717	7.65538	7.3805	7.54575	7.18782	7.85558	7.59832	7.22546	7.58093	7.09629	7.82613	7.32712	7.83575	7.71071	8.12706	7.629	7.45523	7.27546	7.68408	7.6158	7.45667	7.8244	7.64194	7.37396	7.52438	7.9099	8.25972	7.40893	7.19248
CMTM4	6.04568	6.51276	6.40738	6.37738	6.14323	6.42348	6.43193	6.53159	6.38884	6.1659	6.11409	6.7045	6.23101	6.2779	6.4216	6.23911	6.19844	6.21786	6.29182	6.2151	5.89883	5.94852	6.56045	6.16793	6.06194	6.65846	6.48239	6.28891	6.44763	6.41771	6.60439	6.4615	6.40148	6.53707	6.89682	6.81375	6.43654	6.10682	6.26166	6.34889	6.14161	6.69678	6.88884	6.32442	6.16638	6.99842	6.49963	6.50039	6.42303
SPECC1	7.93391	7.66836	7.65944	8.05499	7.51374	7.44819	7.5893	7.5737	7.21371	7.12915	7.42112	7.47048	7.55089	7.37996	7.33595	7.19696	7.08945	7.40881	7.40903	7.55704	7.45583	7.62757	7.98355	7.88318	8.18312	8.21924	8.13262	8.21558	8.8208	8.22304	7.8376	7.87197	7.96897	7.95351	8.10955	7.92447	8.3724	8.06205	7.55693	7.52856	7.48011	7.8338	7.84642	7.72425	7.50991	7.87478	7.66613	7.37237	7.41635
CCDC144C	8.4687	7.93437	7.76056	7.79878	7.38174	8.79233	7.84152	8.03981	7.07663	7.20809	7.23333	7.22559	7.98871	7.46118	7.46931	8.02805	7.52037	7.97114	7.21356	7.49288	8.07835	7.85621	7.2561	8.1768	7.92673	8.02819	7.60815	8.4527	7.5569	7.985	7.83394	8.88493	8.62947	7.33514	9.51169	9.32776	8.30772	7.08658	7.01758	8.5764	7.36858	7.74123	7.79288	7.37962	7.29483	7.41275	7.68516	7.17026	7.16813
FAM106B	6.75382	6.30326	6.01648	6.17716	6.02476	6.75163	6.14572	6.52506	6.11187	6.0892	6.00441	5.924	6.08351	6.64848	6.45492	6.28944	6.00502	6.21307	6.12905	6.20076	6.31092	6.80718	5.92634	6.88241	6.79709	6.94768	6.77882	6.98356	6.65314	6.76552	6.44299	6.71358	7.44525	6.06437	7.31507	7.1254	6.45561	6.07791	5.90301	6.696	6.26362	6.10062	6.10247	6.53519	6.68279	5.88329	6.03133	6.54329	6.70348
DHRS7B	6.95776	6.92848	6.95502	6.97834	6.77856	6.84101	6.80726	6.95429	6.72908	6.75325	6.75681	7.0333	6.86489	6.73789	6.97801	6.58754	6.74922	6.852	7.04264	6.85433	6.63563	6.89448	6.7557	6.83122	6.60508	6.61131	7.00172	6.64967	6.99766	6.48899	6.6775	6.64547	6.74516	6.72607	6.82363	6.83996	6.77885	6.8384	7.04302	6.48141	6.62363	7.11619	7.09914	6.7684	6.87725	7.24078	6.77055	6.92202	6.98713
SLC47A1	5.31688	5.23195	5.19217	5.49328	5.57348	5.11579	5.25434	5.57797	5.48726	5.42505	5.58149	5.24775	5.47053	5.51455	5.14694	5.22308	5.45315	5.35446	5.53367	5.94576	5.19662	4.85757	5.22756	5.13616	4.90061	5.28474	5.17868	5.05183	6.05995	4.92893	5.31577	5.19074	5.25141	5.53296	5.74889	5.89798	5.65381	5.27923	5.54351	5.47521	5.61188	5.57284	5.57211	5.49648	5.349	5.33875	5.45182	5.58048	5.59554
ALDH3A2	7.50984	7.6837	7.62367	7.63263	7.89192	7.38118	7.61073	7.82961	7.62846	7.49186	7.55777	7.97907	7.82154	7.93169	7.82242	7.64714	7.52422	7.85876	7.80023	8.11448	7.69362	7.80166	7.61505	7.7091	7.37253	7.72235	7.93001	7.51073	7.84444	7.14799	7.74917	7.58314	7.63403	7.51061	7.73853	7.58098	7.34972	7.24167	7.61498	7.34531	7.52882	7.67636	7.93755	7.68457	7.60218	7.90997	7.77819	7.17225	6.75641
SLC5A10	6.20241	6.12731	6.12761	6.1299	5.95548	6.17622	6.14864	6.16887	6.1696	6.2426	6.44769	6.19383	6.09162	6.25991	6.28244	6.07822	6.3828	6.25045	6.07868	5.95269	6.18512	6.17459	5.9474	5.87582	5.84208	5.89691	5.97264	6.08881	6.17372	6.35204	5.9097	5.99191	6.01786	6.05779	6.04313	6.17954	6.25502	6.37624	6.29911	5.94247	6.26015	6.6076	6.34637	6.65143	6.35528	6.46478	6.25944	6.62747	6.58689
AC007952.1	8.5186	7.82833	8.0401	8.13043	7.83381	8.57794	7.75748	7.54786	7.64759	7.98347	7.89879	7.75294	7.87923	7.73285	7.97108	8.10487	8.05363	7.7218	7.87934	8.12956	8.0114	7.46933	7.77199	7.95035	7.59122	7.64731	7.08777	7.92347	6.89107	9.05969	7.52832	7.78468	8.50875	7.85029	7.27422	7.28171	7.64258	7.88424	7.87675	8.14796	7.52268	7.01624	6.73599	7.80839	7.56963	7.57296	7.77449	7.75023	7.26795
EPN2	6.03792	5.69726	5.88548	6.29094	6.2831	6.32512	6.12226	6.15183	6.53014	6.16567	6.09488	5.89983	6.03029	6.12364	6.22895	6.08401	6.33206	6.09091	6.39633	5.77374	5.85387	5.81635	5.84058	6.47494	6.32963	6.42056	5.95817	6.16873	5.97808	6.40118	6.14169	5.71181	6.13751	5.64827	5.78709	6.36544	6.02548	6.14108	6.01382	6.16771	6.10241	5.97505	5.83951	6.60864	6.23072	5.91977	6.30851	6.99139	6.55025
AC106017.3	6.4852	6.36829	6.44073	6.44083	6.19786	6.1767	6.47427	6.44441	6.43284	6.40396	6.17359	6.28136	6.48944	6.18749	5.91132	6.16875	6.53347	6.42334	6.2755	5.83215	6.21214	6.20194	6.09728	5.86391	6.2399	6.28245	6.31187	6.3295	6.34006	6.4455	6.44079	6.37963	6.41578	6.62065	6.3368	6.23328	6.39692	6.3683	6.23295	6.32145	6.5766	6.26009	6.09878	6.96903	6.61741	6.01191	6.18475	7.21047	7.17353
MAPK7	6.77694	7.02771	6.76712	6.74839	6.83241	6.61889	6.61916	6.77582	6.59799	6.65341	6.94075	6.73804	6.86629	6.81997	6.60737	6.74117	6.7382	6.88964	6.62666	6.69453	6.70037	6.57898	6.59327	6.62003	6.89503	6.77097	6.74827	6.79734	6.77243	6.949	6.7691	6.68171	6.74713	6.90235	6.69819	6.41413	6.58168	6.91308	6.8246	6.45276	6.94719	7.06219	6.58719	6.68166	6.66472	6.97309	6.62784	6.67354	6.85604
FAM18B1	7.76435	7.82821	7.91964	7.81011	8.19129	8.5203	8.45309	8.4926	8.57707	8.49542	8.3656	8.30476	8.49594	8.61334	8.02043	8.20605	7.96326	8.34548	8.43522	8.41388	8.31069	8.3613	8.46426	8.66325	8.50206	8.13579	9.14998	8.34832	8.94719	7.77665	8.37894	8.45082	8.4881	8.25826	8.7701	8.75596	7.98526	8.07559	7.87798	8.40611	8.29214	8.10455	9.08205	7.77177	8.33703	8.43753	8.42256	7.63857	7.77392
PRPSAP2	8.24732	8.03481	8.3934	8.47621	8.42307	8.12309	8.19621	8.24818	8.24453	8.27144	8.55132	8.46333	8.38585	8.35185	8.20733	8.58909	7.80677	8.23225	8.26279	8.56746	8.23167	8.08219	8.66021	8.32297	8.01774	7.88283	8.24403	8.039	8.13503	7.93605	7.96697	8.18321	7.91817	7.89466	7.88563	7.78632	7.90524	8.04387	8.39977	8.2422	8.01483	8.04958	8.32605	7.66508	8.22176	8.24736	8.3113	7.54714	7.21163
SUPT6H	8.88195	8.96801	8.97027	8.93163	8.94065	9.01094	8.91726	8.80271	9.01598	8.99996	8.83792	8.95896	9.03962	8.95139	8.97793	9.0165	8.9512	9.09389	8.87961	9.27599	9.02714	8.81353	9.05522	9.16152	9.04248	9.27461	9.11573	9.23055	9.27201	9.08352	9.12743	9.18433	9.54637	9.16302	9.19052	8.90209	9.12516	8.86625	8.77923	8.77541	8.83259	9.06269	8.80497	8.83579	8.94962	9.06484	8.92772	8.98359	8.81452
FOXN1	5.62189	5.65675	5.84081	5.62055	5.62807	5.33837	5.82953	5.36614	5.51169	5.32514	5.71713	5.62808	5.61787	5.49702	5.31801	5.50677	5.48844	5.38468	5.3979	5.25476	5.68897	5.64623	5.64321	5.35851	5.69717	5.47246	5.43782	5.60437	5.33494	5.53671	5.29947	5.66159	5.195	5.53821	5.56499	5.14371	5.55708	5.62927	5.44493	5.44445	5.86228	5.45821	5.33325	5.8696	5.57072	5.24461	5.34371	6.15177	6.08745
LGALS9	6.57713	6.35904	5.57765	5.31998	6.30598	6.17823	6.07273	6.6258	6.71115	5.68024	6.02007	6.7285	5.95313	6.01986	6.57516	5.67216	5.72102	5.63737	6.06754	6.65054	5.5768	6.09776	6.08895	5.84595	5.50185	6.3442	5.84985	5.82706	6.45809	6.50992	5.23904	5.97975	5.65036	5.71698	5.83726	5.06229	5.87806	5.61574	6.42241	5.55505	6.14851	7.32083	5.36239	5.9384	6.17094	6.31804	6.61563	6.09259	6.13465
NLK	7.51705	7.88903	7.92236	7.51445	8.05473	8.18314	8.16569	8.08454	7.90145	7.94996	7.97167	7.84295	8.31757	8.25973	8.17197	7.9451	8.0404	7.56864	8.11672	8.20693	7.80641	8.40018	8.31746	8.45906	8.92065	8.62254	8.49741	8.33236	9.27604	8.52969	8.6761	8.26545	8.25079	8.37034	8.26701	8.59554	8.32859	8.23688	7.87909	8.30614	7.79788	7.99631	9.22469	7.82473	7.76446	8.71626	8.41967	7.67278	7.63972
TMEM97	6.42284	6.33306	6.60631	6.39854	6.49177	6.54505	6.78262	6.68244	6.3517	6.742	6.74537	6.70199	6.37757	6.61322	6.80438	6.63042	6.50003	6.40454	7.00244	6.8927	7.00193	6.45865	6.50486	6.65872	6.62039	6.48203	6.7517	6.41926	6.44666	6.32632	6.72805	6.75442	6.26423	5.80156	6.2167	6.17841	6.45254	6.52958	6.51226	6.74048	7.014	7.07091	6.60503	6.37074	6.66639	6.84923	6.40732	6.54739	6.92435
TNFAIP1	7.03068	7.02581	7.05256	7.0424	7.30896	6.92228	6.78764	6.60421	6.51994	6.65154	6.65008	7.02448	6.80516	6.69578	6.8261	6.97401	6.88025	6.61947	6.57458	7.04263	7.03761	6.52823	6.67412	6.99626	6.89966	6.49346	6.69071	6.56467	6.70076	7.26656	6.60978	6.56927	6.6356	6.60679	6.51919	6.46069	6.74918	6.73217	7.26384	6.68965	6.60333	7.23256	6.92656	6.5287	6.54864	7.27086	6.84575	6.4288	6.50255
TMEM199	8.28294	8.17657	8.45966	8.28449	8.63078	8.25974	7.72662	7.99731	7.96436	8.03441	7.87432	8.3964	8.09323	7.97902	8.00529	8.17588	7.84582	7.94599	8.33031	8.58467	7.92447	7.98281	8.05654	8.09698	7.73284	7.83591	7.96334	7.68431	8.09358	7.99881	7.95999	8.00511	8.09856	7.9021	8.28221	7.83202	7.84809	8.18695	8.49411	8.26031	7.63183	8.24743	8.2123	7.77282	7.83617	8.41752	8.06252	7.31154	7.40121
SARM1	6.75127	6.4475	6.73616	6.64734	6.43795	6.49029	6.22146	6.38622	6.26138	6.37735	6.28044	6.29238	6.11155	6.19512	6.43739	6.57274	6.1421	6.16782	6.28514	6.09793	6.57202	6.10858	6.28851	6.07221	5.92876	6.18723	5.87731	6.00528	6.0632	6.93572	6.27086	6.21992	6.28333	6.39194	6.41356	6.05262	6.24117	6.79695	6.57214	6.23886	6.50215	6.26707	6.06228	6.65273	6.40676	6.21928	6.30575	5.93148	6.09377
SLC13A2	5.54086	5.54069	5.47591	5.36412	5.14139	5.30716	5.60135	5.48189	5.37985	5.56357	5.47351	5.3643	5.2884	5.23474	5.40958	5.25887	5.48261	5.26649	5.20692	5.13857	5.43058	5.50254	5.30147	5.33281	5.38066	5.40512	5.28397	5.34614	5.49533	5.46245	5.44011	5.35208	5.42094	5.36627	5.44115	5.59134	5.378	5.59425	5.01808	5.44018	5.80195	5.19859	5.21051	6.08297	5.68084	5.14579	5.48484	6.16046	6.29786
WSB1	9.93797	10.2291	10.0568	9.96591	10.4231	9.91536	10.0405	10.5858	10.9337	9.92504	9.84153	10.1784	10.4407	10.4241	10.1184	10.0141	10.4048	10.5781	10.3992	10.5389	10.2415	10.108	10.4874	10.5271	10.569	10.8131	10.7314	10.7195	11.4303	10.0662	10.5609	10.5357	10.8718	10.1883	11.0125	10.9619	10.7435	10.1401	10.2387	10.5949	10.2783	11.2553	10.6107	10.0207	10.7876	10.6052	10.2069	10.6652	11.1507
KSR1	7.09494	7.10875	6.77807	6.86416	6.96061	7.4308	6.73096	7.00069	7.178	6.8084	6.80066	6.94579	6.82811	7.04721	6.99977	6.50903	7.31746	7.18869	6.99367	7.19801	7.05748	7.12078	6.91745	7.20969	7.44372	7.87719	7.13375	7.52112	7.44172	7.65907	7.48224	7.02806	8.16411	7.73956	7.16646	7.62105	7.2968	7.07954	7.10916	7.24739	6.73124	7.19841	7.15434	7.36896	6.82957	7.42663	7.04765	7.51323	7.17055
MAP2K3	9.20743	8.55491	8.62658	10.1708	8.47346	8.30911	8.35573	8.04632	8.09729	8.16142	8.09517	8.18336	8.22615	8.05724	8.06902	7.75196	8.06616	8.05289	8.06989	7.93061	7.84853	8.08195	8.60327	8.07455	8.10593	8.2553	8.14955	8.50434	9.56127	9.59102	7.90358	8.58725	8.41112	8.3596	9.19618	8.64004	9.50911	9.40024	8.57465	8.05732	7.97262	9.14294	8.14636	8.51472	8.34654	8.54439	8.22674	8.73199	8.82258
KCNJ12	7.08762	7.1546	7.71908	7.23276	6.9774	6.67969	7.14431	6.90183	6.45159	6.82887	6.98551	6.8763	6.9206	6.80824	6.59038	6.72221	7.10274	6.78965	6.93315	6.55659	6.90565	6.83142	6.73189	6.35613	6.09875	6.2362	6.71971	6.69662	6.94448	6.92202	6.57978	6.69686	6.66524	7.20454	6.93562	7.0879	6.87269	7.39558	7.09758	6.74382	7.05497	6.62315	6.66499	7.21031	7.05975	6.74102	6.98095	7.17238	7.21511
FAM27L	6.09297	5.64104	5.86826	5.58572	5.29643	5.81146	6.03716	5.9569	5.78474	5.83117	6.23865	5.75217	5.58243	5.52014	5.58954	5.39536	5.74432	5.74704	5.80951	5.48663	5.88928	5.78329	5.55009	5.51566	5.31384	5.66242	5.59289	5.72623	5.88826	5.6903	5.31414	5.48932	5.65266	5.87885	5.7651	5.51555	5.75469	5.72656	5.92223	5.4364	6.30315	5.69394	5.96666	6.33968	6.04448	5.83681	5.98488	6.57444	6.40416
RPL23A	10.8183	10.9463	10.6279	10.5413	10.4906	11.0252	11.2416	10.8673	10.7656	11.2829	11.2394	11.0118	11.0646	10.9128	11.2347	10.9839	10.7759	10.974	11.0167	10.7397	10.8277	10.6799	10.5454	10.4792	10.1491	10.0093	10.1616	10.4674	9.37453	10.0643	10.0687	9.99756	9.41771	10.2396	9.08949	9.10662	9.72793	10.2459	10.7058	10.9196	11.025	10.7008	10.5775	10.6825	10.5765	10.6944	11.1491	10.7518	10.4705
NEK8	6.78612	6.84136	6.78455	6.82737	6.86758	6.58058	6.83651	6.71014	6.7429	6.79945	6.89944	6.70366	6.67998	6.81272	7.11526	7.17039	7.03824	6.58009	7.22274	6.89724	7.04235	6.78007	6.73971	6.67715	6.60093	6.59756	6.5168	6.60649	6.6202	7.03209	6.71878	6.66793	6.46259	6.47	6.61569	6.4277	6.582	6.74893	6.85697	6.69478	6.83382	6.64072	6.4879	6.65676	7.0572	6.67335	6.77824	6.90458	6.84297
TRAF4	7.62325	7.71913	7.73743	7.7862	7.96373	7.43288	7.36545	7.49607	7.36549	7.63124	7.36856	7.29959	7.58207	7.75473	7.81301	7.74733	8.11174	7.75995	7.69457	7.47306	7.4383	7.39873	7.56855	7.48286	7.29192	7.49605	6.97286	7.67739	6.88309	8.11769	7.68663	7.34	7.61962	7.78249	7.5336	7.07232	8.04528	8.05616	7.82652	7.35812	7.74096	7.0846	6.95626	7.6482	7.6385	7.32003	7.26792	7.46436	7.42914
ERAL1	7.86375	7.77229	7.77236	7.98256	7.93786	8.01094	7.67077	7.54006	7.37989	7.75344	7.55463	7.88054	7.72226	7.90561	8.09234	7.99171	7.62882	7.49518	7.7272	8.15669	7.70017	7.82384	7.80732	7.93012	7.21855	7.29953	7.32587	7.21591	7.38909	8.45547	7.68641	7.5624	7.57168	7.41446	7.61017	7.11848	7.80702	7.83962	8.05589	7.62129	7.4689	7.9563	7.62149	7.299	7.35856	8.11782	7.70794	7.51355	7.07971
COX10	7.76111	7.63635	7.55293	7.46744	7.75457	7.76167	7.67914	7.68798	7.87433	7.85208	7.62419	7.8605	7.46799	7.65402	7.89235	7.64216	7.43757	7.82606	7.81785	8.04357	7.93083	7.93538	7.72752	8.17515	8.09312	7.6679	8.03761	7.85993	7.83643	8.05207	7.99191	7.97748	7.7654	7.38313	8.01902	7.7058	7.84273	7.61908	7.71	7.85287	7.61162	7.71103	7.48777	7.66652	7.4616	7.71895	7.68333	7.09494	6.84627
HS3ST3B1	7.16997	7.00113	7.40601	7.18333	7.14245	7.60443	7.6142	7.30481	7.27497	7.47856	7.06363	7.15299	7.19149	6.94359	7.07109	7.51344	6.90114	7.6888	7.11673	7.42533	7.46662	7.73702	7.33659	7.51387	7.55176	7.30105	7.50176	7.25938	6.88142	7.01766	7.57394	7.44787	7.20717	6.71568	7.08137	7.53352	6.95952	7.20864	7.13534	7.19209	7.39336	7.2068	7.0176	7.22004	7.51548	7.13309	6.89522	7.5336	7.32924
MAP2K4	7.57541	7.82206	7.55426	7.89466	7.87913	7.91227	7.91032	7.93625	8.27982	8.00374	8.10573	7.94671	7.84141	8.1128	8.03633	8.03899	7.83779	8.14274	8.12049	8.1018	8.21482	8.18764	8.06373	8.42618	8.35939	8.78884	8.38955	8.24677	8.16505	7.96929	8.16218	8.10642	8.02031	7.73096	8.02793	8.39578	8.07556	7.87844	7.77035	7.81864	7.81025	7.98691	8.04964	8.00121	8.02455	7.97554	7.92353	8.37771	7.60907
MYOCD	4.23884	4.41585	4.7712	4.63345	4.34723	4.25668	4.33913	4.60051	4.64128	4.65199	4.4898	4.65942	4.49579	4.43576	4.43855	4.42376	4.60261	4.3912	4.38724	4.19893	4.3778	4.61244	4.4019	4.41095	4.38935	4.33008	4.16187	4.20548	4.51069	4.20545	4.17701	4.35038	4.10608	4.52502	4.4898	4.25988	4.1152	4.65057	4.26458	4.02267	4.7805	4.28784	4.08286	4.75043	4.57004	4.34379	4.28998	4.8181	4.76785
ARHGAP44	5.3294	5.03473	5.41648	5.24932	4.8313	4.69912	5.05635	5.14965	5.01978	5.13483	5.10355	4.98162	4.76373	5.33341	4.94684	4.88644	5.2765	5.05759	4.83093	4.75023	4.76415	5.16092	4.79258	4.65869	4.57997	5.1557	4.8974	5.09747	5.07362	4.77943	4.73552	4.98917	4.94544	5.12537	5.09664	5.05282	4.88185	5.2894	4.99756	5.16024	5.30359	4.85355	5.08184	5.28237	5.26576	4.92742	5.06294	5.22427	5.66155
NT5M	7.0061	7.36436	7.50673	6.98875	7.41046	7.4088	6.84476	6.95968	6.4653	7.18151	7.0612	6.89545	7.37443	6.81294	6.93374	7.01697	7.11925	6.71604	6.94358	6.82183	6.75557	7.18164	6.90744	6.59053	6.72857	6.66355	6.29155	6.71966	7.19933	7.10684	6.93409	6.65122	6.51969	7.35064	7.04795	7.35965	7.20969	7.27986	7.28948	7.12239	6.95852	6.90627	8.08276	7.15413	6.85676	7.39486	7.23371	6.90928	7.04393
MED9	6.856	6.78444	6.86619	6.91074	6.60963	6.94222	6.79616	6.78022	6.85771	6.88339	6.57696	6.58709	6.90522	6.55561	6.96372	6.87146	6.65846	6.86841	6.82066	6.52822	6.60924	6.45945	6.57837	6.71966	6.45182	6.45429	6.5351	6.63501	6.77266	6.62842	6.51842	6.62925	6.66009	6.87722	6.50652	6.5115	6.67644	6.84533	7.11043	6.39395	6.64975	6.83254	6.66032	7.06649	6.75391	6.74318	6.78343	6.85427	6.80016
RAI1	6.87921	6.81443	6.87592	6.71325	6.62772	7.04797	6.9145	6.66669	6.61557	6.62554	6.91349	6.6095	6.53464	6.75417	7.00641	6.83586	7.04078	6.66803	6.63707	6.51705	6.81487	6.56363	6.47901	6.56706	6.40916	6.58207	6.64646	6.52086	6.49853	6.8113	6.79385	6.6487	7.0945	6.89519	6.84243	6.64341	6.91827	7.04297	6.8314	6.69287	6.64614	6.5767	6.42631	7.07676	6.76794	6.66634	6.56059	7.1564	6.96536
LRRC48	5.05414	5.03124	4.86005	4.48097	4.98988	4.8438	4.98453	4.85279	5.02051	4.94611	4.66821	5.09941	4.60854	4.75524	4.80951	4.61401	4.8754	4.7885	4.80968	4.59637	5.24611	4.59829	4.79584	5.03174	4.8812	4.77577	4.80971	4.79709	5.06959	4.37004	4.73894	4.77589	4.91497	4.87734	4.8579	4.95374	4.57544	4.8591	5.15742	4.85476	5.05991	4.80909	4.84315	5.43788	4.93419	5.02137	4.41148	5.15197	5.21707
CCDC144A	7.41243	7.02299	6.24736	6.68673	6.52923	7.87051	7.13559	7.36776	6.1563	6.0607	6.61998	6.40108	7.44087	7.07141	6.91652	7.58823	6.73716	7.70297	6.41485	6.85123	7.4067	7.39238	6.67903	7.68258	7.97906	7.79243	7.31165	8.2609	7.14807	7.43142	7.22077	8.37175	7.64396	6.26602	8.62346	8.34711	7.43621	6.04244	6.16256	7.65291	5.90162	7.13228	7.09507	5.6253	6.23547	6.53125	6.88574	6.00008	6.09633
C17orf84	8.05316	7.89962	8.10777	7.98253	7.61286	8.06731	7.93277	7.91084	7.58586	7.90454	7.73589	7.64032	7.63645	7.81824	7.99229	8.16735	8.01994	7.78775	7.67066	7.67533	8.19978	7.99538	7.67486	7.86143	8.15715	7.95607	7.50007	8.26076	7.42196	8.54681	7.91163	8.22264	8.54205	8.17132	7.95	8.00727	8.13652	8.16496	7.82434	7.94522	7.78465	7.4227	7.39523	8.22552	7.91973	7.7862	7.73198	8.15572	7.78513
ADORA2B	7.0631	7.31465	7.33579	7.40714	7.32303	6.99585	6.85004	7.1647	6.59486	6.96476	7.25455	7.39945	7.06929	6.86719	7.08881	6.84376	7.32722	7.16914	7.46099	7.60331	6.6804	7.50299	6.96907	6.82869	6.9183	6.97566	6.96715	6.70949	7.48065	6.80741	7.24412	6.96403	7.05474	7.28236	7.35677	7.14551	7.32308	7.33048	7.48961	7.23119	6.7581	7.14908	7.93524	6.93154	7.14398	7.63823	7.24666	7.01932	6.96989
TTC19	8.04536	7.88347	8.04475	8.06953	7.98734	7.98385	8.01598	7.98772	7.93216	8.07953	7.60443	8.06034	7.84869	7.81087	7.64025	7.91224	7.58965	7.84664	8.03505	8.13908	8.21678	8.06522	8.07164	8.28027	8.29434	8.23665	8.22562	7.9777	7.94587	7.90853	8.04976	8.17604	8.10179	7.9839	8.19193	7.86723	8.00009	8.01542	8.06318	7.54773	7.83999	7.88793	8.00352	7.9504	7.95299	7.7915	7.96372	7.62865	7.20117
PIGL	7.32637	7.28008	7.19439	7.45877	7.65353	7.67273	7.23478	7.52944	7.51893	7.36385	7.24308	7.50688	7.35455	7.18912	7.2109	7.95893	7.76928	7.51092	7.39491	7.93623	7.37442	7.34704	7.5695	7.78309	7.31718	7.19628	7.62425	7.84021	6.79722	8.04759	7.68441	8.03678	8.23106	7.57432	7.77454	7.55664	8.10506	7.43455	7.38624	7.38845	6.78168	6.89117	7.44222	6.78471	6.86103	7.18865	7.09099	6.89055	6.45548
UBB	12.2874	11.4609	11.8605	12.7298	11.6478	11.1538	11.599	11.2458	11.3077	11.1577	11.178	11.1568	11.3851	11.1595	11.2144	11.1198	10.9798	11.1448	11.3646	11.0181	10.9173	11.1426	11.9126	10.6535	10.9433	10.6292	11.112	11.5403	12.2647	12.0621	10.6051	11.3387	11.3266	11.4452	11.6327	11.6447	12.4994	12.6213	11.8028	10.9728	11.3455	11.6284	11.222	11.7545	11.8794	11.2746	11.2311	10.9178	11.237
TRPV2	8.13247	8.05501	8.04761	8.06359	7.88422	7.95745	7.80531	7.75988	7.97375	7.72247	7.60047	7.80397	7.89499	7.76464	7.98176	7.95094	7.67588	7.7494	7.66119	7.85573	7.8764	7.82212	7.64518	7.84139	7.41421	7.42327	7.85047	7.46066	7.81272	8.07966	7.78986	7.72128	8.00961	7.8047	7.59053	7.65267	8.05836	8.14678	8.09218	7.54742	7.65093	8.33823	7.69812	8.05569	8.08751	8.0146	7.61212	7.35812	7.6425
ZNF286A	6.46682	6.32186	6.54426	6.55502	6.86492	6.70925	6.61706	6.30845	6.51158	6.72562	6.46349	6.86689	6.51764	6.5342	6.2668	6.66343	6.28892	6.8555	6.68679	7.0505	6.5616	6.84607	6.73307	6.95003	6.8531	6.43165	6.75593	7.04323	5.88313	6.92249	6.92848	6.5926	6.7203	6.54742	6.47077	6.61899	6.61852	6.43035	6.61401	6.63876	6.12505	6.15623	6.59016	6.14854	6.29576	6.43368	6.58693	6.13188	6.02848
TBC1D26	5.79268	5.89536	5.45742	5.45071	5.25199	5.39017	5.77816	6.09504	5.73402	5.68535	6.27887	5.4941	5.73438	5.15894	5.92107	5.71654	5.9177	5.97765	5.85607	5.27181	5.46741	5.68483	5.49939	5.26626	5.7948	5.45324	5.36237	5.52996	5.8515	5.50164	5.49022	5.14151	5.66695	5.22474	5.60877	5.38696	5.49672	5.77408	5.25217	5.37465	6.20156	5.43801	5.67499	5.91851	5.75574	5.46799	5.75333	6.48924	6.30247
FBXW10	4.94406	4.2937	4.59745	4.39947	4.26623	4.42612	4.55994	4.37782	4.55909	4.46085	4.48305	4.50817	4.49005	4.43444	4.4621	4.76912	4.5579	4.81372	4.3971	4.20953	4.7155	4.57577	4.29328	4.45268	4.46566	4.48385	4.32127	4.30954	4.57039	4.46514	4.3775	4.41315	4.3549	4.2099	4.77426	4.44743	4.33848	4.42732	4.49789	4.33635	4.79337	4.43459	4.27066	4.58262	4.70133	4.17204	4.45519	5.34614	5.1482
LLGL1	6.95399	7.02478	7.00052	6.93202	6.83665	6.78801	6.64366	6.49541	6.63301	6.62809	6.73273	6.64652	6.77067	6.42276	6.75682	6.925	6.56583	6.47448	6.60444	6.72566	6.36181	6.31186	6.3851	6.65877	6.20758	6.22705	6.41173	6.35191	6.5383	6.93286	6.62209	6.56964	6.70844	6.73814	6.42222	6.46069	6.78933	6.7766	6.7885	6.56519	6.5072	6.77605	6.24036	6.55046	6.45136	6.90007	6.65475	6.83853	6.63514
SMCR7	7.37157	7.18078	7.33052	7.17521	7.2512	6.95135	7.16965	6.98092	6.96308	7.04958	7.15073	7.06571	6.84965	6.90225	7.10711	7.1278	7.22089	7.07621	6.96052	6.74821	7.29757	7.12128	6.98682	6.84059	6.9401	6.68499	6.96997	7.08179	6.93684	7.15068	6.97531	6.79444	7.11826	7.36179	7.25809	6.94688	7.02515	7.15644	7.05204	7.28416	7.11889	6.90718	7.06684	7.44415	7.20289	6.98069	7.12192	7.21086	7.26676
AL353997.1	6.6437	6.64875	6.23275	6.69169	6.76024	7.01184	6.47715	6.30183	6.60976	6.46759	7.03119	6.733	6.78714	6.21015	6.98557	6.61954	6.74972	6.69338	6.60328	6.22769	6.42325	6.64134	6.46616	6.27877	6.79536	6.63154	5.71741	6.20621	6.30098	6.42346	6.33275	5.95802	6.11019	6.20281	6.48102	6.53706	6.1748	6.80502	6.34872	6.35726	6.80421	6.6079	6.21144	7.06165	6.58636	6.53183	6.87273	6.89596	6.61258
SMCR8	7.62723	7.71309	7.76029	7.60103	7.76566	7.68793	7.2089	7.27604	7.74072	7.56711	7.26395	7.61842	7.69688	7.39842	7.474	7.64902	7.48317	7.25448	7.37028	7.85258	7.14337	7.04348	7.27713	7.40793	7.2215	7.70287	7.31133	7.67734	7.47345	7.98931	7.86003	7.59801	7.77444	7.57695	7.9216	7.59405	7.71782	7.73037	7.81873	7.78271	7.43486	7.89193	7.13141	7.22699	7.48765	7.94702	7.86698	7.40233	7.36241
AL353997.5	6.2682	6.1543	5.95097	6.15799	5.90859	5.91093	6.18498	6.18404	5.61799	5.98172	6.14485	5.97923	5.97504	5.96046	6.23719	5.94332	6.22227	5.94884	5.91535	6.00924	5.77148	6.09313	5.8148	5.84553	5.23079	5.57992	5.82305	5.6339	5.98159	5.62945	5.62319	5.71789	5.97779	5.85963	5.86947	6.00691	5.72807	5.90064	6.30696	5.90775	6.55434	6.0414	5.99903	6.35678	6.14575	5.97816	6.22435	6.39434	6.81772
LGALS9C	9.02889	8.39847	8.54959	8.53871	9.25377	8.52861	8.56032	8.98424	8.90903	8.57367	8.7746	8.70556	8.45235	8.83172	8.98296	8.36357	8.73206	8.65272	9.04151	9.06803	8.09249	8.4776	8.88684	8.26148	8.30821	8.6001	8.34486	8.38637	9.27537	8.79621	8.38067	8.3033	8.08114	8.52333	8.57629	7.94514	8.56327	8.46092	8.96987	8.30541	9.03265	9.22017	7.7183	8.36447	8.92174	8.46997	8.80916	8.40494	9.15853
TRIM16L	6.42232	6.13068	6.36979	5.94692	6.10866	5.95159	6.17057	5.87685	6.09161	6.09865	6.20992	6.18781	6.17703	6.27067	6.07376	6.38682	6.0093	6.2615	6.14728	6.33626	5.86992	6.04798	6.06866	6.31989	6.11755	5.94593	6.02677	5.95679	5.81138	5.89776	6.01089	6.0197	5.93277	6.09843	6.0967	5.85813	5.87641	5.80084	6.28438	5.90908	6.0809	6.22004	6.45359	6.02765	6.01935	6.43423	6.454	6.16243	6.24614
ALKBH5	8.85815	8.85627	9.02898	9.18127	9.17481	8.90911	8.40829	8.36015	8.41282	8.52068	8.50706	8.5545	8.61197	8.67333	8.85081	8.9637	8.64627	8.43302	8.76452	8.77024	8.52498	8.46555	8.56073	8.65486	8.4252	8.53509	8.27816	8.51193	8.4895	8.89961	8.6027	8.60147	8.54252	8.68981	8.63505	8.58198	8.64333	8.79192	8.93486	8.62512	8.41211	8.52956	8.38214	8.44826	8.44867	8.79581	8.5891	8.30566	7.94958
C17orf39	6.46017	6.68982	6.91939	7.16382	6.64239	6.45859	6.72837	6.62162	6.8673	6.61003	6.65535	6.74229	6.69907	6.83075	6.65383	6.77455	6.47145	6.74144	6.73576	7.05483	6.53717	6.3881	7.05664	6.76114	6.90731	6.74732	6.84799	6.80846	7.14254	7.22642	6.77441	6.79021	6.63451	6.28144	6.85192	6.42943	6.55617	6.9737	6.54256	6.54011	6.78502	6.59429	6.68668	6.76308	6.48234	6.57296	6.75408	6.29027	6.01736
DRG2	8.16031	8.09548	8.12471	8.03625	8.07996	8.08697	7.81329	7.57354	7.6818	8.03936	7.92221	8.01247	7.979	7.76405	8.17781	8.06508	7.64769	7.81689	7.76483	8.14201	8.03892	7.71413	7.77471	7.75703	7.40658	7.43284	7.65477	7.18911	7.37586	7.63973	7.45142	7.53298	7.46833	7.48543	7.47715	7.15163	7.3877	7.67741	8.43013	7.9624	7.7958	8.02569	7.51869	7.46672	7.63729	8.28334	7.98435	7.51583	7.30856
MYO15A	5.80667	6.03997	5.755	5.72148	5.75114	5.87005	5.97979	5.9235	5.94477	5.89715	6.11495	5.81887	5.68367	5.7941	5.85289	5.88637	6.08926	5.79748	5.77463	5.55443	6.082	5.91109	5.63166	5.62537	5.60585	5.6827	5.49572	5.66509	5.87008	5.80596	5.68982	5.65855	5.53278	5.68064	5.72721	5.74655	5.7144	5.82141	5.89453	5.8134	6.17865	5.861	5.72113	6.12993	6.13438	5.62484	5.76995	6.4324	6.70578
SPEM1	5.90954	5.68349	5.33092	5.33707	5.63205	6.05635	6.19617	5.92256	5.86869	5.80217	5.90185	5.65489	5.81611	5.61463	6.05981	5.64814	6.00211	5.73321	5.9878	5.48679	6.30504	5.9895	5.91308	5.93724	5.60167	5.76336	5.5407	5.53688	5.83907	5.46558	5.45748	5.57584	5.46756	5.72196	5.54669	5.71816	5.66155	6.00343	5.59966	5.69464	6.34482	5.75766	5.52622	6.38329	6.3659	5.44405	5.8597	6.59927	6.25225
SLC2A4	6.05018	5.83301	5.89472	6.01806	5.56846	5.76192	6.09701	5.80577	5.69867	5.90708	5.94832	5.84856	5.98028	5.59568	5.80882	5.44911	5.94502	6.27182	5.86151	5.61715	5.95062	5.84172	5.53254	5.64293	5.75754	5.58023	5.93393	5.8282	6.08555	6.22477	5.73788	5.53748	5.54843	5.84119	5.86733	5.67035	6.00321	5.95276	5.73807	5.80511	6.04442	5.78774	5.61995	6.2235	5.9267	5.56811	5.71034	6.58264	6.34438
EIF5A	6.92028	6.70263	6.64153	6.95503	6.69172	6.89432	6.57701	6.72474	6.80887	6.62575	6.69589	6.50411	6.46917	6.61312	6.87109	6.68443	7.20585	6.85632	6.82865	6.48727	6.59675	6.98769	6.3462	6.4808	6.50359	6.57665	6.1894	6.22027	6.45617	6.53964	6.63217	6.50138	6.15659	6.73054	6.20916	6.68405	6.67709	6.58448	6.8149	6.80991	6.89085	6.64359	6.70007	7.04114	6.56454	6.64822	6.56337	7.11718	6.55648
ACAP1	7.68636	7.9651	7.93266	7.76395	7.67479	7.67198	7.62674	7.30008	7.70995	7.6948	7.51126	7.5929	7.62743	7.63217	7.87391	7.8873	7.95848	7.5571	7.63565	7.86209	7.60469	7.22231	7.37783	7.53439	7.01966	7.35535	7.03594	7.25615	7.1532	7.40967	7.41052	7.43539	7.87619	7.63474	7.27341	7.30707	7.45872	7.45887	7.83159	7.48967	7.75078	7.57134	7.43181	7.74089	7.66226	7.80146	7.56837	7.95778	7.93142
TMEM95	5.4426	5.0133	5.32655	5.07076	4.99021	4.91308	5.07562	5.02119	5.18699	5.07717	5.1451	5.16468	4.93043	5.04956	4.99575	4.98552	5.37751	5.3746	4.93519	4.72095	5.38067	5.03465	5.02468	5.18792	5.02567	4.95365	4.9292	5.16794	5.18473	4.91736	4.75474	4.93126	4.81316	5.13805	5.04641	5.1609	5.13608	5.27637	4.84362	5.06488	5.43999	4.8964	4.69729	5.21727	5.07367	4.77323	4.81949	5.64765	5.81216
TNK1	5.9399	6.22082	6.14311	6.26248	5.88652	6.15957	6.272	6.04018	6.2243	6.2728	6.43144	6.05836	6.02937	5.85922	6.4672	6.05136	6.4916	5.74344	6.25426	5.98377	5.96169	5.99999	5.92788	5.5679	5.68188	5.82035	5.53006	5.82812	5.87787	5.87131	5.85384	5.9056	5.58154	6.09404	5.5446	5.77811	5.78328	6.34341	6.32142	5.91099	6.13892	6.02065	5.91795	6.32173	6.17519	5.90101	6.16141	6.44011	6.24294
NLGN2	6.67988	6.6449	6.30099	6.78151	6.7237	6.59423	6.7201	6.39115	6.08718	6.50916	6.51544	6.28292	6.41437	6.59165	6.45111	6.60216	6.8877	6.3249	6.34025	6.29191	6.51385	6.55405	6.4145	6.41185	6.02837	6.32496	6.14377	6.67299	6.56689	6.54339	6.36758	6.44618	6.38204	6.56243	6.43739	6.66201	6.42919	6.80378	6.35454	6.33004	6.41425	6.17453	6.23941	6.72783	6.48518	6.27318	6.42768	6.70018	6.78576
ACADVL	9.18391	9.58588	9.24691	9.315	9.26987	8.84021	8.71896	8.71031	9.05752	8.81252	8.58706	9.10478	8.78346	8.90655	9.11919	8.96898	9.06242	8.72835	9.20934	9.18596	8.65786	8.46761	8.73467	8.65658	8.06027	8.30222	8.256	8.58875	8.69578	9.0199	8.78265	8.77761	9.20653	9.09601	9.05186	8.50099	8.73836	9.0351	9.23467	8.67596	8.44755	9.11279	9.12453	8.80113	8.84649	9.51869	8.93491	8.34344	8.2586
C17orf81	7.96916	7.98989	8.5643	8.34956	8.69518	8.0299	8.09666	8.03996	7.61886	7.85077	8.2365	8.37359	8.15888	8.07847	8.23614	8.36244	8.11336	7.84861	8.25505	8.59102	7.99491	8.07657	8.36282	8.02454	7.87778	7.39356	7.82331	7.71274	7.86932	8.32445	7.93431	7.87315	7.59377	7.75482	8.15403	7.84697	8.1073	8.0804	8.28886	7.89158	7.96398	8.16722	7.95204	7.80559	7.9557	8.45114	8.23316	7.33127	7.28199
ALOX12	7.22048	8.62408	8.61546	6.59996	8.75393	8.68328	7.37318	8.51592	6.0395	7.93143	7.74917	8.00506	9.01697	7.05849	7.71313	8.10874	7.8928	5.91273	7.7945	8.12076	6.52593	7.947	8.33571	8.19066	8.00354	7.95373	8.23648	7.5815	9.50894	8.64382	8.46083	7.70367	7.59	8.7823	8.48019	9.26432	8.86254	8.42626	8.03433	8.51428	6.00543	7.18159	10.2793	6.83012	6.73106	9.70015	8.97265	7.25317	7.25462
BCL6B	6.37839	6.29163	5.79155	5.79747	6.13945	6.1387	6.20079	6.11454	6.0659	6.18252	6.35083	6.23022	5.89792	5.70069	6.27355	6.02045	6.48189	6.0099	5.98896	5.54177	6.33485	6.08846	5.70306	5.73635	6.0656	5.69268	6.01229	5.89686	6.05024	5.86541	5.94855	5.53692	5.71146	5.93232	5.89321	5.96563	5.80596	6.04566	5.96767	5.99518	6.34617	6.08275	5.88341	6.15052	6.22142	6.04094	6.04607	6.58965	6.35431
SLC16A13	7.06521	6.84906	7.08052	6.72868	6.88428	7.00265	6.35119	6.43831	6.50345	6.55944	6.37503	6.69382	6.58931	6.60056	6.76366	6.48821	6.82165	6.50761	6.75389	6.94605	6.38534	6.51087	6.48196	6.46694	6.49376	6.41152	6.37827	5.99008	6.56209	7.27208	6.78253	6.58429	6.59171	6.18553	6.77411	6.36408	6.60043	6.48542	6.98926	6.83523	6.68465	6.61141	6.32122	6.14115	6.81448	7.15307	6.32276	6.29666	6.38319
WRAP53	6.86772	6.74918	6.75131	6.64617	6.65058	6.50128	6.60911	6.46108	6.47247	6.57479	6.59797	6.69652	6.72895	6.66966	6.65925	6.72366	6.65617	6.60332	6.70393	6.60666	6.61765	6.37417	6.63153	6.45075	6.32239	6.38353	6.23171	6.3496	6.233	6.53899	6.45913	6.45096	6.39718	6.36047	6.3278	5.98366	6.4068	6.58613	6.84914	6.36848	6.48013	6.6926	6.46632	6.58909	6.54803	6.68174	6.67468	6.32158	6.59254
EFNB3	5.96603	6.49336	6.38756	5.69364	5.70968	5.62666	5.75249	5.57414	5.59638	5.48689	5.58841	5.46699	5.61609	5.4416	5.51415	5.35984	5.87216	5.54208	5.48008	5.25416	5.88496	5.14538	5.54332	5.21856	4.99261	5.60855	5.24526	5.66852	5.54399	5.75203	5.39191	5.40701	5.47699	5.68366	5.65985	5.87926	5.3818	5.69104	5.36955	5.71578	6.01319	5.30349	5.63343	5.96275	5.96068	5.41004	5.70443	5.94779	6.00153
DNAH2	5.09827	5.07822	5.17489	4.8559	4.91795	4.95303	5.0604	5.04348	4.95929	4.99006	5.11392	4.90584	4.94401	4.77705	4.87976	5.03746	4.76702	4.90043	4.92946	4.62406	5.01152	4.9584	4.79997	4.91455	4.8714	4.81837	4.75994	4.8039	4.97747	4.73711	4.73046	4.56743	4.52973	4.99722	4.93918	4.96465	4.74373	5.07722	4.73361	4.92611	5.13511	4.89667	4.80668	5.18673	5.13547	4.85716	5.03646	5.39416	5.53403
CD68	10.1745	10.5141	10.1934	9.85204	10.1107	10.2877	9.61045	10.2409	9.51237	9.89087	10.2503	10.3396	10.5246	10.0865	10.3798	9.57524	10.1722	9.93541	10.0539	10.2023	8.85288	9.74465	9.61108	9.99408	9.52936	10.0147	9.94312	9.52823	10.6452	9.60317	9.89799	9.53695	9.66127	10.1137	10.2708	9.64175	10.2056	9.87856	10.1645	10.2017	10.1791	10.7978	10.3191	9.87005	9.82338	10.746	10.3741	9.60127	9.88362
MPDU1	9.06204	9.17133	9.01907	8.88971	9.17607	8.87212	8.84379	9.07827	9.04204	9.09826	9.19094	9.1483	9.18149	9.07647	9.2583	9.07149	8.73615	9.00783	9.22081	9.23652	8.89405	9.08636	8.82197	9.20173	8.36478	8.66423	9.21182	8.76938	9.64894	8.50362	9.01523	8.92353	8.42663	8.44569	9.26062	8.83629	9.27989	8.99504	9.11527	9.09081	8.86529	9.68947	9.15989	8.86212	8.9886	9.55751	9.21723	8.18199	8.32905
SHBG	5.41309	5.75522	5.70403	5.68668	5.27342	5.35333	5.41249	5.32245	5.47336	5.53289	5.59365	5.58499	5.37447	5.59494	5.60988	5.58649	5.4126	5.43607	5.34455	5.11932	5.35121	5.16278	5.34346	5.26379	5.00093	5.47336	5.28419	5.46935	5.43207	5.34427	5.29179	5.24867	5.11282	5.43861	5.44798	5.3891	5.40848	5.49115	5.46677	5.31183	5.58142	5.46136	5.28433	5.43708	5.64184	5.40887	5.22432	5.60429	5.4673
ATP1B2	6.41073	6.20258	5.84757	6.39004	6.23795	6.34993	6.5736	6.40128	6.25537	6.39087	6.58673	6.153	6.24327	6.37273	6.47698	6.1756	6.67141	6.37349	6.05709	5.74833	6.3249	6.31205	6.0637	5.89721	6.08663	5.95712	5.76652	6.05692	6.93474	6.80388	5.95474	6.3785	5.69671	6.22265	6.21753	5.71779	6.23092	6.54965	6.0598	6.21736	6.70794	6.31437	6.58668	6.82286	6.30605	6.27505	6.3108	6.73933	6.85406
POLR2A	8.54197	8.52118	8.31919	8.22561	8.1306	9.05951	8.46993	8.49161	8.56721	8.41585	8.23947	8.13241	8.49919	8.73393	8.771	8.60664	8.66595	8.67941	8.43968	8.3879	8.85886	8.45049	8.23816	8.74656	8.67805	9.052	8.49858	8.835	8.67615	9.01998	8.83611	8.84935	9.35825	8.943	8.78817	8.62589	8.6935	9.0454	8.27094	8.43231	8.61006	8.73428	8.01762	8.62973	8.65391	8.44262	8.41884	8.76311	8.44755
TNFSF12	8.22848	8.49034	8.21424	8.18462	8.05066	8.02645	7.97348	7.95839	7.44397	7.78239	7.93928	8.08543	8.01238	7.89602	8.17222	7.80747	8.15641	7.91559	8.00425	7.93725	7.56091	7.70484	7.78049	7.55085	7.21039	7.61096	7.69214	7.59335	8.03944	8.07643	7.7317	7.6431	7.80621	8.01735	7.84399	7.41769	7.73926	7.87165	8.22769	7.75554	7.92842	8.08103	7.66576	7.86183	7.80384	8.15496	7.92144	7.79492	7.87602
SENP3	7.91383	7.88318	7.82391	7.66598	7.72529	7.61722	7.86138	7.42418	7.60315	7.77161	7.7315	7.70219	7.84395	7.99003	8.03912	7.81561	7.76719	7.88854	7.87105	7.97532	7.72743	7.64672	7.80891	7.97242	7.48516	7.64668	7.75211	7.64029	7.42874	7.67817	7.71451	7.70469	7.62258	7.65619	7.28677	7.30087	7.33063	7.59587	7.91705	7.54323	7.81266	7.65861	7.47454	7.34323	7.59678	7.83578	7.66731	7.18813	7.40794
EIF4A1	10.307	10.5837	10.0661	10.0978	10.1129	10.0546	10.093	10.3151	10.1773	10.1547	10.1216	10.2716	10.4596	10.3343	10.232	10.1545	9.96507	10.1716	10.227	10.2885	9.93217	9.95448	10.0182	10.2854	9.56266	9.80688	10.4829	10.2495	10.3019	9.73207	9.93642	9.83073	10.1669	10.1772	9.95894	9.61245	10.1096	9.88923	10.3217	9.77985	10.2115	10.6824	10.3476	9.84693	10.0662	10.5709	10.3635	9.71587	9.84044
C17orf74	5.96174	6.13039	6.02938	6.07422	5.70993	5.55987	6.41708	6.04874	5.71934	5.8516	6.11662	5.67092	6.1702	5.45497	5.67634	5.97933	6.03417	5.47095	5.63245	5.43981	5.79715	5.61568	5.68491	5.71176	5.6742	5.74336	5.70275	5.66713	5.86619	5.83232	5.64371	5.42284	5.6205	5.68677	5.9007	5.6974	5.49211	5.97556	5.58236	5.97962	6.54128	5.8219	5.70815	6.63894	6.18765	5.58529	6.22323	6.67629	7.06808
TMEM102	7.8541	7.78876	8.15797	7.91933	7.86495	7.6579	7.71154	7.41161	7.48769	7.85006	7.999	7.75679	7.84408	7.55532	7.88775	7.80206	7.73624	7.89281	7.74569	7.81171	7.69353	7.66385	7.59221	7.51102	7.22269	7.1024	7.36726	7.4103	7.55986	7.66074	7.52325	7.42371	7.59084	7.46391	7.33911	7.28172	7.54545	7.5644	7.81184	7.43522	7.60517	7.94086	7.62755	7.54578	7.39269	8.07768	7.83941	7.30397	7.32162
FGF11	6.0326	6.22981	5.94394	6.25812	5.99073	6.03679	5.80004	6.08326	5.95545	5.91617	6.29455	6.14636	6.19561	5.80332	6.23465	5.86032	6.31618	5.74897	5.90073	5.79742	5.88373	6.31179	6.17118	5.65508	5.70599	5.68926	5.5447	5.6635	5.65197	5.88487	6.12152	5.79843	5.71673	6.13957	5.83294	5.58825	5.7832	6.22171	6.0968	5.6641	5.87283	5.93877	6.1143	6.0054	6.10717	6.28954	6.15071	6.40599	6.15174
CHRNB1	6.25284	6.15579	6.27123	6.10241	6.23803	6.27384	6.3525	6.24369	6.06155	6.31454	5.80084	6.19352	6.03084	5.89133	6.26124	6.13868	6.10211	6.15921	6.3343	6.1457	6.73801	6.26064	6.12435	6.29312	6.11574	6.09322	6.02219	6.13685	5.96419	5.88621	6.36908	6.11616	5.93837	6.2031	6.02649	5.95523	6.10639	6.2686	6.23527	6.02465	6.46513	6.32219	5.98787	6.32585	6.31066	6.14779	6.14534	6.49048	6.53481
SLC35G6	6.965	6.71848	7.03082	6.87684	6.65148	6.78536	6.908	6.6487	6.89443	6.89002	7.05451	6.60579	6.59341	6.36768	6.5806	6.52296	6.96491	6.47149	6.55417	6.25439	6.50423	6.77301	6.60605	6.30282	6.47361	6.21148	6.43436	6.7092	6.64467	6.74168	6.61627	6.52419	6.67853	6.63967	6.67598	6.83038	6.56057	6.93472	6.63632	6.74374	7.1475	6.48074	6.58124	7.25205	6.98257	6.27565	6.776	7.43826	7.30678
PFAS	7.45945	7.32207	7.65986	7.44815	7.29966	7.54616	7.2303	7.02161	7.37046	7.22097	7.23915	7.27863	7.18335	7.43093	7.35714	7.31327	7.31328	7.11157	7.42958	7.61182	7.66487	7.38246	7.25425	7.38927	6.96847	7.0003	7.14342	7.27563	6.95914	7.15541	7.41044	7.48449	7.41316	7.21684	6.93096	6.99499	7.41901	7.45624	7.3727	7.18232	7.16441	7.29033	6.91558	7.30532	7.23888	7.42638	7.4087	7.07416	7.17831
CNTROB	6.83419	6.61183	6.97379	6.52142	6.62121	6.82405	6.48301	6.57015	6.50293	6.49641	6.51496	6.77312	6.55691	6.75275	6.74623	6.81073	6.99361	6.88297	6.78407	6.93953	6.59896	6.71339	6.71257	6.56849	6.42388	6.44336	6.47812	6.56206	6.64196	6.84662	6.8422	6.50021	6.9305	6.85693	6.86568	6.56353	6.76038	6.61212	6.70462	6.5951	6.58668	6.61141	6.64444	6.76387	6.71877	6.93241	6.77226	6.6002	6.80666
GUCY2D	6.27662	6.12913	6.0919	6.36597	6.26462	6.11484	6.51043	6.28569	6.07497	6.28289	6.36861	6.09017	6.23182	5.97419	6.24722	6.23842	6.3963	6.05402	6.07281	5.8432	6.12091	5.88706	6.03376	5.69527	5.87273	5.87407	5.82925	5.86477	6.07221	6.00357	5.82871	5.88416	5.91532	6.3398	5.96545	5.92557	6.03439	6.30413	6.27036	6.08813	6.36308	6.25732	6.12328	6.52363	6.26478	6.04626	6.43795	6.35044	6.58614
ALOX15B	6.31692	6.42546	6.10132	6.24121	6.23594	6.25422	6.4334	6.3125	6.21774	6.35325	6.48216	6.39856	6.28188	6.08974	6.2308	6.00609	6.54049	6.16539	6.46902	6.0825	6.06734	6.29518	6.04329	5.9661	6.01285	6.03354	5.78477	6.08102	6.17074	6.14892	6.1792	5.9481	5.90354	6.11648	6.04006	5.89759	6.15899	6.37789	6.18893	6.23254	6.56188	6.44384	6.49422	6.70258	6.40111	6.43229	6.12669	6.59971	6.9123
KDM6B	7.26086	7.59189	7.2541	7.30318	6.95107	7.9411	7.3432	7.16334	7.7171	7.53094	7.37671	7.24026	7.19209	7.6773	7.34288	7.29007	7.84777	7.96016	7.26495	7.19986	7.77378	7.25156	6.9197	7.37191	7.65978	7.99267	7.07848	7.32976	7.23514	7.83946	7.45144	7.41489	7.85453	7.65048	7.32789	7.94369	7.35193	7.24158	7.36392	7.64758	7.48861	7.66099	7.2543	7.5073	7.43357	7.50108	7.19555	8.39442	8.22828
TMEM88	7.3633	7.25259	6.74257	7.05118	6.58359	7.1366	7.15458	6.87245	7.18852	7.22711	6.79895	6.64679	6.7944	7.28003	6.60196	6.91394	7.39135	7.88533	6.78248	6.83897	7.34973	7.02258	6.63684	6.92365	7.05426	7.88185	6.75473	6.61584	6.46213	7.28047	6.67742	6.89081	7.12288	6.75488	6.70243	7.4773	7.05366	6.69894	6.77806	7.26317	7.4666	7.30321	6.93673	7.41479	7.35452	7.21765	6.86352	8.62663	8.30132
CYB5D1	6.45375	6.38667	6.445	6.26244	6.28524	6.22224	6.76994	6.45321	6.83849	6.67497	6.25386	6.93588	6.42234	6.74261	6.51334	6.87299	6.15502	6.89273	6.41392	6.68271	7.0496	6.74087	6.45392	6.72138	6.26266	6.59945	6.51622	6.37809	6.36794	5.95515	6.52665	6.36356	6.51427	6.08396	6.29742	6.55812	6.48888	6.34201	6.65034	6.506	6.4863	6.37273	6.38416	6.53216	6.50769	6.76686	6.49812	6.57886	6.4772
CHD3	9.2378	9.18853	9.3454	9.19001	8.90314	9.26738	9.30248	8.78065	9.03182	9.24616	9.05906	9.161	8.93099	9.0307	9.06915	9.60345	9.40864	9.16365	9.04752	9.0979	9.42028	8.86211	8.88659	9.10743	8.8396	8.91469	8.83817	8.99392	8.16543	8.75961	9.15702	9.23697	9.60403	9.05415	8.76005	8.83254	8.65016	8.90964	9.06866	9.01569	9.08042	8.04355	8.76606	9.13327	8.77675	8.91051	8.9196	8.59084	8.32563
SHISA6	5.39659	5.70368	5.58185	5.61197	5.48161	5.37258	5.89463	5.77346	5.6806	6.01174	5.91036	5.75413	5.67103	5.54676	5.86564	5.6615	5.94014	5.57026	5.50106	5.1211	5.48423	5.68876	5.05626	5.37744	5.33643	5.43894	5.27704	5.29775	5.63467	5.63318	5.4383	5.19074	5.33952	5.57955	5.25767	5.4403	5.43829	5.68947	5.53163	5.48964	6.20145	5.5762	5.59988	6.15618	5.80965	5.5878	5.66216	6.0403	5.83741
DNAH9	4.7947	4.86847	4.89995	4.97094	4.8013	4.85526	4.98252	4.98385	4.89957	4.8802	5.0889	4.98227	4.74662	4.83734	4.88961	4.76459	4.95475	4.83933	4.84593	4.6063	4.96155	4.98854	4.69897	4.90433	4.84457	4.80572	4.62369	4.83504	4.97023	4.92416	4.91741	4.5708	4.69215	4.77688	4.89317	4.79106	4.83185	4.88429	4.70437	4.8269	4.9567	4.65925	4.82782	5.27458	4.98276	4.79499	4.79136	5.16532	5.10021
USP43	5.2888	5.68742	5.6463	5.67206	5.53542	5.3326	5.95176	5.82356	5.57522	5.37486	5.8001	5.60609	5.6468	5.70453	5.70883	5.61252	5.6509	5.3452	5.6774	5.45841	6.04891	5.68966	5.50387	5.44315	5.1186	5.50728	5.51289	5.5106	5.90135	5.75801	5.56509	5.46077	5.6542	5.79007	5.78643	5.75673	5.58191	6.0658	5.23124	5.40521	5.73196	5.52993	5.60878	6.21389	6.04829	5.63046	5.71699	6.06892	6.05254
GLP2R	4.77222	4.92434	5.09566	4.64959	4.99964	4.93906	5.40888	5.15624	4.92358	4.9577	5.19849	5.02712	4.56603	4.81918	4.95256	4.86959	4.83815	4.97553	4.77781	4.79191	4.96414	5.16656	4.65363	5.12759	5.05951	4.86039	4.76042	4.77361	4.94437	5.02421	5.02415	5.16719	4.78421	4.79539	4.98416	4.84849	4.68547	5.05288	4.57139	4.95662	5.02162	4.76117	4.84536	5.1029	5.13291	4.88502	5.07072	5.46624	5.33183
C17orf48	6.56615	6.19762	6.40616	6.64484	6.9842	7.19927	7.23028	7.06633	7.32225	6.75799	6.51594	6.95082	7.10886	6.69973	6.73744	6.34759	6.71507	7.36448	6.86919	6.81997	6.51916	6.78609	6.76148	7.60764	6.37536	5.92977	7.01543	6.99047	6.72537	6.56184	6.86048	7.21246	7.06194	6.06855	5.87003	6.26924	5.84634	6.37612	7.07212	7.09887	6.69282	6.40659	6.40012	6.69642	6.72269	6.39039	6.85344	5.85318	5.71009
RANGRF	7.05327	7.0696	7.14451	6.94999	7.04628	6.96315	6.98458	6.7634	6.79502	6.99145	7.09603	6.89993	6.85546	6.86026	7.15068	7.21017	7.02431	6.96892	6.93351	7.03127	6.90501	6.76557	6.66497	6.75423	6.6975	6.63608	6.45602	6.46929	6.30701	6.83231	6.76178	6.43	6.33481	6.63644	6.37497	6.36519	6.85502	6.71246	7.23268	7.06806	7.04009	6.91142	6.68278	6.98634	6.81142	6.83315	6.77025	6.4511	6.9265
ARHGEF15	6.31656	6.45787	6.58729	6.38948	6.01967	6.13021	6.60688	6.18799	6.165	6.31224	6.30219	6.31538	6.20445	5.99993	6.47816	6.18662	6.37261	6.24923	6.20183	5.77243	6.35024	6.18721	6.16455	6.28361	5.95333	5.8915	5.8005	6.02	6.17742	6.20266	6.06051	5.88489	5.97962	6.2451	6.02865	6.1687	5.96338	6.42924	6.28886	5.97472	6.59125	6.23186	6.20488	6.53356	6.47514	5.99276	6.17019	6.72044	6.97672
ODF4	4.78054	4.62732	4.96428	5.05413	4.66079	4.80184	4.71486	4.94321	4.67229	4.71344	4.87664	4.79653	4.79231	4.45048	4.92354	4.68105	4.94499	4.73405	4.65808	4.42918	5.20351	4.93457	4.61604	4.99994	4.90074	4.84073	4.86375	4.72684	4.71371	4.66395	4.76299	4.81097	4.70975	4.7677	4.75284	4.4729	5.02942	5.07184	4.72134	4.88804	4.76959	4.89813	4.56044	5.37881	5.0991	4.42441	4.66963	5.06815	5.31592
NDEL1	8.73624	8.86111	8.61922	8.75817	8.88345	8.6713	8.55291	8.64926	9.219	8.90762	8.82317	8.79412	8.78755	9.15945	8.84444	9.00216	9.08001	9.25501	8.82869	9.01671	9.09088	9.1352	9.11576	9.05591	9.15249	9.35577	8.99927	9.0814	8.93847	9.04115	8.96314	9.00563	9.25204	8.7109	8.98226	9.49946	9.05376	8.76999	8.85625	9.12618	8.77266	8.94447	8.78441	8.26075	8.8722	9.05924	8.59104	9.32618	8.70584
NTN1	7.5698	7.71761	7.61241	7.51849	7.55354	7.40706	7.60606	7.62199	7.58678	7.49495	7.55568	7.3297	7.66602	6.9994	7.49659	7.83523	7.57416	7.4629	7.44241	7.3255	7.22213	7.15089	7.37978	6.87895	6.86506	6.90165	6.9888	7.33688	7.34877	7.54065	7.27304	7.42636	7.31456	7.66202	7.51139	7.66601	7.59622	7.79033	7.43184	6.99116	7.79565	7.46415	7.61158	7.67407	7.75273	7.39947	7.45217	7.50786	7.54013
WDR16	4.59184	4.33311	4.56166	4.393	4.10454	4.42162	4.42559	4.64391	4.3981	4.71306	4.75315	4.49818	4.5321	4.35316	4.58745	4.67302	4.78695	4.35412	4.60955	4.47887	4.39843	4.58795	4.49209	4.559	4.42218	4.34817	4.52911	4.44481	4.51399	4.42177	4.45726	4.52487	4.49437	4.54408	4.50692	4.69842	4.39309	4.46098	4.54372	4.21022	4.66169	4.43299	4.33278	4.91903	4.51008	4.3697	4.53938	4.94579	4.72181
WSCD1	5.45478	5.7004	5.56141	5.28312	5.44607	5.42796	5.72942	5.63767	5.57468	5.83895	5.97544	5.47223	5.34681	5.48813	5.70836	5.62738	6.06883	5.66607	5.80711	5.27421	5.50956	5.90372	5.40646	5.41987	5.24382	5.63226	4.98205	5.4664	5.66396	5.75236	5.52245	5.28098	5.3382	5.55036	5.4645	5.49204	5.38532	5.75927	5.45602	5.38772	5.75213	5.68117	5.6538	6.03245	6.05129	5.49114	5.89235	6.00678	6.08012
FAM64A	6.14608	5.97454	5.82299	5.88849	5.78298	5.98556	5.90584	5.76117	5.87254	5.79006	6.09565	6.01688	6.02003	5.92442	5.87197	6.08486	6.07659	5.85965	5.84121	5.52898	5.49027	5.262	5.79208	5.47569	5.45642	5.40052	5.56514	5.53385	5.65851	5.67441	5.56758	5.65693	5.66954	6.09183	5.32229	5.4475	5.66162	5.78433	5.88844	5.73968	6.18245	6.22301	5.78074	6.21653	6.27025	5.93642	5.91589	6.11251	6.66157
TXNDC17	6.68427	6.65687	6.59013	6.78155	6.76901	6.53657	6.62511	6.31577	6.33757	6.39055	6.42741	6.67082	6.52536	6.31141	6.60689	6.65165	6.14719	6.26197	6.41226	6.86571	6.08475	6.50572	6.08834	6.46665	6.48682	6.06986	6.63654	5.94836	6.25012	6.36896	6.12654	6.15674	5.81966	6.0669	6.25857	5.70823	6.13405	6.14107	6.86322	6.16292	6.55406	6.63008	6.51683	5.86933	6.11524	6.781	6.33779	6.0052	6.41863
XAF1	8.9683	8.56982	8.35928	8.52453	8.92893	8.93402	8.60756	9.65268	9.24471	8.34505	8.64798	8.74381	8.65427	9.28636	8.66559	8.80535	8.65865	9.48114	8.67049	8.9631	9.00718	8.77266	8.91038	9.07248	9.14688	9.10711	8.98216	8.78281	10.4178	8.61739	9.3395	8.81367	8.80073	8.41771	8.45688	8.63173	8.38891	8.88048	8.67492	8.60671	10.2021	9.10394	8.24265	8.79906	9.03759	8.28545	8.88426	7.71808	9.72282
FBXO39	5.62844	5.39027	5.64893	5.48504	5.47442	5.64462	5.77783	5.35608	5.70644	5.66012	5.66882	5.52329	5.80153	5.80476	5.59302	5.61627	5.45903	6.02656	5.70211	5.14853	5.46241	5.48488	5.70266	5.6389	5.89067	5.73565	5.52085	5.66563	5.72378	5.8214	5.61744	5.61242	5.69076	5.69188	5.56217	5.52805	5.17227	5.46945	5.4712	5.63153	6.05887	5.48128	5.47769	5.76597	5.74255	5.31297	5.63295	5.76479	6.08847
RABEP1	8.68282	8.67636	8.92518	8.80887	9.08322	8.88376	9.08987	9.18407	9.20764	9.05642	9.04318	9.22989	9.19251	9.09534	9.09764	9.17792	9.04744	8.99665	9.18211	9.22222	8.95488	9.17443	9.36938	9.44006	9.30258	9.23996	9.29528	9.40251	8.83515	9.187	9.31636	9.2097	9.22872	8.77051	8.90662	8.88267	8.87314	8.85128	8.95976	8.80824	8.75225	9.0529	8.84056	8.82012	9.02523	9.03221	9.12738	8.51556	8.39309
RPAIN	7.75592	7.61322	7.91531	8.02443	8.0094	7.60477	7.93319	7.60266	7.5977	7.63788	7.6722	7.65281	7.8801	8.22433	8.27608	8.1112	7.98552	7.75639	7.77266	7.95732	7.79373	7.83526	7.75937	7.90617	7.45994	7.70709	7.46086	7.65511	7.06145	7.59307	7.84389	7.76905	7.63663	7.59129	7.55074	7.25635	7.72924	7.60165	8.21512	7.42748	7.25468	7.59928	7.88339	7.54152	7.31586	7.86931	7.83307	6.94461	6.14894
MIS12	7.75589	7.76316	8.03914	7.904	7.6512	7.86441	8.08227	7.97683	8.07024	8.03556	7.93912	8.25122	8.36152	7.93796	7.56607	7.88696	7.41235	7.98944	8.084	8.26434	8.01617	7.7033	8.05271	7.98147	8.05896	7.48217	8.3284	7.8934	7.65604	7.31783	7.83004	7.64271	7.56934	7.023	7.7011	7.53145	7.30695	7.45963	8.2148	7.91466	7.58501	7.96523	8.02923	7.39377	7.86632	7.71831	7.99867	7.05241	6.49962
RNF167	8.68147	8.65625	8.51922	8.32888	8.38556	8.75214	8.4583	8.15978	8.54401	8.39751	8.44471	8.34684	8.36472	8.78656	8.83306	8.51911	8.33246	8.507	8.44919	8.60448	8.41074	8.34789	8.3224	8.46951	8.38933	8.64985	8.40892	8.06922	8.08114	8.81759	8.47066	8.28822	8.40051	8.25123	8.09708	8.32905	8.19588	8.25135	8.3952	8.77318	8.5882	8.45488	8.19466	8.24169	8.6285	8.62902	8.2027	8.29555	8.54704
ENO3	6.06537	5.99091	6.0381	5.74307	5.86892	5.62767	5.59824	5.66694	5.70473	5.54875	5.7716	5.87446	5.5979	5.53688	5.61595	5.76531	5.88008	5.34053	5.92916	6.08011	5.96887	6.00157	5.76751	5.45056	4.87879	5.04508	5.14898	5.49252	5.23782	5.58836	5.65929	5.53128	5.80008	5.90567	5.68158	5.3431	5.19285	5.90602	5.9839	5.68431	5.40822	5.13973	5.61113	5.86599	5.6435	6.08331	5.55233	5.36495	5.33483
KIF1C	7.06909	7.27572	7.08614	7.03501	6.99267	7.10847	6.83358	6.77418	7.00667	7.11278	6.81461	6.99882	6.93688	6.99632	7.25998	6.83894	7.0723	6.67663	6.75026	7.00521	6.88998	6.60582	6.58115	6.66043	6.75442	6.80621	6.66516	6.6772	6.8934	6.75067	6.7867	6.94771	7.17946	7.10446	6.95536	6.83781	6.78838	7.03516	7.10526	6.84093	7.02782	7.13942	6.6885	6.67602	6.80157	7.15907	6.99908	7.20375	7.44599
ZFP3	7.06955	7.22307	7.34798	7.24654	7.60581	7.31597	7.29746	7.10232	7.07001	7.30349	7.16864	7.09078	7.02221	7.03338	7.13638	7.51623	6.81452	7.07303	7.22417	7.47604	7.66105	7.11318	7.6132	7.52483	7.33387	7.215	7.53814	6.92245	6.72804	7.39683	7.03334	7.20963	6.8823	6.79119	7.00014	6.76191	6.5349	6.54792	7.36739	6.87648	6.67688	6.78127	7.25448	6.80124	6.97579	7.04698	7.09261	6.51135	5.94679
USP6	5.21513	5.23452	5.18682	5.10296	5.31187	5.0657	5.25099	5.3815	5.27686	5.22445	5.11987	4.84763	5.25171	5.17813	5.15652	5.40628	5.32274	5.53141	5.04506	5.09647	5.23895	5.18579	5.07745	5.14892	5.36344	5.63487	5.2868	5.26629	5.25973	5.31132	5.27723	5.51265	5.48906	5.27396	5.35547	5.38116	5.24891	5.38833	5.02954	5.07845	5.42743	5.0117	5.27121	5.36646	5.20964	5.09567	5.00107	5.72181	5.7903
GP1BA	6.91267	7.53175	7.53542	6.07744	8.15131	7.78839	7.14877	7.79079	6.0905	7.20139	7.0281	7.37092	8.57426	7.50332	7.38873	7.19555	7.23899	5.81582	7.34922	7.53009	6.04082	7.1479	7.50417	7.29629	7.77088	7.57677	7.6527	7.30353	9.56366	7.75602	8.19693	7.60168	7.24361	7.84805	8.04022	8.54804	8.70388	7.83599	7.40129	7.83334	6.14731	7.45161	9.97879	7.22258	6.50983	8.86691	8.15097	6.86966	7.21028
ARRB2	9.90629	10.2851	9.80934	9.78799	9.72641	10.1554	9.41775	9.52451	10.0064	9.6587	9.71687	9.85873	9.91489	9.9501	10.0957	9.64696	9.7665	10.058	9.96127	10.0607	9.7927	9.72359	9.4785	9.88336	9.27988	9.69595	9.64806	9.71577	9.64578	9.57491	9.52485	9.34476	9.99465	9.76743	9.58072	9.37203	9.35587	9.19529	10.1177	10.2807	9.73473	10.0568	9.74516	9.58495	9.72033	10.2146	9.80836	10.0547	10.2683
MED11	7.57321	7.56681	7.71782	7.55022	7.47335	7.69426	7.92056	7.45618	7.53292	7.53152	7.64238	7.44501	7.51033	7.37589	7.54822	7.55429	7.26296	7.50861	7.77939	7.51262	7.51403	7.53301	7.47546	7.79361	7.33749	7.43107	7.56724	7.06485	7.04763	6.81432	7.3982	7.02534	6.71962	6.84084	6.70065	6.47582	6.82871	7.15378	7.75572	7.29014	7.54044	7.74997	7.13368	7.16024	7.51976	7.47718	7.43339	7.08568	6.75567
ZMYND15	5.99515	5.97677	5.9199	6.00362	5.52916	5.76877	5.71895	5.61296	5.47466	5.4833	6.07865	5.88536	5.86807	5.33161	5.91777	5.77436	5.96238	5.56455	5.59115	5.49627	6.05677	5.97273	5.62905	5.62733	5.7708	5.45166	5.46559	5.43098	6.02449	5.61638	5.57704	5.4359	5.50713	5.82223	5.96818	5.47009	5.76384	5.94821	5.75993	5.66202	5.72932	5.99965	5.65185	6.21211	5.95253	5.85482	5.88032	6.06341	6.10482
TM4SF5	6.17416	6.23468	6.32622	6.12595	6.27454	6.32085	6.4085	6.46423	6.16062	6.38247	6.54817	6.07864	6.14757	5.98602	6.38251	6.29511	6.80913	6.26302	6.23517	6.02041	6.20551	6.2308	6.09596	5.85907	6.0441	5.8469	6.07309	6.38956	6.43601	6.23157	6.03274	6.09182	6.06892	6.50653	6.36912	6.39592	6.02994	6.51521	6.41957	6.41297	6.57093	6.37121	6.34795	6.96022	6.75142	6.17461	6.55947	7.07275	6.69139
GLTPD2	6.62065	6.69655	6.30315	6.58171	6.52186	6.87008	6.78821	6.58508	6.224	6.64	6.78454	6.73233	6.62865	5.97957	6.87254	6.57842	6.545	6.8477	6.36147	6.21755	6.60532	6.59815	6.39276	6.4188	6.34085	6.32865	5.90836	5.9761	6.39755	6.32449	6.382	6.34761	6.00838	6.3317	5.86004	6.54858	6.49653	6.07533	6.66191	6.73092	6.50658	6.98965	6.51812	7.29853	6.59788	6.14439	6.57842	6.8783	6.84182
PSMB6	8.36631	8.4125	8.26813	8.78456	8.73846	8.29764	8.15759	7.91013	8.06949	7.99733	8.20489	8.44499	8.30029	7.9866	8.28354	8.34616	7.90721	8.16746	8.33494	8.50759	8.09272	8.19175	8.20803	7.69777	7.39608	7.48521	7.99584	7.6762	8.21292	8.02724	7.69916	7.93264	7.95116	8.16061	7.93498	8.10934	8.43283	8.71899	8.38166	8.32167	8.05701	8.52237	8.61282	7.83385	7.98634	8.7126	8.10786	7.27328	7.5859
PLD2	6.60173	7.20002	6.74784	6.74451	6.85462	6.73295	6.43593	6.59331	6.32918	6.24079	6.54115	6.80935	6.82178	6.57627	7.07631	6.63377	6.78618	6.55301	6.73227	7.16236	6.30105	6.24531	6.26907	6.30736	6.1469	6.47991	6.24227	6.48134	6.65566	6.60875	6.63692	6.22082	6.72387	6.80179	7.15411	6.20281	6.50428	6.61609	6.68367	6.72943	6.43686	7.22975	6.53327	6.54871	6.3201	7.1787	6.99689	6.5698	6.27986
SPNS3	6.6623	6.77123	6.57002	6.60119	6.23002	6.58073	6.26853	6.52747	7.01961	6.33154	6.23544	6.41957	6.52054	6.68222	6.35772	6.51301	6.47055	6.75383	6.79012	6.90881	6.17202	6.25872	6.33656	6.1932	6.00695	6.27605	6.25196	6.28079	6.57846	6.30223	6.52341	6.23946	7.38013	6.54337	6.18336	6.64485	6.59536	6.46729	6.55229	6.5655	6.4515	6.82064	6.77428	6.38775	6.33651	7.31675	6.48421	6.77148	6.34496
SPNS2	6.83675	6.72372	6.7159	6.69599	6.69268	6.69837	6.8864	6.82464	6.77833	6.67995	6.76619	6.60627	6.73199	6.84842	6.82818	6.67437	7.01116	6.93676	6.5657	6.62815	6.5168	6.54921	6.40347	6.20044	6.31974	6.38047	6.24531	6.38052	6.62366	6.73355	6.38919	6.66926	6.39682	6.61674	6.51469	6.79548	6.787	6.51581	6.73782	6.46105	6.57611	6.78716	6.85055	7.07719	6.82313	7.07828	6.66165	6.81179	6.95242
SMTNL2	6.71939	6.73034	6.7878	6.89933	6.70393	6.80561	6.79133	6.53158	6.77106	6.89488	6.92334	6.61306	6.87952	6.71779	6.8622	6.8127	6.95144	6.5376	6.80003	6.35559	6.61518	6.6811	6.38591	6.23492	6.09056	6.63073	6.37373	6.36283	6.76003	6.39696	6.45706	6.44552	6.67696	6.83322	6.30798	6.49326	6.4652	6.53627	6.70052	6.73543	6.9556	6.75791	6.59063	7.21932	7.00228	6.47549	6.83953	7.05144	7.08004
OR1A2	4.22678	4.28598	4.4198	4.18102	4.17929	4.42856	4.20572	4.40316	4.40094	4.461	4.43056	4.65075	4.72384	4.174	4.60118	4.29246	4.59022	4.60305	4.34622	4.22381	3.97581	3.99205	4.26427	3.83442	4.58988	4.33315	4.03978	4.28506	4.39882	3.87454	4.38331	4.17436	4.33816	4.24169	4.4598	4.31826	4.0613	4.45078	4.20138	4.40972	4.28948	3.99253	3.90699	4.74227	4.68334	4.13039	4.09568	4.78916	4.54808
OR1A1	4.80609	4.46413	4.6773	4.2233	4.38064	4.40021	4.82795	4.99362	4.74883	4.43558	4.96725	4.86299	4.36359	4.33479	4.76428	4.41499	4.83477	4.25763	4.57423	4.35036	4.65014	4.51534	4.4831	4.72651	4.28817	4.66562	4.53348	4.74961	4.81399	4.69298	4.66458	4.45682	4.25684	4.49857	4.70584	4.84624	4.40781	4.68447	4.66237	4.68368	4.97963	4.35074	4.36969	4.92654	4.69775	4.41168	4.8416	5.38929	5.33481
OR3A3	5.65211	5.07227	5.79561	5.62299	5.13519	5.48832	5.72743	5.85954	5.93156	5.59992	5.95288	5.26409	5.53021	5.98053	5.8011	5.79626	5.77956	5.75287	5.57545	5.43085	5.69796	5.45238	5.60434	6.20014	5.73544	5.63855	5.48811	6.09092	5.92688	5.90878	5.74249	5.98805	5.72334	5.61209	5.89051	5.96906	5.86587	6.17281	5.60715	5.68591	5.67854	5.57688	5.08929	5.96489	6.04427	4.91212	5.38986	6.09023	5.99549
ASPA	3.34989	3.48185	3.68388	3.42426	3.5169	3.25413	3.48368	3.50301	3.39564	3.50673	3.52318	3.3309	3.49202	3.40585	3.31379	3.67559	3.48283	3.5382	3.61151	3.53933	3.92956	4.01582	3.61976	3.51513	3.44585	3.29777	3.39927	3.42895	3.33922	3.32366	3.33013	3.4266	3.30897	3.45497	3.3237	3.47613	3.26206	3.59899	3.49393	3.32021	3.39459	3.44184	3.39155	3.6041	3.44867	3.72821	3.48239	3.45241	3.26792
CTNS	6.96641	7.41885	7.17389	6.9069	8.21285	6.98007	6.66539	7.10963	6.76545	6.70729	6.72804	7.14647	7.15351	6.92165	7.04646	7.04202	6.9457	6.87742	7.18361	7.52319	6.5103	6.83205	6.82217	7.02091	7.24868	6.81004	7.32454	6.6588	7.85494	7.37666	7.18543	6.56518	6.88873	7.09037	7.40756	7.18706	7.5233	7.09325	7.28991	7.33339	6.55594	7.07784	8.23368	6.85144	6.83331	8.07352	8.02858	6.2	6.30223
TMEM93	7.40922	7.70837	7.6833	7.83623	8.00844	7.73773	7.74988	7.65214	7.8016	7.8625	7.78971	7.76901	7.73473	7.59961	7.72315	7.83021	7.76686	7.80835	7.95637	7.91595	7.75792	7.57977	7.40529	7.56572	7.36123	7.44342	7.52895	7.15816	7.69768	7.2543	7.51034	7.52178	7.02378	6.96706	7.34106	7.02665	7.28904	7.82575	7.98903	7.90689	7.86922	8.16054	7.88199	7.50217	7.45523	7.90203	7.69045	7.3116	7.03904
CYB5D2	6.88681	7.06825	7.28754	6.79718	7.49877	7.04026	7.03236	6.89567	6.70588	7.03501	7.0574	7.16916	6.99471	6.72367	7.05731	6.90597	7.22357	6.71105	7.00216	7.27685	6.87345	7.18704	6.90796	6.46212	6.50745	6.27758	6.61533	6.52047	7.00985	6.54593	6.78312	6.86817	6.72907	6.9826	7.33081	6.91866	7.24648	7.28882	7.08242	6.97259	6.54653	6.79007	7.40287	7.03331	6.82314	7.48586	7.27009	6.63338	6.39467
PAFAH1B1	9.25919	9.4027	9.42303	9.34575	9.54655	9.58113	9.69335	9.70561	9.76891	9.51254	9.44924	9.66261	9.6313	9.96075	9.71845	9.69701	9.44716	9.68381	9.78767	10.0509	9.98086	9.86994	9.95456	9.89895	10.142	10.0704	10.1534	9.91815	9.79519	9.53489	10.0491	10.1752	10.1013	9.62732	9.80387	9.89884	9.35989	9.54484	9.57567	9.54652	9.46599	9.48153	9.85813	9.1779	9.67136	9.59728	9.71017	9.20152	9.11263
RAP1GAP2	7.87472	7.97285	7.69578	7.4993	7.78859	7.86735	7.36993	7.76582	8.11497	7.71881	7.47137	7.83635	7.94642	7.84509	7.79141	7.6905	7.53141	7.87643	7.69403	7.84338	7.59609	7.6032	7.54592	7.83319	7.72504	8.00625	7.86776	7.6603	7.94676	7.7335	7.83434	7.64846	8.17161	7.91964	7.88656	8.02879	7.74967	7.72093	7.73937	7.63442	7.84076	8.53104	7.87338	7.9282	8.20016	8.28376	7.7061	8.14047	8.2758
MINK1	7.78722	8.29644	8.18734	7.95919	7.99779	8.24775	7.77184	7.77774	7.55547	7.74955	7.68908	7.78205	7.77126	7.7944	8.02373	7.9572	7.95693	7.79664	7.81596	8.02998	7.65638	7.63849	7.73917	7.49974	7.61722	7.80447	7.42664	7.61789	7.9012	8.28432	7.7632	7.86471	8.14233	8.2891	7.88124	8.02054	7.90808	8.04365	8.06679	8.17257	7.67362	7.75865	8.23048	7.77075	7.61834	8.26933	8.06019	7.52529	7.38859
AOC3	5.46127	4.98775	5.44794	5.11777	4.94068	5.0844	5.16092	5.33984	5.98255	5.11795	5.59034	4.91757	5.2409	5.17846	5.47096	5.29968	5.40084	5.50812	5.42741	5.18518	5.3617	5.76448	5.04777	5.28934	5.13129	6.18003	5.01574	5.16311	5.38452	5.24869	4.97826	4.87667	5.30678	5.34647	5.42268	5.96808	5.08055	5.34383	5.07115	5.1	5.44433	5.21754	5.23654	5.36973	5.47275	5.4644	5.33195	6.12235	5.58114
G6PC	4.68733	4.34655	4.63032	4.5995	4.47944	4.37937	4.65839	4.46505	4.53897	4.47537	4.41801	4.53943	4.05932	4.3312	4.18498	4.45299	4.64949	4.3457	4.47249	4.40706	4.94133	4.67346	4.30425	4.36526	4.63233	4.47671	4.30012	4.55569	4.49025	4.38837	4.4628	4.33112	4.28365	4.44841	4.40981	4.59578	4.46914	4.56948	4.61754	4.48403	4.42726	4.23424	4.36491	4.76361	4.62263	4.3061	4.47216	4.90332	4.71461
RUNDC1	7.46967	7.49957	7.37447	7.20326	7.68288	7.24853	7.10643	7.30842	7.49338	7.35063	7.3654	7.39973	7.53325	7.45404	7.24491	7.34419	7.41855	7.50646	7.62941	7.77765	7.76762	7.25042	7.4955	7.51903	7.35793	7.56099	7.55098	7.33526	7.54277	7.45987	7.47928	7.32248	7.3698	7.14099	7.30639	7.46962	7.0673	6.94553	7.60804	7.28658	7.11252	7.58738	7.25562	7.14763	7.22595	7.611	7.45257	7.35909	7.18491
RPL27	10.8525	10.981	10.4516	10.4715	10.5716	10.7765	10.7967	9.6381	9.77364	11.0809	10.8606	10.762	10.7874	10.6218	10.7477	11.1623	10.6974	10.8049	10.5814	10.3602	10.8804	10.2674	10.1561	9.86465	9.67551	9.74582	9.39956	9.7618	8.75828	9.50272	9.38233	9.38392	9.22255	9.69063	8.51528	8.62165	8.89979	9.72466	10.6497	10.6511	10.6533	9.59343	9.70934	9.46216	9.50482	10.419	10.5633	10.8142	10.6978
IFI35	8.39531	8.38603	7.70231	7.81635	8.58169	8.36663	7.20688	8.01286	8.30252	7.59894	8.15012	8.29567	7.92283	8.32708	8.34565	8.09419	7.72876	8.15705	8.23841	8.3641	7.6967	7.80537	7.88578	7.76574	7.40657	7.46373	7.79611	7.12725	9.15322	7.81414	7.70382	7.34486	7.45154	7.63142	7.7365	7.33477	7.56244	7.97553	8.599	7.70088	8.23803	8.96724	7.56346	7.55557	8.01235	8.54528	8.01377	6.96859	8.80688
RND2	5.56645	5.55414	5.39274	5.35829	5.21837	5.51984	5.89369	5.53758	5.4334	5.6306	5.84941	5.42007	5.50901	5.05786	5.72463	5.43335	5.64796	5.3855	5.46866	5.20452	5.5565	5.42761	5.23758	5.10408	5.22943	4.93969	5.19034	5.34438	5.22201	5.42567	5.09039	4.97861	5.29505	5.39315	5.40797	5.54354	5.5455	5.47503	5.4133	4.97648	5.78873	5.545	5.37159	5.73062	5.40585	5.48609	5.40068	5.9057	6.06474
NBR2	7.1539	7.45207	6.69669	7.06471	7.45066	7.164	6.58288	7.031	6.91053	6.93565	6.80289	6.82679	6.83291	7.11444	6.61879	6.41534	6.95487	7.07961	7.22448	7.46514	6.85706	6.62097	7.2559	7.2133	6.98359	6.96857	7.26547	6.91177	6.48246	7.55963	7.34367	6.96524	7.26768	7.06139	6.90114	6.89021	6.69047	6.80144	6.81875	6.43875	6.80899	6.85048	7.24178	6.57423	6.8946	7.27833	6.51055	6.84344	6.65074
NBR1	8.76494	9.06037	8.80156	9.18042	8.80494	8.74739	8.60579	8.67532	8.65014	8.90181	8.60572	8.87654	8.75975	8.90842	8.40629	8.61937	8.27867	8.67208	8.60305	8.96248	8.59312	8.76045	8.84642	8.725	8.33553	8.76513	8.92885	8.62387	8.99616	9.15281	8.68454	8.5106	8.59086	8.36694	8.63881	8.52318	8.77895	8.65232	8.90044	8.73726	8.41526	8.90728	8.92134	8.10417	8.46891	9.17682	8.6746	8.24003	8.06679
ARL4D	5.52282	5.55281	5.50708	5.63175	5.86388	5.48202	5.64707	5.41388	5.37428	5.36806	5.59895	5.38765	5.5134	5.4668	5.47153	5.72397	5.79305	6.34652	5.48832	5.70128	6.2605	5.59172	5.71742	5.42932	5.38832	5.46848	5.28072	5.1886	5.21861	5.45734	5.60962	5.65298	5.31106	5.42869	5.3813	5.51486	5.74483	5.57436	5.74598	5.37207	5.33537	5.24076	5.05216	5.49348	5.36243	5.44942	5.58971	4.89584	5.65804
AOC2	4.86457	5.23864	5.03078	4.7262	4.84705	5.32972	4.84851	4.90154	6.04859	5.43104	5.27988	5.26766	5.17223	5.3901	5.0255	5.12995	5.75074	5.61998	4.96778	5.03671	5.70392	5.15115	4.82099	5.24906	5.46459	6.40507	4.80689	5.02763	5.00943	5.22031	4.99199	4.86771	5.1734	5.11613	5.09351	5.72762	5.07466	5.20434	4.98768	4.89253	5.16251	4.98767	4.85376	5.35705	5.38078	5.01097	4.69245	6.13649	5.88478
CNTD1	4.74516	4.84231	4.65204	4.9477	4.65535	4.48317	4.75785	4.48515	5.16527	4.96975	4.93018	4.73068	4.56588	4.95499	4.94561	5.04475	4.92137	4.61883	4.79447	4.41901	4.85267	5.11143	4.74555	4.57808	4.56092	5.02132	4.97047	4.9375	4.8971	4.75265	4.9299	4.80768	4.68757	4.81584	4.74751	4.90194	5.02629	5.00239	4.8951	4.83614	4.889	4.95709	4.83738	5.10754	4.965	4.61291	4.88256	5.29835	5.15509
PSME3	8.77071	8.71981	8.71365	8.67475	8.95646	8.6837	8.58162	8.54402	9.06718	8.61156	8.51405	8.82858	8.66288	8.90222	8.90126	8.69339	8.45108	8.78533	8.87982	8.95745	8.78437	8.83548	8.78312	8.97734	8.44298	8.64594	8.62639	8.42613	8.71675	8.71534	8.60543	8.44444	8.46785	8.44967	8.47657	8.4255	8.48194	8.32786	8.74736	8.65766	8.55921	8.87578	8.62063	8.20377	8.59321	8.95944	8.62913	8.57456	8.61199
TUBG1	7.51651	7.5732	7.53308	7.68359	7.44069	7.46766	7.36663	7.17748	7.25331	7.14076	7.0747	7.39995	7.25291	7.5819	7.65873	7.37369	7.14259	7.33641	7.34826	7.40428	7.21588	7.48172	7.37303	7.52758	6.92594	6.82698	7.26859	7.15331	7.52606	7.65789	7.06993	7.10409	7.00366	7.21063	7.07541	6.79872	7.39379	7.37098	7.45053	7.38594	7.10794	7.90983	7.52291	7.10336	7.19487	7.98463	7.26001	7.01945	7.85777
TUBG2	6.3019	6.27101	6.30271	6.00679	6.32292	6.48668	6.21163	6.19162	6.24082	6.3277	6.09189	6.376	6.22925	5.84089	6.10625	6.13114	6.4385	6.36154	6.52115	6.58649	6.02824	5.97962	5.78344	6.4954	5.86044	6.1842	6.03686	6.00536	6.30018	6.59531	7.09275	6.16313	6.2824	5.92196	6.11384	5.90226	6.29133	6.29233	6.52839	6.07441	6.06801	6.35181	6.46915	6.57387	6.11153	6.70871	6.32667	6.08805	6.12524
CNTNAP1	5.50216	5.51207	5.25471	5.11583	5.36047	5.43017	5.38321	5.20571	5.60601	5.22438	5.35053	5.52336	5.58526	5.2999	5.44339	5.52054	5.76531	5.34492	5.37043	5.54731	5.64878	5.43845	5.39843	5.18555	4.93661	5.57348	5.38907	5.40644	5.16577	5.36881	5.52335	5.02818	5.31774	5.39172	5.28893	5.59206	5.61478	5.3468	5.55991	5.22262	5.76795	5.38674	5.3109	5.55997	5.36329	5.53832	5.5974	5.8819	6.08246
RAMP2	5.68098	5.79324	5.4666	5.33884	5.4319	5.5101	5.77297	5.74681	5.70714	5.63589	5.6835	5.49081	5.59004	5.43372	5.9104	5.67412	6.00654	5.48661	5.78508	5.26354	5.71723	5.92684	5.45092	5.40263	5.53225	5.14712	5.49119	5.5228	5.63367	5.30286	5.5621	5.43859	5.62796	5.47943	5.40942	5.4707	5.58765	5.56709	5.39135	5.33051	5.86966	5.66439	5.32599	6.04554	5.68811	5.49104	5.51279	5.981	6.1222
VPS25	8.12613	8.10044	7.97728	7.64074	7.94451	7.5213	7.53235	7.67585	8.01122	7.85111	7.85494	7.8589	7.73908	7.84471	8.13504	7.85044	7.6501	7.43916	7.91323	8.12298	7.34043	7.79544	7.54088	7.5749	7.04031	7.1034	7.74121	7.31336	7.92428	7.20779	7.22223	7.30588	7.26478	7.27763	7.60602	7.47505	7.92849	7.5707	7.99178	7.6677	7.44961	8.35841	7.88351	7.40907	7.72358	8.45817	7.60214	7.13232	7.41563
WNK4	5.64084	5.59262	5.59512	5.54844	5.39584	5.59896	5.64236	5.87401	5.73829	5.91146	5.67158	5.63975	5.69916	5.94829	5.62538	5.56354	6.05905	5.8324	5.49055	5.48873	5.83881	5.7423	5.5733	5.55334	5.58654	5.55024	5.38825	5.78537	5.62496	5.74057	5.57645	5.42146	5.44948	5.73415	5.53592	5.85357	5.75168	5.75694	5.44966	5.48102	5.88992	5.36527	5.73829	6.1438	5.77994	5.67371	5.34396	6.22626	6.07355
ADAM11	6.49759	6.106	6.24172	6.22841	6.09746	6.19172	6.35477	6.20363	5.77891	6.11132	6.36161	5.88694	6.09965	6.07965	6.0272	6.09192	6.31143	6.02474	6.36915	5.7944	6.64484	6.50877	6.04707	5.93694	5.93338	5.85014	5.98413	5.96662	6.10094	6.15271	6.13545	5.8606	6.05732	6.42755	6.14923	6.0046	6.12346	6.44842	6.11774	6.05323	6.13973	6.14702	6.0629	6.36808	6.29279	5.89852	6.12469	6.50404	6.09438
RUNDC3A	7.13356	6.43116	7.16081	10.0973	6.90986	5.1428	6.59548	5.74495	5.65045	5.26507	5.31351	5.73039	6.01796	5.38088	5.5631	5.58173	5.59342	6.16057	6.2568	5.24275	5.72176	6.62841	6.94326	5.54406	6.25865	5.30314	6.60782	5.91921	9.30255	7.86056	5.3171	6.23223	5.40487	5.33065	7.89031	6.58568	8.74681	7.97692	5.99299	5.66089	5.93072	7.58658	6.7375	6.89338	6.56591	5.82536	6.13532	6.00757	7.30294
GRN	11.3167	11.6178	11.2925	11.0339	11.3129	11.1503	10.2318	10.767	10.8282	11.1177	11.106	11.4787	11.2669	11.0477	11.2895	10.6813	11.3343	10.7343	11.3514	11.5387	10.2316	10.7963	10.8518	11.1896	10.098	10.9734	10.9809	10.6946	11.6595	11.3774	11.0031	11.0676	11.1031	11.1437	11.9293	11.2858	11.3679	11.1866	11.3024	10.9516	10.6957	11.5334	10.8136	10.4296	10.6166	11.9738	11.3999	10.8695	11.3088
FZD2	7.29861	7.27984	6.99604	7.31028	7.06861	7.08426	7.15417	6.92043	6.81527	7.02637	7.13691	7.21501	7.23544	6.8258	6.96569	7.20192	7.21905	6.82613	7.21892	6.60672	6.69117	6.875	6.85017	6.44357	6.50553	6.51195	6.55817	6.50667	7.03904	6.76517	6.70332	6.94935	6.22008	6.75079	6.8131	6.81732	7.11229	7.08948	7.28121	6.93091	7.14331	6.95226	6.84604	7.26253	6.87465	7.08514	7.08002	7.23635	6.8868
C17orf104	3.32559	3.48996	3.63109	3.60609	3.39217	3.2499	3.6244	3.56181	3.42025	3.59929	3.65934	3.78076	3.36956	3.82932	3.6899	3.57006	3.56609	3.50615	3.8528	3.78331	4.016	4.0076	3.4802	3.67233	4.03873	3.5018	3.51041	3.46509	3.62326	3.62073	3.67661	3.58406	3.43285	3.45933	3.71953	3.87268	3.65514	3.54994	3.4171	3.1945	3.45261	3.49303	3.62249	3.80834	3.4298	3.6426	3.45033	3.49142	3.62722
DBF4B	5.59557	5.68574	5.5761	5.58822	5.53262	5.6004	5.40826	5.75179	5.84973	5.78399	5.72846	5.47791	5.93663	5.89556	5.96264	6.04649	5.64976	5.53425	5.62717	5.73955	5.47222	5.55168	5.71648	5.46829	5.69402	5.53291	5.38201	5.54914	5.77706	5.79543	5.61989	5.55051	5.64534	5.64957	5.58023	5.55068	5.62808	5.50358	5.45407	5.32206	5.87625	5.9665	5.63941	6.0816	5.88098	5.878	5.85039	6.00739	6.19512
NAGS	6.97783	6.95763	6.75987	7.00349	6.84729	7.04693	6.94236	7.08362	6.82531	6.9078	7.28725	7.00082	6.98185	6.34462	7.06545	6.82172	6.99444	6.82825	7.10623	6.67855	6.87116	6.89536	6.69683	6.49817	6.51325	6.59572	6.52952	6.5833	6.80405	6.80856	6.56449	6.65291	6.44041	6.78731	6.45528	6.47038	6.68299	6.7651	6.9885	6.67128	7.09228	7.10497	7.01262	7.4136	7.23372	6.75471	7.03029	7.01478	7.12579
G6PC3	7.69813	7.96288	7.79474	7.76223	8.0593	7.62662	7.54198	7.57064	7.2741	7.45448	7.47229	7.50794	7.5004	7.56405	7.72204	7.70063	7.58485	7.41189	7.70682	7.93575	7.19675	7.50859	7.36806	7.5259	7.15366	7.62985	7.63425	7.20025	7.89309	7.76417	7.59335	7.53064	7.37063	7.37565	7.81398	7.43059	8.31855	7.76124	7.63585	7.45394	7.64908	8.17202	7.82175	7.46374	7.48253	8.09945	7.67127	7.47016	7.48217
C17orf53	5.13872	5.20905	5.3022	5.4427	5.21622	5.38487	5.47246	5.4488	5.56462	5.43434	5.45459	5.23968	5.29606	5.22855	5.47083	5.61925	5.4657	5.19871	5.11664	5.10232	5.57376	5.45817	5.57828	5.5544	5.52457	5.60176	5.09881	5.4852	5.7725	5.49043	5.33311	5.559	5.45149	5.31738	5.51149	5.36712	5.42112	5.59992	4.99387	5.26679	5.74819	5.60903	5.45351	5.83184	5.77768	5.58197	5.39308	5.98367	6.2408
ASB16	6.96153	6.94516	6.66799	6.81702	6.8601	6.53902	6.7352	6.84584	6.4872	6.80365	6.80641	6.41861	6.64263	6.48691	6.71529	6.94744	6.77405	6.7513	6.50493	6.02598	6.63235	6.81256	6.51882	6.5194	6.38384	6.62706	6.32376	6.6174	6.7846	6.71986	6.42156	6.45392	6.55422	6.71598	6.80944	6.55466	6.66208	6.57354	6.74574	6.64466	6.97116	6.80916	6.58753	7.19438	6.82493	6.45311	6.7006	7.04384	7.09955
TMUB2	7.95396	8.34186	8.12805	8.09328	8.11958	7.95381	7.68963	7.94086	8.31747	8.05732	8.06245	8.04387	8.03409	8.35418	8.19569	8.26533	8.29712	7.96656	8.14739	8.35153	8.00488	7.91834	7.95524	8.2106	7.62819	7.77396	7.83026	7.80802	8.04784	7.6669	8.2439	7.8685	7.95922	7.68461	8.27264	8.14095	8.39395	7.91881	8.21491	8.03262	7.89594	8.42508	7.84253	7.61773	7.95181	8.50455	8.09821	7.90321	7.67128
DHX8	8.83416	8.90581	8.848	8.7927	8.87913	8.7779	8.80524	8.86862	9.04534	8.77832	8.84871	9.12466	9.00247	8.86927	8.99911	8.90041	8.80088	8.9898	8.90787	9.0764	8.97841	8.96221	8.87646	9.16812	8.63378	8.93321	9.12454	8.82995	9.08196	8.54358	9.07592	8.87695	8.94326	8.65705	8.94414	8.64394	8.72368	8.71101	8.89846	8.47658	8.70216	9.15153	8.8079	8.72292	8.88855	9.0097	8.95761	8.63333	8.56796
C17orf105	4.13759	4.38312	4.08366	3.81254	4.03192	4.12296	4.30015	4.2078	4.14611	4.60735	3.94317	4.07953	3.56758	3.82453	3.8905	3.76642	4.18714	4.03687	3.94342	3.65418	4.35411	3.52409	3.80499	3.7332	4.41068	3.94937	3.92086	3.75495	4.07929	4.08072	3.78246	4.26674	3.99638	3.83708	4.19517	3.91713	3.73502	3.87736	4.11595	4.47169	4.25341	4.42384	4.28766	3.85494	4.25938	4.02125	4.04279	4.6982	4.9532
CD300LG	5.89216	6.26707	6.12907	6.06502	6.06263	6.00702	6.19885	6.30269	6.07516	6.31637	6.2142	6.13771	6.06433	5.90821	6.08263	6.06287	6.55522	5.9336	5.95442	5.47945	6.39053	6.3323	5.75563	5.80858	5.97729	6.08802	6.11261	6.1282	6.2078	6.00885	5.95564	5.84767	6.01311	6.10393	6.05616	6.14802	5.83826	6.05279	5.8812	6.01499	6.5	5.96662	6.06449	6.81017	6.35426	5.88429	6.25309	6.9829	7.01612
MAPT	5.3723	5.43312	5.12159	5.41889	5.27795	5.06413	5.3204	5.28416	5.15091	5.24042	5.40903	5.29439	5.38552	5.0648	5.12589	5.05217	5.55644	5.13799	5.43363	5.21452	5.46035	5.33555	5.10518	4.9238	5.05493	5.26914	5.19438	5.23189	5.67809	5.00597	5.33842	5.02787	5.2095	5.15039	5.36738	5.46046	5.13604	5.51508	5.07747	5.50468	5.30232	5.34082	5.33307	5.69986	5.50582	5.21573	5.31949	5.76428	5.77946
AC217771.1	6.67799	6.48264	6.6363	6.50157	6.19626	6.24918	6.64792	6.3433	6.33602	6.72969	6.8356	6.46065	6.87641	6.3795	6.40607	6.39021	6.97473	6.18405	6.72458	6.11315	6.85347	6.10966	6.18744	5.91074	6.1097	6.23015	6.31699	6.23804	6.3209	6.14484	6.08735	6.09326	6.26598	6.52821	6.36818	6.53818	6.12765	6.71848	6.25631	6.48037	6.89373	6.37931	6.20583	6.92912	6.56728	6.25222	6.4482	7.25472	6.90976
STH	5.62554	5.06468	5.60712	5.47316	5.03889	5.40853	5.59057	5.4528	5.41944	5.59914	5.49397	4.71718	5.43884	5.17414	5.41664	5.14151	5.27555	5.35097	5.05302	5.17834	5.11934	5.24392	5.14677	4.85929	4.90153	5.0661	4.97913	5.19715	5.29225	5.28132	5.12204	4.95929	5.24534	5.0697	5.36205	5.1307	5.36245	5.21249	5.12071	5.53463	5.65802	5.52036	5.3635	5.83043	5.39585	5.14851	5.50784	5.8151	5.72185
LRRC37A	9.31624	9.21059	8.70291	8.95451	8.78175	9.14677	9.01748	8.82039	9.2355	9.29509	8.82769	8.52839	9.12371	9.47978	9.08339	9.0835	8.80939	9.36307	8.93483	8.99504	9.47094	9.2273	9.24077	9.48605	9.84664	9.5964	9.75566	10.5849	8.96097	10.0058	9.88481	9.82498	10.5264	9.80426	9.35427	10.0245	9.77549	8.88656	8.81473	9.15406	9.22942	8.69954	9.06598	8.83652	8.69412	8.62759	8.7301	9.48797	8.88112
LRRC37A2	9.33921	9.22975	8.73913	8.98986	8.80223	9.16433	9.05356	8.85347	9.27182	9.33042	8.85518	8.55537	9.14524	9.51116	9.10456	9.10599	8.85057	9.39108	8.96272	9.03419	9.49817	9.24885	9.27666	9.5069	9.86866	9.62129	9.78482	10.6078	8.9903	10.0256	9.91014	9.84673	10.5487	9.82398	9.393	10.0473	9.7935	8.90974	8.83951	9.16762	9.25939	8.72885	9.09181	8.86583	8.73142	8.64907	8.76489	9.51748	8.94145
NSF	8.27382	8.49997	8.63397	8.44805	8.71838	8.22385	8.72892	8.97379	8.7435	8.53135	8.58713	9.16023	8.80801	8.8713	8.83528	8.57319	8.45586	8.78345	8.91664	9.05237	8.33596	8.77513	9.07699	8.98878	9.08583	9.27736	9.44359	9.03152	9.33488	8.45984	9.23686	9.00886	8.88954	8.75802	9.0459	8.99229	8.8288	8.46929	8.60986	8.46491	8.45543	9.01429	8.72557	8.28975	8.68101	8.9894	8.85524	7.82224	8.11608
WNT9B	7.1129	7.0255	7.11257	7.14943	6.66896	7.05409	7.10242	7.21126	6.99736	7.17602	7.37454	6.97869	6.91872	6.75896	6.93504	7.10179	7.28841	6.78412	7.18431	6.54817	6.5909	6.87488	6.75049	6.26419	6.40585	6.39466	6.42889	6.67707	6.57928	6.63429	6.49157	6.64779	6.41324	7.16348	6.59355	6.76199	6.82574	7.27608	7.10431	6.78032	7.15874	7.02009	6.89234	7.54374	7.25002	6.95918	6.95207	7.59923	7.18128
C17orf69	5.37564	5.63351	6.20893	5.33751	5.37025	5.75948	5.8753	5.66309	5.54604	5.67685	5.47715	5.61348	5.58555	5.61969	5.45483	5.99886	5.54811	5.34945	5.65752	5.84369	5.95107	5.71987	5.54588	5.65473	5.51602	5.7778	5.62339	5.88934	5.12654	5.51278	5.39945	5.7138	5.97236	5.88609	5.6176	5.39149	5.31802	5.23026	5.40115	5.36652	5.21721	4.80221	5.49444	5.52825	5.30649	5.49609	5.38223	5.61433	4.96004
CRHR1	5.66879	5.9526	5.6913	5.78857	5.79425	5.72377	6.00184	5.72622	6.04868	5.67622	6.08405	5.60211	5.67652	5.24904	5.89293	5.90695	5.79089	5.49075	5.54005	5.48691	5.86972	5.85904	5.50547	5.40243	5.5566	5.54485	5.32818	5.50405	5.62452	5.56454	5.48758	5.20062	5.46977	5.53376	5.87848	5.53353	5.71243	5.73134	5.7545	5.75653	6.13143	5.78615	5.41757	5.90311	5.87715	5.47323	5.80303	6.40204	6.38831
AC091132.1	8.41955	8.71962	8.65361	8.77145	8.44843	8.28254	8.15905	7.9335	8.51053	8.87504	8.54022	7.58027	8.22403	9.02017	8.59863	8.78923	8.02416	9.00269	8.63082	8.95303	8.95943	8.89204	8.41556	8.75068	8.94	8.38195	8.8607	8.37415	8.06713	8.8287	8.48308	8.35616	8.27655	8.70423	8.43897	8.05298	8.70632	8.2242	8.21413	7.6832	8.75237	8.05311	8.02515	8.86527	8.19477	8.23904	7.71664	8.38785	8.70601
HIGD1B	5.47509	5.53426	5.81648	5.62174	5.29917	5.17972	5.71443	5.38313	5.07462	5.44674	5.30225	5.14934	5.44708	5.16312	5.55454	5.50761	5.34921	5.76748	5.41407	5.209	5.76759	5.69163	5.50828	5.09149	5.09161	5.1837	5.18714	5.45291	5.32661	5.47653	5.23347	5.36034	5.45227	5.60706	5.65637	5.42938	5.53232	5.92793	5.04684	5.39847	5.51372	5.22182	5.12231	5.73448	5.70889	5.41612	5.36315	5.6464	5.84333
NMT1	9.24526	9.40979	9.19435	9.05043	9.34253	9.12201	9.41862	9.35647	9.36082	9.3795	9.26852	9.43169	9.4013	9.41921	9.49824	9.27286	9.12989	9.3397	9.34062	9.4811	9.38159	9.27107	9.43505	9.56382	9.23666	9.1518	9.6125	9.25039	9.47884	9.11703	9.35193	9.23124	9.06126	8.97511	9.01512	8.86504	9.0793	8.96202	9.36143	8.98006	9.2888	9.49389	9.40889	9.15117	9.07687	9.47488	9.45364	8.77285	8.79143
ACBD4	6.79134	6.58959	6.56073	6.74576	6.46706	6.64682	6.49163	6.32684	6.4093	6.39554	6.15661	6.35523	6.22204	6.17457	6.69244	6.5955	6.72839	6.2882	6.36582	6.54803	6.46828	6.03994	6.25446	6.27526	5.91594	5.90484	5.99992	6.02646	6.02972	7.0578	6.30789	6.22236	6.34573	6.42286	6.25505	6.32576	5.91676	6.25724	6.91452	6.528	6.48665	6.26833	6.36702	6.40492	6.42319	6.29932	6.36697	6.41044	6.38829
HEXIM1	8.14135	8.02858	7.84571	8.27043	8.09276	7.73893	8.42329	8.06439	8.12074	8.32378	7.86605	8.11293	8.58883	8.88176	8.12634	8.24993	8.18793	9.36031	8.04904	8.10237	8.42657	7.87729	8.36076	8.11034	8.31601	8.26597	8.87176	8.63509	9.35623	7.87915	8.53826	8.32179	8.03232	7.90425	8.49074	8.84828	9.27058	8.32291	7.90948	7.87851	8.4209	8.1324	8.89938	8.50277	8.48303	8.43992	8.27547	8.26976	8.16598
HEXIM2	7.16277	7.12787	7.15145	6.79804	7.22033	7.22697	6.8836	7.07848	6.73355	6.86756	6.92185	7.04796	7.00171	6.75492	6.84022	6.78171	6.82609	6.76653	6.96829	6.90576	6.90009	6.86886	6.70416	6.6626	6.59875	6.53964	6.68168	6.77787	7.04955	7.03237	6.55701	6.46361	6.80954	7.09545	6.81554	6.98104	6.9266	7.1053	7.2932	6.84322	7.05434	6.92996	7.20045	7.02029	6.96908	7.17461	7.13502	7.17974	7.33965
FMNL1	9.28151	9.34419	8.91305	9.12762	8.92939	9.62105	8.89066	8.99827	9.37565	9.21714	9.08645	8.97338	9.1239	9.14927	9.2461	8.86758	9.21543	9.41726	8.9831	8.99346	9.28562	9.0017	8.68395	9.13576	9.2416	9.56217	8.69095	8.88501	8.8267	9.50138	9.11338	9.00941	9.5316	9.34551	8.79764	8.97496	8.81613	9.10423	9.11217	9.25888	9.29643	9.47332	8.63998	9.07089	9.13568	9.20229	9.00257	9.93908	9.93433
C17orf57	5.09388	5.18186	5.21775	4.97443	6.24026	5.24173	5.82037	6.33309	5.36048	5.98002	6.4089	5.58683	6.28836	5.72213	6.21951	5.64333	5.61384	5.43358	6.13397	6.26248	5.89115	6.31005	7.15672	6.93597	6.30917	6.34362	6.23174	6.89321	5.93152	6.14125	5.84959	5.41577	6.21685	6.21608	5.55608	5.66315	6.08913	5.5434	5.92936	6.46296	5.32682	5.13054	7.26316	5.56897	5.36801	5.82533	5.68567	5.34047	4.19733
NPEPPS	8.95139	9.23919	9.20833	8.86506	9.15137	9.24598	9.36288	9.5602	9.73718	9.29416	9.27978	9.34652	9.50145	9.64554	9.4991	9.47211	9.55747	9.5664	9.34836	9.52792	9.73115	9.52525	9.68691	9.80775	9.83859	9.96021	9.81186	9.80472	9.53592	9.37269	9.7898	9.66078	9.70662	9.63536	9.81169	9.95781	9.63183	9.2793	9.26132	9.35128	9.45689	9.34173	9.74046	9.11629	9.48244	9.58932	9.57358	9.66641	9.12736
KPNB1	9.2878	9.27926	9.17021	9.06288	9.21638	9.6683	9.57078	9.4347	9.95735	9.60491	9.49743	9.60395	9.65951	9.81863	9.50699	9.6376	9.60395	9.72256	9.56853	9.58831	9.69599	9.40223	9.59934	9.66947	9.7605	9.9482	9.76947	9.81888	9.78647	9.37322	9.89377	9.8094	10.0745	9.69178	9.41005	9.59278	9.51484	9.49257	9.25668	9.38015	9.9596	9.86054	9.30637	9.5031	9.78875	9.59679	9.68453	9.85146	10.0435
GOSR2	8.16155	8.24486	8.31351	8.18772	8.21234	8.31565	8.0702	8.06962	8.16609	8.20439	7.8119	8.25079	8.13941	7.99071	8.02575	8.14983	7.96045	7.88703	8.0721	8.32559	8.38608	8.16113	8.07087	8.3703	8.14023	8.03657	8.24606	8.00645	8.08187	8.23735	8.2007	8.24038	8.48604	8.11301	8.25827	8.02491	7.8533	7.89035	8.16665	8.16016	7.62174	8.46057	8.11288	7.92745	7.97036	8.21499	8.11737	7.3548	7.44084
MYL4	8.0892	6.85847	6.82325	9.00459	6.97158	5.03795	7.62056	6.724	5.99499	5.26956	6.76966	6.94163	6.30177	6.6612	6.07236	5.18206	5.41212	6.54491	6.34449	5.4473	6.45203	6.72024	7.80401	5.5349	6.36131	5.34234	6.7038	6.91107	8.30109	8.41418	5.3352	6.75334	5.35167	5.40881	7.81337	6.78568	8.07434	8.55202	7.06342	6.45247	6.40557	8.36528	6.93076	7.54339	7.38704	7.19526	6.32308	6.75204	6.85644
ITGB3	9.6534	10.3517	10.63	8.85123	11.1391	10.9772	9.27488	10.742	8.73149	10.0248	9.4441	10.435	11.0371	9.77843	9.58808	9.85706	9.73143	6.81947	9.93602	10.234	7.95541	10.0138	10.4311	10.0525	10.2725	9.86499	10.1266	10.0514	11.726	10.1508	10.8555	10.0192	10.7269	11.3016	11.8307	11.6406	11.3884	11.2409	10.244	10.6088	7.47803	9.17329	12.1333	9.34932	9.50866	11.4845	11.04	9.18893	9.16608
MSL1	8.87696	9.29368	9.12407	9.04955	8.74322	9.30201	9.24803	9.11189	9.47373	9.47856	9.2016	9.12102	9.17253	9.56107	9.27223	9.23739	9.38796	9.65175	9.09618	9.03218	9.42877	9.03806	8.93621	9.73837	9.68222	10.1322	9.32633	9.23671	9.0555	9.46633	9.57749	9.11659	9.39071	9.12452	9.22614	9.33667	9.10333	8.94939	9.12566	9.56613	9.38624	9.51154	8.96188	8.9679	9.49829	9.37883	9.05228	10.1573	9.92523
CASC3	8.80301	8.94189	8.77141	8.93704	8.9631	8.82363	8.66398	8.6934	9.00903	9.01855	8.73868	8.87165	8.7346	8.95813	8.99345	8.86333	8.90422	9.13271	8.85693	8.88302	9.02436	8.92849	8.78963	8.81226	8.68957	8.91073	8.59797	8.64809	8.74423	8.97586	8.70138	8.78697	8.84586	8.62472	8.59446	8.75272	8.64872	8.55573	8.71834	8.91485	8.6793	9.03953	8.6746	8.52226	8.69289	8.8813	8.76638	9.09084	8.96603
RAPGEFL1	5.13326	5.55637	5.07218	5.17987	5.42497	5.26563	5.33697	5.3491	5.6357	5.24451	5.4332	5.49692	5.6794	5.0923	5.4193	5.15801	5.44906	5.75995	5.30188	5.02554	5.42357	5.48275	4.9959	5.27276	5.30075	5.32094	5.14348	5.45929	5.3799	5.57664	5.21282	5.27351	5.7076	5.62341	5.30127	5.77905	5.4484	5.58955	5.29486	5.19549	5.53712	5.46968	5.18215	5.70209	5.54246	5.41176	5.44529	5.80636	6.14216
WIPF2	6.67916	6.80465	6.86877	6.5898	6.56926	6.97483	6.58776	6.75195	6.89399	6.60504	6.73346	6.50208	6.724	6.91457	6.77184	6.92994	6.84231	6.78185	6.7856	6.66374	6.53404	6.98762	6.63823	6.60017	6.91374	6.91384	6.68668	6.66812	7.00032	6.87968	6.92802	6.67764	6.92498	6.81748	6.48213	6.92649	6.47544	6.37802	6.84139	6.85161	6.63382	6.71072	6.35324	6.59567	6.62709	6.94327	6.64698	6.86803	6.78623
CDC6	5.90809	5.19826	5.48246	5.91549	5.14176	5.56602	5.09493	5.74389	6.17737	5.18316	5.08143	6.14508	5.81044	6.27047	5.42802	5.57211	5.04457	5.54621	5.77541	5.77029	5.34176	5.09762	5.74584	5.25506	5.2262	5.66891	5.67722	5.14937	6.29721	5.29557	5.01427	5.8432	5.34533	5.07845	5.32329	5.44897	5.17676	5.42569	5.84967	5.33749	6.80909	6.89875	6.15026	5.22053	6.00272	6.83931	5.67237	5.41477	6.71166
RARA	7.4707	7.70636	7.53831	7.41003	7.58133	7.71165	7.27134	7.20353	7.45867	7.36815	7.16202	7.18305	7.37431	7.50882	7.54818	7.42828	7.47011	7.52465	7.35677	7.56882	7.59442	7.18817	6.99663	7.31171	7.28964	7.90832	7.17189	7.12834	7.42579	7.87521	7.5599	7.25455	7.54652	7.60067	7.29179	7.59332	7.46819	7.49534	7.58697	7.67506	7.61349	7.66128	7.14873	7.21632	7.36025	7.62835	7.20523	7.99662	7.78287
THRA	7.11957	7.24761	7.54582	7.29105	6.95468	7.53385	7.20045	6.82649	6.94834	7.22118	7.38613	7.08423	6.88741	7.12078	7.28556	7.19156	7.37327	7.09744	6.98322	7.13471	6.83032	6.75356	6.94532	6.92704	6.84633	7.14991	6.97161	6.77238	6.71701	7.23141	7.14624	7.18571	7.39682	7.18284	7.13323	6.83138	7.19689	7.36901	7.37347	7.30776	7.02375	7.04448	7.136	6.99672	6.62683	7.11006	6.83668	7.06593	6.68687
HSD17B1	6.71292	6.81234	6.89404	6.92289	6.5014	6.40465	6.45711	6.20476	6.4055	6.54263	6.32314	6.55969	6.55965	6.34473	6.21068	6.59844	6.56361	6.90443	6.05533	6.48578	6.44693	6.4164	6.44261	6.27516	6.24305	6.1656	6.14989	6.31205	6.35796	6.81323	6.12929	6.47763	6.59916	6.73024	6.33552	6.56065	6.43036	6.63144	6.73432	6.53456	6.62033	6.54714	6.33326	6.71589	6.80209	6.41711	6.29879	6.71945	7.17544
COASY	7.98203	8.05042	8.14769	7.95355	8.09585	7.80843	7.81834	7.72503	7.97277	8.05344	7.90937	8.0283	7.95153	7.87808	8.3968	8.1096	8.0953	7.75469	8.16031	8.35521	7.85995	7.98672	8.00695	7.96285	7.42161	7.65091	7.75153	7.68724	8.04548	7.94353	7.82472	7.83303	7.9284	7.94268	8.05279	7.78437	7.82779	7.97178	8.04833	7.75798	7.8626	8.05043	7.8783	7.61493	7.81045	8.38036	8.08768	7.71877	7.91356
MLX	8.28619	8.40593	8.20609	8.14631	8.4214	8.3261	8.56487	8.47824	8.52396	8.39651	8.24113	8.48024	8.55177	8.22004	8.4213	8.17928	8.21303	8.26131	8.36224	8.4856	8.28866	8.03707	8.21296	8.35467	8.03306	8.19685	8.40799	7.9936	8.47102	7.96255	8.13379	7.86924	7.73847	7.90875	8.15573	8.02267	8.05408	7.96496	8.46702	8.19363	8.08681	9.09682	8.57598	8.26502	8.47922	8.69739	8.49727	8.15576	8.28218
HSPB9	4.87251	4.80078	5.02735	5.36602	4.42352	5.02198	4.86274	5.16763	4.80347	4.85826	5.19888	4.943	5.01922	4.93641	5.0428	4.89152	5.03487	4.9248	4.93378	4.84329	5.21582	5.10632	5.01772	4.40583	4.54356	4.37273	4.60547	4.63135	4.69395	4.91994	4.78558	4.41181	4.77051	4.71701	4.61062	4.78615	4.43706	5.03386	4.88632	4.30251	4.97617	4.9115	4.79866	5.62805	5.08924	4.80027	5.06428	5.38703	5.13195
STAT5A	8.98743	8.93834	8.81386	8.72342	8.86026	9.13668	8.68647	8.369	8.59156	8.77671	8.69545	8.9124	8.63689	8.83864	8.92124	8.79316	8.71492	8.57089	8.68104	8.82856	8.86387	8.60366	8.39973	8.77506	8.56029	8.6257	8.56292	8.42689	8.77521	8.81944	8.73029	8.6448	8.81601	8.58459	8.46477	8.39357	8.54677	8.52108	8.79026	8.76311	8.84478	8.87985	8.29521	8.4017	8.5629	9.0221	8.82757	8.87296	8.93215
ATP6V0A1	8.52773	8.84987	8.55561	8.66852	8.87924	8.42966	8.22961	8.9134	8.61403	8.62772	8.39234	9.05129	8.54625	8.75425	8.82925	8.48804	8.98214	8.70798	8.96339	9.25712	8.3203	8.82141	9.10434	8.92762	9.17238	9.55549	8.99502	8.9558	9.55416	9.22309	9.39362	9.25734	9.05231	8.95943	9.49816	9.32534	9.29049	8.83726	8.72173	8.93821	8.31671	8.99288	9.32451	8.40539	8.60001	9.2423	9.00591	8.29111	7.92229
NAGLU	8.12691	8.19675	8.34647	8.27472	8.1884	8.02553	7.8909	7.67971	7.60835	7.92138	7.89199	8.03289	7.88862	7.69834	8.09808	8.20455	8.16179	7.74945	7.87166	8.00972	7.75828	7.81327	7.59503	7.57949	7.30112	7.58816	7.35679	7.51175	7.65241	7.94936	7.65466	7.66958	7.80003	8.07816	7.90712	7.87851	8.15117	7.96368	8.12924	7.95005	7.81874	7.84187	7.75625	7.74313	7.80981	8.06644	7.88713	7.82896	7.98397
HSD17B1P1	7.49697	7.35804	7.53444	7.35039	7.14295	7.18546	7.26071	7.46672	7.50286	7.38335	7.49359	7.27109	7.4899	7.11805	7.20108	7.39221	7.82742	7.32548	7.1516	6.94145	7.58134	7.09356	7.22985	6.99541	6.93266	7.09616	7.11058	7.25026	7.24265	7.34676	7.07862	7.14072	7.32439	7.42264	7.34877	7.45978	7.31444	7.50592	7.182	7.16451	7.46772	7.26187	7.02955	7.97656	7.5812	6.8799	7.20722	7.97935	7.94964
EIF1	11.2891	11.543	11.3381	11.5057	11.6199	11.4114	11.5405	11.6158	11.7026	11.5978	11.4738	11.6775	11.679	11.7054	11.5943	11.5585	11.7129	11.7129	11.5626	11.5881	11.5581	11.4904	11.5627	11.7421	11.787	11.7276	11.7257	11.5662	11.7158	11.2739	11.8871	11.4236	11.6087	11.3975	11.7792	11.5915	11.7118	11.611	11.6228	11.6064	11.7381	11.8049	11.6951	11.6009	11.5202	11.7303	11.6585	11.3979	11.5234
GAST	6.45694	6.72095	6.57631	6.32301	5.93538	6.41984	6.69263	6.89915	6.50221	6.69775	6.88585	6.56268	6.15581	6.33083	6.4756	6.44624	6.56811	6.31991	6.15197	5.99606	6.11169	6.42191	6.41137	6.35585	6.33038	6.29835	6.29017	6.54805	6.73447	6.38887	6.35071	6.2808	6.36278	6.45036	6.43235	6.70822	6.34191	6.40691	6.30509	6.19927	7.00618	6.6058	6.17012	6.9302	6.81061	6.36884	6.47132	6.92777	7.16221
FKBP10	5.7166	5.6414	5.41678	5.3561	5.13571	5.32401	5.58093	5.48456	5.3396	5.37781	5.41395	5.39622	5.48749	5.36135	5.50267	5.31272	5.7224	5.49841	5.69559	5.23463	5.76476	5.53262	5.16906	5.278	5.35102	5.38323	5.14821	5.4485	5.43572	5.60736	5.22148	5.40629	5.33165	5.64308	5.62461	5.06115	5.42902	5.58701	5.38307	5.40424	5.42278	5.80849	5.74864	5.99817	5.62313	5.46418	5.47735	5.90699	6.10331
KLHL10	4.3013	3.82243	4.25237	4.27802	4.22011	3.86653	4.23387	4.06992	4.00644	4.16904	4.13982	4.32442	4.0588	4.01859	4.22407	4.62066	4.292	4.37916	4.27233	4.0925	4.28719	4.26905	4.01648	4.11436	4.10961	4.0344	3.86691	3.89169	4.05821	4.24568	4.13959	3.90584	3.82007	3.90622	3.99699	4.08494	3.92446	4.26536	4.04773	4.32841	4.34924	4.13585	3.88975	4.29759	4.11757	4.12297	4.17565	4.16789	4.40726
AC091172.1	4.74951	4.6163	4.28529	4.92806	4.58821	4.15896	4.56331	4.66221	4.56464	4.40147	4.58189	4.88231	4.28865	4.51509	4.36349	4.34296	4.66926	4.33486	4.48733	4.10982	5.04483	4.46164	4.77611	4.35712	4.96532	4.35222	4.50679	4.56768	5.08681	4.52559	4.22598	4.56619	4.18062	4.29984	4.96219	4.7656	5.09677	5.05755	4.27091	4.50196	4.59414	4.38367	4.49605	5.09615	4.63224	4.59051	4.69871	4.87441	4.6587
CNP	7.81153	7.93881	7.78398	7.6736	7.64173	7.97164	7.7831	7.59916	7.59438	7.75948	7.68296	8.09828	7.74883	7.67421	7.93014	7.85618	7.93157	7.44108	7.64526	7.69443	7.55887	7.46801	7.56221	7.55999	7.10524	7.39431	7.35862	7.3421	7.89756	7.58322	7.53696	7.20935	7.33239	7.3684	7.2519	7.12404	7.44029	7.65184	7.89924	7.64597	7.98109	8.11378	7.50437	7.61858	7.65942	7.94146	7.82228	7.47638	7.68162
NKIRAS2	7.93852	8.12405	8.20463	7.89278	8.30545	7.78649	7.28964	7.4576	7.3386	7.46725	7.6818	7.86813	7.74353	7.82618	7.89888	7.75759	7.84562	7.47523	7.86102	8.20842	7.63286	7.7953	7.65292	7.7368	7.29165	7.45585	7.53005	7.30986	8.03581	7.7881	7.71957	7.57862	7.45977	7.73844	7.99253	7.43232	7.87278	7.57	8.20757	7.9592	7.46399	7.93524	7.89119	7.23286	7.17078	8.51618	7.88305	7.44197	7.09279
IGFBP4	7.40818	7.30619	7.27854	7.37813	7.21639	7.43032	7.51047	7.45458	7.43784	7.53699	7.55587	7.30005	7.44511	7.24148	7.58668	7.64021	7.50177	7.48165	7.42144	6.96353	7.06976	7.15658	7.3983	6.9097	6.93839	7.02117	6.83551	7.15293	7.01442	7.61524	7.09784	7.17741	6.98244	7.11953	7.18763	7.03238	7.12526	7.47005	7.41153	7.48664	7.83555	7.14998	7.02572	7.91742	7.66753	7.17538	7.43411	7.69528	7.68918
TMEM99	4.92352	5.29388	5.49839	5.20019	5.36226	5.29502	5.93942	5.29131	5.48237	5.4512	5.39794	5.64187	5.35174	5.8419	5.34484	5.49673	5.51675	5.39383	5.66465	5.86716	5.75709	5.49116	5.53026	6.05416	5.72868	5.72396	5.64324	4.99184	4.55538	5.28028	5.58146	5.35603	4.78022	4.76524	4.80527	5.17626	4.88368	4.97191	5.03102	5.12673	5.61267	5.58963	5.12494	5.07706	4.91502	5.56209	5.56964	4.78654	4.51644
KRTAP4-9	7.75989	7.5369	7.16673	7.27043	7.04996	7.58945	7.86328	7.72997	7.87496	7.72722	7.77685	7.58658	7.47025	7.32209	7.43146	7.36519	7.74943	7.16474	7.39914	6.91671	7.71553	7.71835	7.2739	7.43194	7.85321	7.87569	7.5276	7.58802	7.63863	7.40175	7.41697	7.35264	7.34694	7.3342	7.53631	7.58295	7.3641	7.18565	7.18563	7.82704	8.4101	7.36701	7.26465	8.4267	8.0992	7.17293	7.6928	8.909	8.9883
KRTAP9-1	5.48902	5.64466	5.80033	5.31518	5.75943	5.64593	5.15096	5.69385	5.45711	5.80158	5.4518	5.57579	5.53095	5.51583	5.9841	5.50865	5.83455	5.72276	5.08052	5.25184	5.43559	5.75916	5.29358	5.5268	5.65443	5.87274	5.45258	5.32814	5.56668	5.69569	5.3947	5.18301	5.36753	5.67612	5.73855	5.21312	5.80407	5.53609	5.23664	5.74174	5.91441	5.14618	5.37613	6.09738	5.60665	5.48274	5.50151	6.17507	6.4125
KRTAP9-2	5.75688	5.41402	5.38136	5.39494	5.11564	5.47522	5.80658	5.61171	5.82727	5.96011	5.73186	5.55832	5.55548	5.44713	5.28238	5.3344	5.45388	5.26426	5.27019	5.03828	5.5686	5.57282	5.26079	5.5646	5.81194	5.62124	5.85624	5.50155	5.54586	5.4906	5.4018	5.31726	5.50067	5.38579	5.63131	5.70458	5.23351	5.33077	5.24132	5.96718	6.54111	5.44179	5.35766	6.16481	5.97503	5.33827	5.54102	6.77548	6.83164
KRTAP9-3	4.12074	5.10872	4.77675	4.73256	4.43715	4.58576	5.11077	4.76866	4.98425	4.57107	5.19623	4.46574	4.81486	4.81281	4.87126	4.60198	4.99185	4.76426	4.59888	4.47232	4.80508	4.86559	4.32093	4.64393	4.83824	4.83249	4.58906	4.72557	5.04763	4.33735	4.35326	4.6333	4.56494	4.84325	5.33272	4.94856	4.34401	5.09724	4.31378	4.6134	5.08022	4.509	4.57123	5.59426	5.08512	4.82548	4.58088	5.51877	5.49745
KRTAP9-8	6.5145	6.07621	5.98187	6.07925	5.67786	6.10606	6.46098	6.03789	6.1477	6.59994	6.09743	6.13294	6.00507	5.87292	5.93231	5.99202	5.96418	5.92517	5.90133	5.68393	6.30889	6.21791	5.78622	6.06888	6.46419	6.20725	6.36405	5.95987	6.05332	5.96769	5.93151	5.93342	6.02508	6.09798	6.09105	6.1495	5.89196	5.86302	5.699	6.64874	7.16517	6.01114	5.84256	6.57479	6.41069	5.96352	6.2156	7.27794	7.3748
KRTAP9-4	6.16036	5.84296	5.91125	5.66599	5.74641	5.88834	6.28034	6.16268	6.41332	6.39107	6.11963	6.1309	5.97111	5.76248	5.82003	5.74889	5.99377	5.72908	5.81802	5.6061	6.01497	5.94307	5.75386	5.9699	6.21294	5.96955	6.2981	5.87524	6.06791	5.83541	5.86358	5.72929	5.87158	5.90633	6.08756	6.16788	5.70601	5.67023	5.81813	6.49539	7.02315	6.06239	5.76296	6.68833	6.51688	5.83273	6.06688	7.23613	7.37602
PSMD3	8.42793	8.37981	8.47644	8.44895	8.55557	8.37106	8.00555	8.05029	8.00972	8.21281	8.36908	8.28693	8.32141	8.4208	8.39933	8.57074	8.13786	8.11856	8.32374	8.34931	7.92648	7.96485	8.41653	8.10242	7.59127	7.68078	7.9331	7.85222	7.99864	8.4003	8.01887	8.06344	8.02943	8.33519	7.91571	7.71883	8.2637	8.31865	8.43985	8.05139	8.0939	8.4685	7.9821	8.04465	7.85579	8.49136	8.22722	7.90131	7.90155
CSF3	7.48069	7.46852	7.50419	7.34721	7.07026	7.06708	7.5011	7.10455	7.04718	7.54277	7.44126	7.2177	7.36269	7.00861	7.28371	7.18129	7.54439	7.1086	7.12962	6.84705	7.041	7.14026	7.04725	6.83187	6.83225	6.85704	6.89442	7.02735	7.10456	7.33787	6.99185	7.06959	7.01891	7.26768	7.05709	7.2208	7.06941	7.15909	7.3038	7.05632	7.27847	6.97602	7.0694	7.49768	7.43882	7.1603	7.25771	7.78535	7.66229
PNMT	5.96501	5.60577	6.01722	5.77035	5.60472	5.68526	5.66621	5.74991	5.93395	6.04544	6.07173	5.48173	5.79934	5.85632	5.75841	5.92363	5.79742	5.46541	5.56517	5.52531	5.68624	5.75211	5.73034	5.20136	5.13484	5.33019	5.58644	5.54773	5.8196	5.42427	5.59478	5.41508	5.32407	5.57645	5.21121	5.47799	5.62394	5.81452	5.7541	5.42286	5.97735	6.09365	5.72783	5.99125	5.92421	5.89004	5.69343	5.9031	6.0639
ERBB2	6.30551	6.00437	6.3359	6.13915	6.47391	6.2317	6.27595	6.08948	6.46408	6.23524	6.38956	6.29978	6.37494	6.25284	6.31501	6.29508	6.18041	6.48188	6.3017	6.14534	6.66577	6.16274	6.22032	5.68243	6.31313	6.2085	6.36304	5.92477	5.76133	6.00694	6.08407	6.21091	6.28453	5.9906	5.98177	6.04507	5.84227	6.36163	6.17107	5.68925	6.23886	6.3328	5.61383	6.39813	6.65282	6.04684	6.12608	6.55966	6.66134
GRB7	5.67525	5.89226	5.6817	5.8103	5.62021	5.6811	5.96501	5.7519	5.90494	5.91845	5.84186	5.72913	5.57289	5.4967	5.80314	5.86518	6.03434	5.31399	5.62681	5.45208	5.8524	6.0394	5.60652	5.51243	5.58203	5.47983	5.34493	5.53237	5.63667	5.84891	5.58572	5.5883	5.28445	5.50704	5.55119	5.70089	5.67713	5.83844	5.62582	5.24806	6.0698	5.64172	5.35338	6.13381	5.90751	5.73337	5.83214	6.30054	6.2141
ZPBP2	4.17537	3.93031	4.01131	4.66794	4.59515	4.13502	4.23627	4.10096	4.31707	4.30548	4.82474	4.20794	4.13742	4.35284	3.9103	3.95908	4.48291	4.00506	4.23659	4.25041	4.47806	4.40247	4.22346	4.17704	3.90124	4.29435	4.11777	4.25515	3.79132	3.98583	4.19206	4.10268	3.97289	3.69621	4.14089	3.72886	3.96985	4.20853	3.92296	4.44615	4.03199	4.19407	3.96155	4.48031	4.55425	3.74317	4.52464	4.36269	4.43893
GSDMA	5.69549	6.01198	5.86697	5.44121	5.63182	5.70429	5.84287	5.78371	5.71395	5.82401	5.54164	5.52092	5.33098	5.50206	5.58513	5.54336	5.86414	5.29846	5.4967	5.0699	5.61135	5.45231	5.3816	5.30936	5.43225	5.37376	5.44579	5.248	5.5445	5.30759	5.27838	5.5534	5.19039	5.47514	5.61462	5.43894	5.88731	5.67367	5.50098	5.37883	5.76913	5.65837	5.48627	5.95754	5.93968	5.46948	5.83155	5.9679	5.80812
CDK12	8.1953	8.28952	8.11319	8.3536	7.91902	8.51029	8.41661	8.19687	8.5065	8.41729	8.20346	8.18152	8.27873	8.47569	8.34474	8.50951	8.44989	8.58	8.21531	8.49066	8.5715	8.34242	8.50746	8.88379	9.26488	9.32613	8.90804	9.04749	8.81834	9.05493	9.06648	9.00039	9.04019	8.72883	8.74579	8.60664	8.77707	8.42137	7.98666	8.35952	8.55781	8.45271	8.27944	8.24022	8.26863	8.30287	8.36831	8.27846	8.30388
PPP1R1B	6.42779	6.38267	6.43237	6.32098	6.09013	6.24837	6.4665	6.31474	6.24107	6.17584	6.15873	6.10912	6.44983	5.90919	6.09999	5.97642	6.4315	6.11649	5.82586	5.85842	6.19075	6.22752	6.02401	6.022	6.01633	5.9255	5.85524	6.23495	6.28764	6.14215	6.07422	6.04066	6.16889	6.15242	6.04034	6.152	6.18963	6.51959	6.26185	5.85136	6.48151	6.0377	5.91308	6.87791	6.37335	6.01781	6.20785	6.76985	6.93219
STARD3	8.38306	8.53618	8.51023	8.51405	8.49296	8.67998	8.10264	8.05219	8.13275	8.28842	8.11441	8.24672	8.17329	8.44929	8.46488	8.42782	8.25074	8.21445	8.29496	8.4164	8.12291	8.15261	8.12343	8.29223	7.9378	7.99925	7.75766	7.73504	7.93025	8.33789	8.30432	8.15399	8.35273	8.30764	8.39241	8.07745	8.06939	8.41105	8.68862	8.57611	8.10013	8.15489	7.96669	8.14482	8.13064	8.50415	8.35898	7.91097	7.96969
TCAP	6.68041	6.52931	6.19966	6.55667	6.20496	6.51201	6.67124	6.60479	6.14712	6.40697	6.77638	6.43276	6.32184	6.15641	6.68781	6.58896	6.67292	6.66341	6.28807	6.1557	6.42366	6.21034	6.33722	5.9668	5.82295	6.02436	5.98336	6.53142	6.41336	6.52259	6.2361	6.07543	6.49601	6.36881	6.23585	6.40752	6.18318	6.51029	6.3276	6.23779	6.74373	6.511	6.32257	6.85948	6.73364	6.42544	6.44836	6.96631	6.80716
PSMB3	10.1362	10.3975	10.1765	10.0776	10.372	10.2097	10.005	10.37	10.6002	10.1656	10.3521	10.5122	10.2785	10.2988	10.4489	10.1531	10.0108	10.1131	10.3213	10.4269	9.8115	9.95073	10.0641	10.0316	8.77767	8.98987	9.68458	9.43761	10.3164	9.60671	9.43724	9.47537	9.22615	9.80161	9.47631	9.79259	10.1863	10.1828	10.3746	10.1065	9.78436	11.1107	10.3878	10.0857	10.3288	10.8328	10.3187	9.79726	10.1385
LASP1	9.73001	9.82966	9.73137	9.5407	9.88797	10.046	9.48078	9.43261	9.99106	9.7816	9.56503	9.70164	9.81138	9.70315	9.62361	9.68802	9.52818	9.70802	9.60969	9.68674	9.38686	9.52862	9.52124	9.4537	9.51938	9.59247	9.51057	9.47645	9.68878	10.0399	9.46047	9.49165	10.0504	9.7702	9.73816	9.86032	9.53725	9.86217	9.90204	9.89656	9.52633	10.0905	9.9119	9.512	9.73358	10.1102	9.60864	9.61848	9.98164
RPL19	10.9964	10.7859	10.9302	10.9525	10.6555	10.6787	10.8717	10.7744	10.7167	10.7057	11.0266	10.5828	10.789	10.5697	10.8598	10.9575	10.6905	10.4855	10.4779	10.4099	10.337	10.1554	10.3366	9.76895	9.61231	9.32881	9.72441	10.1668	9.82303	9.95621	9.68773	9.56666	9.5774	10.6962	9.49339	9.697	10.2345	10.6294	10.9352	10.3749	10.6338	10.4398	10.6299	10.6258	10.6494	10.3599	10.5327	10.4509	10.3171
ATAD5	6.02326	5.89956	6.24214	6.17492	6.22289	5.97918	6.42228	6.31494	6.81673	6.40908	6.41794	6.33894	6.50983	6.63663	6.44217	6.56307	6.11569	6.55042	6.3753	6.84779	6.50523	6.32444	6.91634	6.68131	7.07499	6.79867	7.13235	6.86488	7.11044	6.32865	6.81889	7.11894	6.60224	6.19219	6.48172	6.43465	6.50514	6.32287	6.01601	6.10429	6.5483	7.02963	6.51001	6.12164	6.25643	6.57377	6.49559	6.06026	6.69639
NSRP1	7.51993	7.70496	7.38122	7.50817	7.68273	7.55478	7.85781	7.85857	8.1615	7.75759	7.73731	8.03252	7.97821	7.93896	7.74326	8.02598	7.2932	7.91527	7.94283	8.03344	8.03284	7.90719	7.98469	8.04867	8.54271	8.49579	8.52557	8.37933	8.55145	7.3324	8.03696	8.11557	8.08369	7.65748	7.82919	7.72724	8.02302	7.40009	7.56932	7.69435	7.67246	7.97537	8.04189	7.30695	7.73129	7.89199	7.68085	7.31045	7.43551
CPD	8.48677	8.91861	8.53468	8.2716	8.49013	8.84566	8.36739	8.89202	9.4009	9.02441	8.60811	9.35113	8.95492	8.73607	8.75689	8.31224	8.95352	9.24934	8.84221	8.95442	9.08667	9.12556	8.86971	9.30774	9.46166	9.68193	9.37833	9.21025	9.49506	8.80889	9.36532	9.24473	9.14381	8.93683	9.69527	9.85446	9.33796	8.90402	8.91261	9.31257	8.65499	9.31809	8.8751	8.22078	9.05991	9.26424	8.95231	9.73181	9.56014
GOSR1	7.5518	7.59594	7.77135	7.62897	7.70234	7.84633	7.90186	7.75054	7.85192	7.89898	8.10073	8.09115	8.03675	8.13016	7.76667	7.81239	7.71456	8.00469	7.90814	8.25337	8.07363	7.97635	8.09395	8.28076	7.97456	7.98122	8.38543	8.29475	7.86014	7.9091	8.23819	8.14329	8.01137	7.77102	7.89842	7.67877	7.53178	7.59467	7.97666	7.61806	7.69711	7.78821	7.69624	7.28798	7.63656	8.06065	8.14803	7.01377	7.04473
TBC1D29	5.97196	5.93827	5.87665	5.73758	5.71432	5.56945	5.95525	5.5891	5.91782	5.47714	5.53257	5.49727	5.24692	5.559	5.66804	5.42359	5.54146	5.86985	5.82252	5.67004	6.31903	6.21381	5.66709	5.64862	5.912	5.55129	5.69515	5.782	5.51594	5.78387	5.63655	5.60986	5.60311	6.08813	5.77033	5.28408	5.7523	6.04508	5.83125	5.68628	6.19078	5.48666	5.59353	6.00157	5.7265	5.66453	5.44693	6.17601	6.4056
TP53I13	7.81816	7.83442	7.8377	7.79056	7.5133	7.58302	7.51199	7.37123	7.29419	7.45105	7.45061	7.34097	7.29101	7.34663	7.68216	7.4644	7.62646	7.37226	7.50709	7.22233	7.3794	7.39057	7.08642	7.28166	7.13605	7.10962	6.88254	7.16625	7.24345	7.74205	7.25624	7.25475	7.35013	7.37804	7.08167	6.83444	7.27453	7.40746	7.70896	7.4217	7.53479	7.39421	7.27254	7.75319	7.38136	7.4754	7.5284	7.9079	7.6589
ANKRD13B	6.78334	6.47847	6.46781	6.58037	6.31749	6.33604	6.46448	6.63985	6.18789	6.47482	6.46365	6.34951	6.1993	6.26868	6.48791	6.35097	6.43239	6.52006	6.4474	5.97404	6.48585	6.45453	6.04581	6.14421	5.96509	6.08519	5.86146	6.10958	6.11691	6.37881	5.87286	6.06996	6.1004	6.13936	5.89242	6.20923	6.10452	6.43314	6.46943	6.4513	6.49976	6.50874	6.42943	6.72338	6.57242	6.34503	6.41604	6.68178	6.46195
EFCAB5	4.42139	4.25599	4.36198	3.99823	4.46282	4.31537	4.73061	4.37522	4.67585	4.10115	4.54442	4.42865	4.42038	4.71171	4.87896	4.42906	4.48564	4.36008	4.54001	4.66092	4.64086	4.89839	4.72495	4.87465	5.19431	4.76265	4.69535	4.55144	4.36072	4.73321	4.86932	4.84354	4.55422	4.67457	4.64651	4.73274	4.50489	4.74863	4.38306	4.60377	4.38336	4.35846	4.38614	4.46702	4.26551	4.37592	4.35159	4.3688	4.11152
PIPOX	5.97327	6.17601	5.96736	5.56605	5.93828	5.3887	5.98058	5.86807	5.8362	5.81029	5.75734	5.79524	5.88006	5.54291	5.83603	5.59521	5.93036	5.74425	5.70132	5.63348	5.69194	5.94037	5.81235	5.58491	5.97332	5.94402	5.62903	5.66605	6.13841	5.7699	5.57889	5.56356	5.58721	5.87419	5.93664	5.94847	5.87604	6.00019	5.63964	5.82937	5.93611	6.0232	6.36605	6.22963	5.9017	5.99535	6.01085	6.41069	6.34668
CRYBA1	5.15152	5.24918	5.20357	5.26433	5.04373	5.05396	5.28724	5.3494	5.26145	5.02639	5.32414	5.14012	5.07937	5.29795	5.23323	5.3009	5.27142	5.19176	5.34629	4.94951	5.30824	5.05725	5.09663	5.04019	4.80629	5.19684	4.94513	5.17935	5.12277	4.86452	5.06546	4.92657	5.24984	5.29792	5.16171	5.23116	5.29873	5.13138	5.25846	5.04932	5.15533	5.16416	5.05357	5.24735	4.95262	5.19587	5.00823	5.18132	5.33345
TAOK1	8.58068	8.75762	8.52712	8.42695	8.61156	9.27175	8.8636	9.15622	9.01862	8.93785	8.85766	8.80176	9.01944	9.11387	8.76118	8.73366	8.83767	9.08261	8.9095	9.11578	9.0568	9.26567	9.26585	9.63916	9.87913	9.98958	9.62161	9.78554	9.66308	9.66686	9.80523	9.70945	9.71008	9.23921	9.45195	9.65795	9.56405	9.12612	8.66451	9.24611	8.8793	8.95806	9.46361	8.92804	8.76755	8.95397	8.98904	8.93828	9.13376
LRRC37B	7.26526	7.0094	6.96756	7.09282	7.31857	7.32687	7.32944	7.41753	7.56688	7.65954	7.12865	6.94389	7.22727	7.71626	7.61418	7.72104	7.18378	8.0368	7.65404	7.91931	8.02999	7.42406	7.73738	8.08015	8.00457	8.20083	7.78361	8.06302	7.17533	7.80226	7.96631	7.89403	8.04948	7.77294	7.70844	7.64464	7.39229	6.89553	7.08907	7.45037	7.41542	7.52603	7.4222	7.0569	7.25171	7.62326	7.09579	7.19901	7.32071
RHOT1	8.38468	8.61044	8.45025	8.58228	8.75498	8.54701	8.65646	8.9786	9.12661	8.68632	8.75472	9.15832	8.74474	9.15428	8.80695	8.7314	8.62034	8.89443	8.89229	9.3208	8.62391	8.82083	9.1391	8.97653	9.16034	9.26175	9.23974	9.15082	9.43291	8.74805	9.25589	9.07592	8.98482	8.65429	9.29682	9.24466	8.88279	8.89055	8.81787	8.92355	8.68992	9.37476	9.28326	8.24583	8.92759	9.1331	8.9172	8.52996	8.94571
RHBDL3	5.24931	5.43092	5.57179	5.33977	5.34243	5.52683	5.42016	5.36845	5.1541	5.51375	5.48066	5.24241	5.11334	5.32433	5.66204	5.13489	5.63395	5.18064	5.33116	4.94984	5.51583	5.2531	5.17374	5.25889	5.17123	5.22386	5.24577	5.38638	5.56539	5.44696	5.21895	5.18632	5.14609	5.43412	5.13249	5.35301	5.15456	5.44486	5.07799	5.26474	5.60914	5.49255	5.36456	5.9904	5.61007	5.40077	5.23986	5.77469	5.82834
ZNF207	10.0292	9.90049	9.81752	9.9878	10.1801	10.0327	9.98309	10.1586	10.2212	10.0231	10.1936	10.1542	10.2158	10.4153	10.1795	10.3633	10.2052	10.2246	10.1469	10.4144	9.99652	10.1126	10.444	10.2872	10.0536	10.0141	10.357	10.4279	10.2677	10.2711	10.2625	10.3478	10.5251	10.0522	10.2449	10.109	10.15	9.93875	10.0787	10.2019	9.83673	10.0732	10.4252	9.79942	10.0081	10.2087	10.1329	9.74945	9.76122
PSMD11	9.21086	9.36239	9.40594	9.32646	9.46432	9.42023	9.35999	9.20117	9.16397	9.18638	9.40371	9.4183	9.37465	9.40119	9.38111	9.44861	9.16156	9.28352	9.43839	9.64434	9.15975	9.28404	9.48091	9.61743	9.24659	9.30338	9.43204	9.20707	9.5173	9.37191	9.21784	9.12053	9.16447	9.13719	9.2244	8.92941	9.05523	9.21721	9.36835	9.30293	9.27906	9.66015	9.49849	9.15073	9.06338	9.77697	9.42731	8.65989	8.93068
SUZ12	8.95983	8.92413	9.12301	9.08637	9.25157	9.3182	9.57241	9.52806	9.58998	9.40168	9.41595	9.57063	9.52228	9.54535	9.28209	9.45053	9.18105	9.54591	9.57594	9.72813	9.63777	9.49822	9.6662	9.76626	10.0536	9.77419	9.67594	9.70341	9.47603	9.23046	9.64883	9.67625	9.35782	9.10235	9.31161	9.30189	9.24142	9.17816	9.14645	9.57594	9.48443	9.40271	9.73267	9.33534	9.42163	9.40828	9.5216	9.18737	9.40779
RAB11FIP4	7.75368	7.82016	7.98782	7.83389	7.82426	7.92755	7.48268	7.5499	7.77523	7.59274	7.60937	7.76632	7.69825	7.5102	7.67107	7.56264	7.70014	7.75019	7.62389	7.65378	7.57614	7.49934	7.54141	7.80272	7.49295	7.69073	7.45055	7.59411	7.71801	7.81709	7.59879	7.56075	8.01882	7.83766	7.62853	7.81048	7.85116	7.66715	7.91282	7.64696	7.66592	7.74898	7.23981	7.65313	7.84164	7.69253	7.47481	8.00469	7.67276
ADAP2	8.15645	8.66123	7.99382	8.13901	8.24377	8.09132	7.29416	8.13902	7.66217	7.46633	7.69789	8.44085	8.28617	7.64151	8.23981	7.4805	8.01547	7.71464	7.91764	8.16598	7.0603	7.95317	7.57901	8.05582	7.81963	8.02407	7.99472	7.69606	8.56544	7.66589	7.97903	7.64624	7.87643	8.12063	8.07904	7.70157	7.94453	7.86151	8.43616	8.11946	7.68506	8.93131	8.01322	7.68231	8.02552	8.54347	8.00376	7.11938	7.67293
RNF135	7.74004	7.86455	7.66859	7.56511	7.75558	7.55755	7.24407	7.69814	7.42771	7.31432	7.62571	7.65569	7.72278	7.50814	7.8198	7.32688	7.50836	7.3695	7.37725	7.72436	7.35287	7.38461	7.25548	7.46551	7.34313	7.73318	7.35198	7.39983	7.53081	7.35674	7.74761	7.3954	7.77766	7.49711	7.5616	7.4512	7.75437	7.39238	7.91852	7.39262	7.45421	8.13172	7.5721	7.30831	7.72861	7.83975	7.49846	7.24569	7.35087
NF1	6.68147	6.90662	6.82127	6.7817	6.79359	7.16899	6.93124	7.1712	7.17653	6.85863	6.84698	7.08564	7.14073	7.18256	6.93543	6.86464	7.05085	7.12741	6.98594	7.08924	7.48203	7.51755	7.58621	7.76115	8.11999	8.29444	7.93527	7.76043	7.56713	7.62385	7.72883	8.07188	7.68382	7.51442	7.64171	7.8786	7.51955	7.03478	6.89326	7.00936	6.9371	7.05745	7.03907	6.74363	7.11673	7.07001	7.1431	7.27051	7.04831
TAF15	9.65476	9.50449	9.49623	9.3224	9.33217	9.28092	9.37873	9.19849	9.22053	9.20147	9.18681	9.42153	9.52816	9.69313	9.53154	9.90991	9.24753	9.81608	9.40796	9.39321	9.7941	9.45993	9.46419	9.46159	9.49319	9.46423	9.95458	9.87959	9.49273	8.69117	9.59483	9.776	9.99163	9.85607	9.78156	9.75182	9.3875	9.26632	9.22797	9.36209	9.57332	8.8399	9.05041	9.02125	9.32005	9.30301	9.32616	8.74613	9.28696
CCL18	4.91024	5.1274	5.11974	4.80364	4.91425	4.9622	5.42929	5.02534	5.29399	5.29637	5.03229	5.005	4.88032	5.64507	4.91814	5.16655	5.72319	5.03543	5.21905	4.85876	5.28556	5.37901	5.10126	5.17663	5.43006	5.39894	5.14272	5.08621	5.32858	5.14757	4.86105	5.24518	5.0715	4.98076	4.91481	4.91445	5.30996	4.97849	4.87089	4.78371	5.52385	4.83205	4.90424	5.19432	5.21182	5.02263	5.17354	5.63499	5.81958
FNDC8	5.16716	4.93455	5.15779	5.2594	4.46992	4.92596	5.16766	5.18907	5.36361	5.33155	5.59589	5.18399	5.21035	4.93119	5.10759	5.23706	5.3908	4.86995	5.24035	4.93388	5.36362	5.18539	4.74827	5.02938	5.16412	5.20102	4.77705	4.89794	4.77096	5.00755	4.98732	4.88993	4.7664	5.10766	4.95777	4.60627	5.02786	5.1727	5.00282	5.09849	5.34944	5.17921	4.93236	5.67313	5.16639	4.98131	5.10011	5.50014	5.54254
UNC45B	5.01475	5.31538	5.10841	5.21701	4.73266	5.04364	5.34536	5.35151	4.86986	5.06341	5.25258	5.25236	5.07166	4.95779	5.14143	5.04863	5.1691	5.14483	4.99801	4.84811	5.40612	5.21187	5.19194	4.96235	4.94552	4.8758	5.20647	4.90058	5.18107	4.82715	5.24312	5.07993	4.97229	5.17318	5.25791	5.03612	4.96534	5.26465	5.18989	5.02298	5.5857	5.23366	5.5628	5.452	5.16664	5.53251	5.14108	5.58381	5.53166
SLFN5	10.7188	10.4189	10.585	10.4185	10.5276	10.6834	10.6265	10.5568	10.3219	10.3294	10.3575	10.632	10.2885	10.3861	10.1196	10.7389	10.3159	10.7136	10.4345	10.6269	10.4681	10.4469	10.5164	10.717	10.5819	10.0556	10.9989	10.4115	10.2624	10.3857	10.6673	10.8279	10.9675	10.2972	10.1706	10.7571	9.95119	10.328	10.4294	10.7256	10.2757	9.88432	9.97372	10.5422	10.2945	9.93284	10.1944	9.87608	9.71124
AP2B1	9.4716	9.33269	9.6208	10.2555	9.83982	9.37494	9.76352	9.74199	9.58648	9.47954	9.48515	9.59467	9.57738	9.64029	9.55535	9.6988	9.28873	9.53571	9.516	9.70573	9.43184	9.68272	10.1753	9.61043	9.78785	9.68765	10.1154	9.72189	10.3679	9.82925	9.78849	9.86082	9.58452	9.49089	9.83754	9.85514	9.79831	9.83968	9.60946	9.5425	9.41464	9.71502	9.9226	9.48752	9.60316	9.75248	9.86461	9.10188	9.39497
RASL10B	6.92296	7.05642	7.03485	6.92624	6.80399	6.90846	6.99769	6.78213	6.62825	7.03488	6.95489	6.79177	6.67447	6.50213	6.81273	6.77654	7.14449	6.96363	6.68838	6.13153	6.89564	6.88671	6.53519	6.47574	6.42986	6.35664	6.3404	6.42736	6.6478	6.74658	6.41591	6.31084	6.30163	6.7518	6.53462	6.76668	6.5988	7.08139	6.96704	6.72617	7.07745	6.55102	6.48161	7.43993	7.0038	6.46484	6.75085	7.27518	7.3306
C17orf50	7.09032	7.04336	7.21264	7.08771	6.91643	6.93462	7.0649	6.86573	6.93251	6.88688	6.96487	6.89588	6.73768	6.70343	6.96815	7.04286	7.27343	6.81543	6.92041	6.6376	6.57574	6.7233	6.58238	6.60057	6.7006	6.62739	6.47883	6.9295	6.90248	7.09347	6.90156	6.74712	6.80364	7.17918	6.80369	6.6298	6.67098	7.27439	6.77571	6.89297	7.1913	6.80211	6.87941	7.44369	7.08775	6.92068	6.9995	7.23979	7.34185
CCL8	4.77992	4.51145	4.49467	4.4677	4.71039	4.58102	4.75201	4.41015	4.36805	4.66297	4.76566	4.85868	4.03731	4.42137	4.17546	4.28728	4.22409	4.11005	4.17067	3.73089	5.12384	4.77558	4.40973	4.35441	4.57829	4.77725	4.48484	4.14496	4.86762	4.39448	4.56456	4.43844	4.13264	4.19211	4.77314	4.51842	4.25217	5.06897	4.07946	4.52662	4.97392	4.73793	3.98583	4.65923	4.53648	4.4175	4.74095	5.39947	5.52468
CCL13	5.12759	4.88362	4.91178	4.53295	4.77034	4.99709	4.7031	4.7693	4.73993	4.82029	4.89782	4.57276	4.57822	4.8804	4.71509	4.73774	4.85345	4.43579	4.79129	4.25533	4.77633	4.98092	4.69954	4.70408	4.54653	4.58959	4.41549	4.63633	4.78108	4.67394	4.52817	4.39113	4.79527	4.80139	4.95661	4.54826	4.69015	4.72678	4.82493	4.46742	5.15603	4.78597	4.77322	5.41416	4.55377	4.35975	4.80542	5.52706	5.54399
TMEM132E	5.5131	5.80522	5.65496	5.72297	5.7771	5.70379	5.8448	5.94494	5.91655	5.84662	5.93896	5.67122	5.56807	5.43328	5.94078	5.92453	6.03681	5.82434	5.70212	5.53888	6.14806	5.63328	5.48717	5.41762	5.84769	5.59874	5.39683	5.44175	5.80949	5.7328	5.63766	5.65566	5.40835	5.65045	5.62729	5.28175	5.42625	5.69023	5.76771	5.24697	5.94069	5.69344	5.95726	6.47088	5.94495	5.71836	5.96705	6.35579	6.42146
ZNF830	7.73732	7.65952	8.04586	8.03355	7.9813	7.83077	8.31388	7.73805	8.133	8.15997	8.04221	8.00602	8.1181	8.34618	8.05162	8.1614	7.96442	7.99128	8.08727	8.38378	8.04236	8.14586	8.2565	8.2406	7.95957	7.89207	8.49203	7.84691	7.81375	7.45417	8.33047	8.25368	7.85328	7.5021	7.8494	7.75327	7.61716	7.61543	7.94367	7.76908	7.85828	7.82354	8.00067	7.38532	7.70813	7.99576	7.94814	6.83976	6.68261
LIG3	7.50107	7.44965	7.47851	7.55685	7.47257	7.81994	7.53033	7.50153	7.69574	7.42248	7.27067	7.52529	7.57312	7.77507	7.55481	7.44571	7.44126	7.7584	7.57149	7.81034	7.51869	7.62432	7.70311	7.82641	7.48223	7.67839	7.79399	7.73337	7.69183	7.78861	7.64072	7.801	8.01479	7.73322	7.58667	7.53341	7.47413	7.65814	7.42156	7.49804	7.3154	7.45278	7.44611	7.42872	7.34042	7.86901	7.49388	7.20792	6.93004
CDK5R1	7.24924	7.40524	6.99994	7.17235	7.12432	7.04467	6.91392	7.04986	7.02262	7.26594	7.16146	7.09188	6.89989	6.77088	6.9441	7.10182	7.46346	7.32141	7.21131	6.99812	7.17835	7.2247	6.97119	7.16869	7.24504	7.06573	6.82413	6.74133	6.84164	7.1465	6.95817	6.87835	6.99488	7.06802	6.94366	6.7885	7.27833	7.45946	7.03602	7.04779	7.12686	7.32958	6.96014	7.14545	7.17388	7.38933	6.83037	7.51736	7.54547
TMEM98	5.7749	5.83296	5.77705	5.75945	5.62875	5.76752	5.91235	5.70477	5.60149	5.57348	5.64674	5.69954	5.40437	5.32481	5.46707	5.44277	5.5609	5.75931	5.57785	5.50442	6.14199	5.6006	5.43347	5.45239	5.57519	5.48974	5.51057	5.70014	5.46076	5.75054	5.60456	5.59578	5.5246	5.78792	5.41525	5.57333	5.532	5.67334	5.61744	5.52665	6.1119	5.45527	5.51432	5.96589	5.83659	5.5346	5.46436	5.69494	6.17805
SPACA3	5.60518	5.5722	5.6626	5.57936	5.37973	5.48542	5.79176	5.49138	5.67299	5.65322	5.79499	5.50702	5.63694	5.52283	5.62291	5.81647	5.846	5.69712	5.54731	5.00571	5.83983	5.27352	5.52961	5.38453	5.6807	5.29752	5.35019	5.69417	5.71358	5.60222	5.65815	5.58664	5.45895	5.79248	5.43245	5.48993	5.65524	5.68946	5.53394	5.53861	5.66604	5.42486	5.30298	5.79928	5.47391	5.00209	5.5379	5.90578	6.27521
CCL2	5.27432	5.0999	5.61773	5.36035	5.91537	5.38219	5.28072	5.51385	5.73075	5.19007	5.91796	5.84108	5.18436	5.68118	5.26291	5.5323	5.3871	5.93665	5.63831	5.22643	5.55449	5.9019	5.50512	5.62758	5.82892	5.45095	5.89517	4.99067	6.47286	5.72639	5.96108	5.447	5.96865	5.43482	5.07989	5.32814	5.65423	5.66268	5.54515	4.91617	5.57013	5.36496	4.94505	5.66136	5.46898	5.44973	5.50852	5.65958	6.25638
CCL7	4.70528	4.55584	4.34326	4.496	4.38067	4.38012	4.5648	4.51738	4.35832	4.39351	4.33029	4.55351	4.45286	4.51039	4.49664	4.39189	4.56225	4.73463	4.33897	4.27539	4.43892	4.94253	4.32576	4.76891	4.32712	4.53695	4.21609	4.52901	4.4238	4.53077	3.98433	4.76262	4.21193	4.56049	4.38611	4.78662	4.29194	4.63373	4.55486	4.60185	4.64605	4.43424	4.27936	4.44997	4.297	4.11173	4.4138	4.55901	4.67642
CCL11	5.16023	5.28879	5.26393	5.27233	5.25193	5.16488	5.7379	5.3479	5.55585	5.53214	5.57673	5.40591	5.43055	5.15356	5.11753	5.26874	5.37165	5.41494	5.11602	5.09363	5.39849	5.5369	5.11553	5.71261	5.49551	5.33715	5.39899	5.42666	5.34462	5.07822	5.38428	5.32784	5.21061	5.27323	5.49965	5.08211	5.09807	5.149	5.3318	5.13986	5.70681	5.37594	4.99677	5.61941	5.51476	4.89289	5.48852	5.82815	6.05878
DUSP14	5.8005	5.85071	6.10045	6.07826	6.07913	5.96952	5.80116	6.02091	5.9216	5.99724	5.60702	5.67475	6.18674	5.96132	5.83989	5.82192	5.92985	5.9614	6.25952	6.30939	6.26137	6.46623	6.16932	6.17915	5.72462	5.91331	5.91903	5.44175	5.66423	6.44745	5.89439	5.84412	5.77549	5.68332	5.61316	5.79783	5.68538	6.04173	6.17153	5.72282	5.86164	6.06917	6.09793	6.20551	5.9528	6.1092	6.14906	5.61224	5.69422
MRPL45	9.51218	9.54254	9.74233	9.45216	10.0879	9.77539	10.0047	9.9183	9.64428	9.97821	9.81405	10.146	9.76949	9.79377	9.8933	9.93227	9.60901	9.73888	9.99585	10.1819	9.66102	9.7286	9.95273	9.59018	9.49424	9.49097	9.67193	9.40152	9.26992	9.40478	9.28911	9.35267	8.68167	8.85736	9.22081	9.07812	9.17575	9.18867	9.71372	9.91456	9.87007	9.86131	9.90698	9.53893	9.48199	9.93884	9.9064	9.34221	8.9214
SOCS7	6.75839	7.02465	6.84274	6.76566	6.74268	6.89992	6.88492	6.95673	6.91379	6.85455	6.99688	6.97021	6.96024	6.92199	6.95765	7.01314	7.26015	6.85797	6.99617	6.81725	6.83655	7.08511	6.87829	6.80698	6.77302	6.97611	6.6986	6.90308	6.78407	7.05229	6.80276	6.91184	7.05329	6.94305	6.8484	6.8603	6.93459	7.04205	6.90248	6.75962	6.98976	6.70741	6.8192	7.3829	7.00796	6.85423	7.11703	7.05905	7.00798
ARHGAP23	6.70721	6.7293	6.69703	7.06475	6.8047	6.12036	6.81639	6.29079	5.97442	6.13454	6.51438	6.10114	6.10111	5.81823	6.03775	6.3965	5.82199	6.65111	6.65836	6.3572	7.16563	6.86877	6.25143	6.0493	6.0974	6.16876	6.3361	6.07919	6.42494	6.48571	5.98647	5.88298	6.11066	6.60371	6.712	6.26801	6.8213	6.84636	6.67477	6.17378	6.19454	6.3464	6.26524	6.72459	6.32248	6.41926	6.50792	6.61959	6.86896
MLLT6	8.56487	8.74373	8.65354	8.50179	8.27164	8.83767	8.52092	8.02109	8.28152	8.52738	8.29776	8.23728	8.26497	8.27183	8.56179	8.69925	8.67437	8.49698	8.39797	8.28659	8.38368	8.19212	8.01814	8.15051	8.1499	8.09845	7.89843	8.27304	7.71067	8.92091	8.39935	8.34676	8.74646	8.67144	8.00635	8.00066	8.18211	8.51442	8.36051	8.27638	8.61786	7.8509	7.79867	8.5783	8.29343	8.00866	8.11913	8.43467	8.68534
C17orf78	4.17587	3.72556	4.18619	4.00229	3.64983	4.1253	3.95307	4.12278	3.89205	3.93655	4.0214	3.91229	4.10963	3.77928	3.82929	4.12957	3.99111	4.01899	4.27621	3.60664	4.35394	3.74974	4.02507	4.03608	4.19046	4.06467	3.97538	3.80564	3.96864	3.73025	4.04753	3.97008	3.93247	3.89647	3.8335	4.26931	4.27991	4.36282	4.00614	4.02147	3.99507	3.67678	3.78401	4.36863	4.0225	4.04157	4.32415	4.45632	4.47843
TADA2A	7.64552	7.70744	7.61053	7.63595	7.83974	7.6791	7.93238	7.79274	7.80479	7.86663	7.80546	7.83777	7.77158	8.01973	7.75824	8.07732	7.6592	7.63475	8.01188	8.26141	7.72458	7.76482	8.14934	8.10755	7.95588	7.85484	8.3382	7.7207	7.84301	7.64983	7.94404	8.10978	7.79427	7.79012	7.61819	7.67466	7.55166	7.31451	7.82328	7.60481	7.58906	7.90732	8.04341	7.54913	7.39953	7.82221	7.9716	7.1895	6.84734
AATF	8.86558	8.713	8.68952	8.66685	8.89227	8.85184	8.72701	8.43962	8.82546	8.67582	8.66616	8.83828	8.72902	8.88629	8.85998	8.78422	8.62065	8.72609	8.85427	8.99454	8.62819	8.62698	8.80148	8.78894	8.58724	8.70796	8.59164	8.62991	8.51842	8.32255	8.74644	8.61072	8.85729	8.58623	8.69381	8.54666	8.55415	8.59576	8.80168	8.70529	8.82845	8.7912	8.47066	8.44692	8.72127	8.80775	8.7041	8.33716	8.47813
CCL4L1	6.84332	5.90695	6.33965	5.9709	6.96587	6.90299	6.39414	6.62148	8.41086	7.75296	6.9977	6.15996	7.08421	7.96228	6.3161	6.76806	6.73768	8.13543	6.42069	5.90353	7.16404	6.5737	6.92116	7.02255	7.33526	7.49803	7.47334	6.2208	5.49232	6.89319	6.36055	5.91981	7.69665	6.25557	6.8508	7.20951	6.47482	6.75872	6.81815	6.22955	7.4765	7.59633	6.10502	7.01356	8.02351	7.0872	5.84919	7.41029	9.16188
CCL4L2	7.39004	6.26681	6.77847	6.07799	7.52	7.43437	6.80338	7.05311	8.92886	8.14335	7.62155	6.56054	7.52826	8.55429	6.75796	7.3199	7.21008	8.77818	6.89481	6.35694	7.49679	7.10362	7.47266	7.41556	7.94424	8.05994	8.0881	6.67923	5.67696	7.4266	6.8382	6.30906	8.34974	6.60985	7.11112	7.82505	7.06018	7.36319	7.30828	6.49808	7.94779	8.29628	6.47997	7.45604	8.70318	7.53908	6.04943	7.78909	9.9911
ZNHIT3	7.36186	7.26503	7.43138	7.37374	7.72024	7.53404	7.74939	7.27893	7.33311	7.81938	7.75813	7.92934	7.55868	7.73269	7.79377	7.67753	7.18014	7.47623	7.72758	7.90123	7.36085	7.43553	7.76213	7.46486	6.91745	7.01603	7.28646	7.00427	6.71855	7.06485	7.02805	7.03503	6.78747	7.12782	7.11787	6.83094	6.63615	7.17328	7.51826	7.53522	7.41994	7.56258	7.53007	6.88392	7.19152	7.72786	7.64902	6.40815	6.10725
PIGW	6.133	5.94127	6.60231	6.45538	6.72776	6.31964	6.49287	6.42339	6.50505	6.54658	6.3657	6.76782	6.26575	6.41453	6.71575	6.81218	6.03374	6.17375	6.72041	7.03593	6.67818	6.6962	6.56403	6.50035	6.35209	6.21213	6.75611	6.22943	6.61386	5.86048	6.66289	6.81156	6.28546	5.97932	6.4789	6.24024	6.76547	6.73818	6.35871	6.41536	6.37964	6.31736	6.64869	5.78326	6.25315	6.58727	6.60941	5.26069	5.61582
GGNBP2	8.59801	8.59992	8.61836	8.64817	9.00685	8.38365	8.64806	8.73027	8.89318	8.67647	8.54797	8.99122	8.68588	8.9745	8.61687	8.95607	8.58482	8.81803	8.91066	9.20299	8.97362	8.99164	8.91163	8.89916	8.96234	8.83095	9.00587	9.46968	8.79475	8.50529	9.02661	9.0601	9.35637	8.84079	8.88753	8.9623	8.70881	8.63672	8.9703	8.79509	8.74908	8.61849	8.96462	8.47096	8.73392	8.75603	8.78197	8.37014	8.08509
DHRS11	6.53006	6.52915	6.70501	6.51876	6.79437	6.50747	6.45724	6.4067	6.17821	6.49118	6.1834	6.42292	6.33297	6.52318	6.58404	6.52157	6.53291	6.45353	6.54935	6.52354	6.62946	6.27139	6.3535	6.37748	6.304	6.18408	6.27573	6.25261	6.43971	6.54441	6.72044	6.38506	6.31871	6.45044	6.10422	6.38737	6.61367	6.87229	6.9815	6.12323	6.29398	6.34119	6.90323	6.64701	6.60621	6.56879	6.45665	6.35932	6.52082
MRM1	7.05031	7.07191	6.98642	6.90176	6.89315	6.91959	6.32809	6.4493	6.53911	6.50321	6.55222	6.51995	6.63649	6.57693	6.58798	6.71032	6.73647	6.38741	6.78801	6.66658	6.68743	6.34133	6.55748	6.57163	6.13752	5.87581	6.24561	6.35953	6.20924	6.69338	6.52438	6.42126	6.53388	6.8068	6.30689	6.36107	6.33725	6.50261	6.92954	6.23346	6.24663	6.17969	6.2038	6.74658	6.50847	6.71093	6.46506	6.53515	6.72252
LHX1	6.11279	5.94204	6.00539	5.97572	5.97381	6.00159	6.16314	6.20614	6.02808	6.18577	6.22734	6.19731	5.8054	6.02233	6.07174	5.97686	6.30279	5.86901	6.09254	5.6009	5.76196	6.12276	5.87862	5.56133	5.64792	5.78148	5.24448	5.72564	5.91541	6.01184	5.69734	5.82909	5.54146	5.82841	5.77003	5.68937	6.02622	6.14965	5.79337	5.95937	6.34022	6.11638	6.0207	6.40587	6.06281	5.94426	6.08489	6.39411	6.55733
CCL4	5.3671	5.7163	5.3481	5.3905	6.32308	6.37218	5.29002	5.74352	6.63242	6.56442	5.38066	5.51779	5.8959	7.26721	6.0672	6.04234	5.84448	8.41019	5.58365	5.24414	6.82007	5.85773	6.35925	6.16296	7.43575	6.8797	7.07932	6.39204	4.86943	5.32222	5.54887	4.93797	6.26784	5.23099	5.49853	6.56573	5.95034	6.15196	5.99922	5.1646	7.38406	7.24857	5.25101	6.0968	6.94906	6.02699	4.92395	7.14966	9.69785
UNK	7.56181	7.62431	7.51073	7.56277	7.22513	7.49048	7.48984	7.24161	7.17512	7.64236	7.04367	7.44064	7.34844	7.42902	7.51961	7.58526	7.67983	7.38206	7.32258	7.5821	7.6553	7.44106	7.22866	7.56002	7.19061	7.31552	7.27585	7.37512	7.13635	8.13284	7.39466	7.30117	7.77773	7.53648	7.23411	7.16942	7.41592	7.40818	7.51427	7.33544	7.42384	7.30829	7.15077	7.2751	7.23741	7.38714	7.12342	7.32358	7.60677
C17orf109	7.35467	8.03814	7.39013	7.33691	7.46136	7.18041	7.11362	7.53625	6.92627	7.32966	7.34662	7.15255	7.65781	6.5089	6.88511	7.27566	6.85753	6.76218	7.18395	6.80378	6.47575	6.93096	7.40969	6.92918	7.08609	6.80586	7.35925	7.26183	8.00524	7.4795	6.87154	6.82049	7.05755	7.65838	7.82577	7.65411	7.76897	7.80627	7.14211	7.0032	6.90528	6.62604	8.14817	7.53748	7.28742	7.78735	7.95613	7.54411	7.92592
SAP30BP	7.9959	8.29898	8.05293	8.21452	8.32805	7.91556	8.04733	7.7984	7.99332	8.28103	8.18511	8.20605	8.18643	8.39384	8.26875	8.50031	8.09248	8.16445	8.04409	8.41863	8.06601	7.8907	8.31261	8.31776	7.84893	8.06586	8.2429	8.02208	7.72491	7.70359	8.07047	7.92339	7.89708	7.85975	7.71809	7.68999	7.73723	7.74886	8.37305	7.88948	7.78077	8.09547	7.68051	7.64336	7.82084	8.39713	8.0278	7.94957	7.83656
ITGB4	5.73832	5.79879	5.60584	5.70805	5.81375	5.67596	5.95343	5.99865	5.71581	5.89043	6.10061	5.70037	5.84927	5.45013	5.82152	5.7919	5.9389	5.91022	5.9888	5.63917	6.07297	5.99251	5.58362	5.40747	5.59594	5.60385	5.37736	5.53678	5.84943	5.89482	5.57447	5.65532	5.48199	5.65269	5.5704	5.92323	5.81278	5.92586	5.80501	5.73812	6.01002	5.91484	5.66324	6.25405	5.95873	5.73558	6.04389	6.22512	6.25424
DDX42	9.49038	9.58577	9.46191	9.39009	9.46738	9.5418	9.68788	9.77729	9.82864	9.75066	9.5698	9.80686	9.76673	9.72145	9.58045	9.76317	9.42925	9.78121	9.71091	9.75292	9.939	9.73605	9.77864	9.98403	9.97456	10.0046	9.97733	9.90395	9.57537	9.22965	9.87306	9.87828	9.95903	9.4719	9.69873	9.61819	9.66672	9.37785	9.51664	9.32433	9.60684	9.70055	9.44664	9.54821	9.75731	9.56273	9.68679	9.47723	9.28697
PSMC5	9.38872	9.34787	9.44687	9.35892	9.54198	9.19403	9.38851	9.1722	9.19113	9.3314	9.24521	9.45495	9.43313	9.50783	9.55882	9.54242	9.07786	9.22174	9.34336	9.51303	9.26813	9.23521	9.40821	9.35128	8.75345	8.52986	9.27912	8.9374	9.09524	8.53036	9.18083	9.16217	9.17183	9.13812	9.07227	8.76379	8.71342	8.96276	9.50596	9.15456	9.20846	9.35105	9.40968	9.17953	9.21445	9.55635	9.28787	8.48708	8.52448
CEP95	7.82361	7.75182	7.96963	7.81703	8.07594	7.97014	8.23433	8.0822	8.30126	8.14536	8.03955	8.14549	7.92121	8.21143	8.12583	8.36574	8.2523	8.23221	8.2154	8.54007	8.56528	8.31992	8.48279	8.75085	8.65783	8.65642	8.58777	8.71719	7.80875	8.35991	8.42267	8.45614	8.71805	8.30312	8.28143	8.15787	8.04228	7.88816	7.93155	8.03303	7.68067	7.78595	7.9832	7.90025	7.92109	7.89428	8.09684	7.55506	7.10027
RGS9	5.24042	5.15753	5.24654	5.30343	5.41705	5.2948	5.33845	5.39541	5.21588	5.09761	5.35043	5.27466	5.57599	5.38098	4.99306	5.24985	5.09554	5.38795	5.22307	4.79712	5.50555	5.41059	5.41585	5.23556	5.79561	5.40691	5.40442	5.30824	5.93996	5.73421	5.37865	5.24688	5.30242	5.35724	5.46433	5.29404	5.55022	5.44661	5.28213	5.25825	5.2089	5.25195	6.53268	5.69579	5.77973	5.65997	5.50557	5.43069	5.69832
DCAF7	9.38017	9.3255	9.34842	9.30092	9.56564	9.29476	9.19187	9.36007	9.32867	9.36455	9.15348	9.46415	9.36553	9.44447	9.4988	9.40894	9.31678	9.26493	9.45717	9.61924	9.49244	9.37695	9.50055	9.49945	9.28534	9.43466	9.56911	9.36153	9.62645	9.57684	9.5003	9.65519	9.47961	9.33017	9.34825	9.4189	9.3306	9.2008	9.43543	8.96106	9.09285	9.55842	9.29809	9.26858	9.40848	9.46948	9.4149	8.87093	9.09314
TACO1	7.15151	7.1508	7.24138	7.29835	7.38506	7.41339	7.09656	6.98363	7.08699	7.40752	7.14611	7.27495	7.09745	7.15053	7.46408	7.41477	6.8408	7.33032	7.474	7.22221	7.22603	7.19468	6.85242	7.23487	7.13903	7.14448	7.02332	6.75192	6.98907	7.05309	7.01444	7.07167	6.64623	6.8879	6.91128	6.72904	7.06862	6.80884	7.29101	7.25288	7.00862	7.45997	6.99013	6.73049	7.01588	7.35595	7.22545	6.84917	6.74824
MAP3K3	8.72035	8.92404	8.72099	8.66341	8.66183	8.76387	8.31274	8.60154	8.709	8.64629	8.44372	8.71406	8.70886	8.66555	8.61912	8.49057	8.57695	8.94408	8.73085	8.90405	8.57682	8.53686	8.33103	8.79723	8.6595	8.9308	8.66366	8.82119	8.95768	8.44199	8.9459	8.68626	9.23754	8.80562	8.82338	8.85981	8.80369	8.4883	8.74117	8.66039	8.34674	9.11955	8.4384	8.39691	8.49757	9.00091	8.8318	8.91351	8.70583
KCNH6	5.44324	5.266	5.36875	5.47871	5.39958	5.38653	5.67782	5.45047	5.303	5.57214	5.66594	5.77906	5.32706	5.3418	5.51123	5.48319	5.72061	5.33804	5.4958	4.93356	5.28396	5.28495	5.07357	5.27445	5.07368	5.35519	5.14628	5.21678	5.4856	5.12677	5.148	5.22424	5.06877	5.28488	5.48358	5.06901	5.10849	5.81302	5.65389	5.06464	5.70867	5.36131	5.40027	5.8828	5.6372	5.37702	5.3798	5.85266	5.7819
MRC2	6.9175	6.64476	6.95495	6.97691	6.66321	6.55195	6.71152	6.48559	6.36193	6.54334	6.48571	6.56833	6.60801	6.50486	6.71739	6.48096	6.72784	6.46241	6.65375	6.33228	6.81097	6.6645	6.48961	6.34904	6.36442	6.28353	6.16869	6.49255	6.96135	6.99167	6.36318	6.35582	6.53402	6.63854	6.46362	6.53254	6.67581	6.92806	6.71398	6.40482	6.70409	6.29446	6.51441	6.93611	6.54799	6.40271	6.5612	6.86925	6.87615
TANC2	6.24751	6.22852	5.93709	6.19089	5.86731	6.57797	6.06968	6.24181	6.24975	6.20664	6.11098	6.1182	6.3691	5.98135	6.22102	6.34308	6.12002	6.45702	6.20758	6.4916	6.49018	6.38364	6.54257	6.86254	6.91106	7.14658	6.9195	6.96051	6.13569	6.93875	7.08839	7.2195	7.27135	6.62788	6.85558	6.87764	6.60554	6.71283	5.9512	6.44506	6.07063	6.42649	5.76253	6.41895	6.01698	5.85297	6.02215	7.14569	6.77997
ACE	5.79138	5.80937	5.70031	5.76262	5.70707	5.82592	5.78573	5.6756	5.62305	5.87157	5.82157	5.73082	5.67895	5.61883	5.77478	5.84102	5.9711	5.68436	5.53951	5.09465	5.92751	5.61747	5.52624	5.21756	5.53654	5.27277	5.45171	5.6213	5.63908	5.71437	5.48165	5.37487	5.69694	5.6437	5.72858	5.71312	5.64307	5.96649	5.91504	5.59435	5.7459	5.71783	5.64065	6.19776	6.04627	5.66917	5.84512	6.1156	6.20512
ARSG	7.26728	7.40435	7.08956	7.20224	7.32737	7.15098	7.16866	7.17566	7.59232	7.39081	7.17596	7.34058	7.24926	7.48851	7.19687	7.33926	7.49501	7.6519	7.17728	7.52185	6.96413	7.4124	7.19955	7.61272	7.48869	7.54433	7.56589	7.32571	6.74154	7.28125	7.40768	7.34884	7.79568	7.61203	7.55269	7.69435	7.63523	7.23768	7.25902	7.09356	7.06423	7.05725	7.2711	7.31432	7.28488	7.42462	7.18072	7.6958	7.22315
PRKAR1A	10.8172	11.1083	10.8846	10.726	11.069	10.9706	10.7344	11.2418	11.2059	10.8068	10.8705	11.1318	11.1021	10.9239	10.9266	10.7721	10.8075	10.7927	10.9986	11.1231	10.8556	11.0477	11.0094	11.0149	11.014	11.0564	11.26	10.9341	11.5649	10.661	11.0848	10.9392	10.753	10.7447	11.2927	11.3852	11.0404	10.8703	10.9662	11.2028	10.7282	11.3618	11.5052	10.8324	11.2329	11.3453	11.1567	10.9579	10.803
MAP2K6	7.14515	7.62038	7.62586	7.80916	7.65854	7.60292	7.50403	7.91751	7.95001	7.70474	7.88164	7.90129	7.88549	8.09038	8.01293	7.51792	7.46366	8.0426	7.82206	8.26769	7.66218	7.94615	7.9526	8.09833	8.02855	7.91775	8.23312	8.09474	7.70702	7.41412	7.9546	8.0269	8.01755	7.69304	8.49382	8.43707	7.53413	7.48287	7.71292	8.3806	7.65435	8.44621	8.2413	7.35231	7.64962	8.27085	7.73444	7.62197	7.96903
KCNJ16	4.19989	4.27348	4.45065	4.59698	4.17383	4.34904	4.60753	4.77679	4.32435	4.09965	4.37454	4.44291	4.54076	4.22244	4.47126	4.29284	4.41392	4.53006	4.15261	4.29889	4.73396	4.66833	4.55986	4.39571	4.38674	4.66664	4.26836	4.22575	4.69005	4.2392	4.49819	4.25914	4.19319	4.51441	4.64848	4.70012	4.46215	4.61052	4.44216	4.66125	4.64663	4.18712	4.46482	4.97587	4.44668	4.12077	4.60468	4.44062	4.80994
KPNA2	8.73236	8.46197	8.55343	8.61906	8.85461	8.28632	8.83931	9.01365	8.94149	8.67483	8.73123	9.02778	8.72176	9.23307	8.91084	8.77156	8.96987	9.06228	8.92664	9.02131	8.72628	8.83396	8.86176	8.78787	8.74374	8.47167	9.07226	8.78872	9.07597	8.7741	8.87229	8.65312	8.42813	8.25543	8.44461	8.38315	8.62732	8.85329	8.89613	8.48508	9.0389	9.59781	9.05528	8.75582	9.17857	9.16975	8.97657	8.06728	9.2558
AMZ2	8.44168	8.18633	8.3587	8.40581	8.58606	8.26498	8.46202	8.37042	8.63961	8.35659	8.36964	8.41921	8.24258	8.36462	8.54756	8.61091	8.24283	8.7311	8.62048	8.77997	8.44154	8.44452	8.44726	8.33989	8.33415	8.00558	8.18623	8.0589	7.94214	7.95565	8.22469	8.14621	8.12319	8.01817	7.81276	8.02311	8.00737	8.11632	8.5133	8.35289	8.59254	8.51434	8.49313	8.12427	8.45911	8.19966	8.28066	8.09001	8.06653
CACNG5	5.20783	5.14733	5.08186	5.06861	4.77569	5.11799	5.38779	5.43827	5.43274	5.61118	5.42692	5.4392	5.29871	5.43605	5.43991	5.23649	5.71393	5.19042	5.48607	4.88608	5.34001	5.44437	4.98951	4.97585	4.90518	4.99008	5.07209	5.03597	5.24241	4.9997	5.14036	5.28075	4.98928	5.05126	5.149	5.1188	5.31666	5.34248	5.06711	5.25106	5.74036	5.17452	5.31289	5.82912	5.54586	5.22196	5.34493	5.79368	5.82795
CACNG4	6.05314	6.17932	5.69064	6.15131	5.90158	5.87013	6.38733	6.37285	6.09439	6.34747	6.32146	6.28391	6.12327	5.78556	6.03605	6.21324	5.99589	5.78608	5.86321	5.88936	5.72028	5.55199	5.64657	5.45407	5.50143	5.71054	5.50258	5.86352	5.73387	6.05155	5.58986	5.84305	5.81285	5.97581	5.84742	5.93056	5.77454	5.76086	5.84219	5.77724	6.32427	6.39616	6.07496	6.2874	6.51968	5.99539	6.20411	6.70972	6.77605
CACNG1	5.41632	5.65477	5.57919	5.17974	5.3952	5.63978	5.6148	5.52426	5.36608	5.81682	5.68327	5.57471	5.60989	5.22276	5.62241	5.57158	5.86674	5.46094	5.2254	5.25796	5.8835	5.54676	5.41394	5.29189	5.29468	5.14787	5.07351	5.10192	5.40796	5.26229	5.28538	5.38516	5.00829	5.47187	5.36768	5.548	5.41447	5.29696	5.44406	5.24794	6.08895	5.53727	5.33268	6.0848	5.6702	5.4458	5.65613	6.26293	6.26906
PITPNC1	8.82364	8.6932	9.00254	8.72775	8.74311	8.97165	8.93134	8.24814	8.69335	8.81083	8.76949	8.92002	8.62669	8.81237	8.7059	9.17462	8.54111	8.96748	8.7961	8.98641	8.75506	8.56931	8.64758	8.98317	9.05767	8.92902	8.80747	8.74939	7.39998	8.56212	8.92631	8.81732	9.15516	8.66003	8.26099	8.56215	8.37483	8.35378	8.90565	9.09157	8.62494	8.16145	8.45372	8.48544	8.50488	8.49817	8.47635	8.20087	7.93215
NOL11	7.66342	7.79682	7.95757	7.86704	8.1777	7.91036	8.33915	8.09561	8.39749	8.39719	8.17266	8.16336	8.19298	8.35104	8.12053	8.49336	7.79906	8.19211	8.12986	8.32897	8.41662	8.0567	8.4235	8.33279	8.18323	7.83956	8.63258	8.3234	7.68524	7.56084	8.10915	8.1445	7.99941	7.65186	7.86542	7.75905	7.48156	7.67156	8.17126	8.09565	8.17784	7.62753	8.30761	7.67503	7.93011	8.03188	8.20268	7.431	7.20763
BPTF	8.25545	8.30339	8.09583	8.17919	8.13082	8.50685	8.57292	8.4592	8.58975	8.5088	8.36194	8.2512	8.60757	8.78581	8.54834	8.63029	8.431	8.86334	8.42802	8.53991	8.67357	8.65473	8.78133	8.90643	9.36842	9.22339	9.03811	9.51198	8.43599	9.39639	9.06271	9.19947	9.25808	8.89743	8.63365	8.93412	8.76973	8.35348	8.26146	8.42382	8.36834	8.12056	8.32643	8.22888	8.30919	8.22254	8.44798	8.57921	8.33048
PRKCA	7.67021	7.82973	7.99441	7.29997	7.73685	8.17314	7.60247	7.31258	7.38715	7.69079	7.29242	7.55411	7.66422	7.46124	7.60539	7.96243	7.55628	7.51288	7.49848	7.86854	8.15992	7.79691	7.79313	8.01666	8.3559	8.29288	7.98231	8.04122	8.16035	8.01003	8.26053	8.25739	8.38877	8.41612	8.18184	8.37831	7.86223	7.89929	7.59983	8.30202	7.34184	6.86939	8.4314	7.60102	7.11713	8.14955	8.0049	7.28465	6.72088
SLC9A3R1	9.90792	9.83065	9.9162	9.70886	9.86094	9.83161	9.51511	9.20245	9.52885	9.50439	9.47083	9.58344	9.54101	9.61052	9.64623	9.7491	9.59243	9.64127	9.43474	9.45053	9.46774	9.40469	9.2738	9.39039	9.33105	9.25754	9.35258	8.9391	8.9625	9.56077	9.25958	9.21862	9.28824	9.56581	8.9285	9.41028	9.26246	9.39071	9.88601	9.64181	9.62126	9.52891	9.39155	9.60843	9.59169	9.85899	9.29765	9.64699	9.82853
TMEM104	7.63324	7.564	7.78235	7.39308	7.68832	7.60419	7.09166	7.27483	7.15119	7.38316	7.14549	7.45024	7.24169	7.25887	7.33403	7.31786	7.41199	7.22149	7.49838	7.55065	6.71611	7.11459	7.33034	7.37871	7.24086	7.31814	7.25754	7.15376	7.47132	7.9247	7.55389	7.4626	7.79017	7.72401	7.5825	7.39265	7.52897	7.76605	7.43539	7.28502	6.96174	7.15817	7.78003	7.17795	7.00625	7.90207	7.6139	7.2007	7.16955
KIF19	5.81778	5.86864	5.64694	5.44369	5.60156	5.55459	5.93455	5.72014	5.6433	5.46247	6.2999	5.81239	5.69533	5.63765	5.77911	5.86674	5.81749	5.71391	6.00499	5.4187	5.80262	5.77186	5.62804	5.60961	5.76452	5.50765	5.63209	5.68001	5.91554	5.92459	5.65604	5.60962	6.04096	5.69471	5.86952	5.56833	5.46373	5.89213	5.63209	5.48491	5.84834	5.77593	5.47424	6.20349	6.06955	5.72729	5.99797	6.45503	6.33205
GPR142	6.42473	6.10093	6.82462	6.29972	6.2109	6.21603	6.46065	6.51397	6.33239	6.50723	6.53207	6.53179	6.48933	6.49802	6.34558	6.35081	6.63273	6.24072	6.43753	6.03047	6.28788	6.20479	6.44201	6.24535	6.11689	6.09907	6.22305	6.34626	6.47702	6.60642	6.15341	6.11258	6.085	6.27595	6.36065	6.26893	6.22832	6.51393	6.26561	6.11878	6.67091	6.33085	6.38898	7.108	6.62815	6.19494	6.53898	6.88268	6.92423
GPRC5C	5.90036	5.63332	5.76494	5.28311	5.17784	5.61391	5.65396	5.80561	5.71375	5.68374	5.82747	5.37637	5.70289	5.44026	5.83895	5.59453	5.77564	5.25873	5.63534	5.07657	5.94487	5.6729	5.30497	5.34593	5.37907	5.55557	5.39013	5.41793	5.83742	5.50524	5.31769	5.3955	5.51636	5.45941	5.54721	5.67362	5.33612	5.62355	5.55783	5.38708	5.88582	5.67382	5.56946	6.09389	5.982	5.63474	5.8347	6.2419	6.10626
CD300A	9.52357	9.41348	9.22429	9.15907	9.48349	9.3026	9.14685	9.0713	9.65516	9.18694	9.05893	9.26892	9.46746	9.57702	9.3361	8.99863	9.00706	9.37006	8.98963	9.23367	9.06644	9.30859	9.2434	9.41192	9.1372	9.26023	9.63488	8.78948	9.88615	8.49825	9.25334	8.81568	9.00835	9.66386	9.46366	9.17433	9.05246	9.33639	9.17195	8.99931	9.29128	10.0276	9.2861	9.22642	9.45176	9.54399	9.1429	9.11403	9.84978
RAB37	7.73939	8.14954	8.0988	7.69114	8.24513	8.03925	7.49749	7.67877	7.63048	7.98045	7.73215	7.68578	8.25885	7.78278	7.52367	7.89146	7.78022	7.71345	7.59327	7.94021	7.34815	7.69444	7.86391	7.65518	7.60417	7.63547	7.73627	7.28654	8.15148	7.48084	7.8783	7.54553	7.61197	7.91806	8.00866	8.28694	7.93174	7.87708	8.08198	7.75761	7.00785	7.68133	8.58025	7.67749	7.82953	8.56327	8.28325	7.50044	7.37608
C17orf77	4.58168	4.73434	4.4952	4.69223	4.68476	4.35602	4.57923	4.75566	4.56409	4.89226	4.39673	4.86264	4.50899	4.69866	4.88208	4.67248	4.67612	4.52266	4.68116	4.89087	4.71579	4.78252	4.77659	4.52777	4.67564	4.37045	4.49953	4.59738	4.70942	4.82487	4.39622	4.46308	4.45698	4.41822	4.20563	4.67246	4.36387	4.6553	4.41857	4.78507	4.62587	4.80431	4.57282	4.87823	4.74405	4.61315	4.97472	4.71767	4.6556
RPL38	10.5498	10.4592	10.2662	10.2467	10.3078	10.7503	10.7652	10.0197	10.107	10.7479	10.67	10.4267	10.4774	10.4892	10.6208	10.5732	10.5395	10.5256	10.5703	10.3234	10.5767	10.2832	10.1202	10.1857	9.951	9.98904	9.80845	10.1571	9.31676	9.58612	9.82707	9.69128	9.68914	10.2707	9.08686	9.09445	9.53083	10.0499	10.3769	10.7107	10.5417	10.054	9.94954	10.3056	9.9205	10.3068	10.5099	10.3987	10.2166
TTYH2	7.58575	7.86773	7.56263	7.48737	7.64284	7.44307	6.91453	7.41961	6.81311	7.16737	6.90245	7.59055	7.79771	7.33437	7.182	7.20199	7.19146	7.12453	7.41156	7.63955	6.78785	7.11638	7.04278	7.3693	7.16853	7.54694	7.30682	7.12436	7.44044	7.4349	7.54067	7.29296	7.52037	7.93078	7.64124	7.41943	7.54842	7.64609	7.61334	7.0128	6.98175	7.93948	7.39523	7.27265	7.14063	7.84578	7.63053	7.25084	7.02223
DNAI2	5.50211	5.38651	5.10533	5.30293	5.31633	5.46667	5.59962	5.67085	5.5034	5.36313	5.6881	5.42249	5.52233	5.46121	5.44061	5.28982	5.78403	5.63714	5.45741	5.42811	5.39593	5.51481	5.35499	5.43539	5.33957	5.15112	5.23434	5.45616	5.45995	5.53639	5.46001	5.40677	5.40042	5.40137	5.5327	5.56733	5.36479	5.70633	5.40457	5.21009	5.62996	5.21017	5.32746	5.98214	5.51259	5.43843	5.56416	6.10847	6.11194
KCNJ2	7.0043	7.96085	7.69083	7.32499	7.58132	7.71989	6.60869	7.8122	8.0187	7.17682	7.19306	7.63133	7.54213	6.94595	6.57757	6.47956	7.25333	7.66465	7.12445	7.22826	7.64158	7.23463	7.10599	7.43947	6.87153	8.00441	7.6956	7.11526	9.01472	6.72512	7.30303	6.37791	7.10021	6.84285	8.38599	8.03925	7.40483	6.31885	7.56506	6.97619	7.64562	9.4843	7.77809	7.09643	7.70221	8.21754	7.17842	8.22271	9.65151
SOX9	7.15034	7.19981	7.0152	7.36389	7.00366	7.23633	7.06599	7.08872	6.73634	6.97342	7.2066	6.94896	6.92165	6.90547	7.37333	6.73918	7.49329	7.14189	7.15253	6.73179	7.08908	6.83515	6.70637	6.67906	6.709	6.99995	6.48707	6.83443	6.88472	7.17502	6.89919	6.80238	6.89821	6.95915	6.74528	6.82405	7.05431	7.19935	7.1839	7.03196	7.22653	7.19122	6.98166	7.4284	7.19454	7.12352	7.07909	7.53355	7.27348
SSTR2	6.00651	5.93025	6.08285	6.29558	5.717	5.99658	6.28154	6.22488	6.31149	5.90575	6.431	6.43744	6.25442	5.95224	6.12813	6.15887	6.15229	5.77405	6.03816	5.90452	6.06888	5.96379	5.97085	5.46593	5.3394	5.39652	5.57256	5.91908	5.95649	5.74996	5.83171	5.87381	5.79686	6.20783	5.97647	5.95147	6.10245	6.43004	5.85636	5.70939	6.20356	5.8345	6.12561	6.68348	6.21296	6.23973	6.36434	6.58737	6.28651
COG1	7.39443	7.44947	7.48337	7.41218	7.42255	7.53926	7.67006	7.48685	7.71602	7.67536	7.68523	7.74789	7.63366	7.48136	7.66947	7.82701	7.64199	7.62418	7.55915	7.61769	7.51482	7.50965	7.59713	7.77882	7.33125	7.27528	7.5592	7.49998	7.2585	7.60848	7.62396	7.55061	7.58532	7.35163	7.41911	7.35594	7.59539	7.39944	7.48106	7.44559	7.4793	7.6977	7.49735	7.68322	7.62804	7.60449	7.51036	7.4739	7.16815
C17orf80	7.02947	6.99399	7.14024	7.23262	7.30843	7.04102	7.22373	7.22211	6.97595	7.04476	6.76408	7.32329	6.82616	7.31024	7.02558	7.23068	6.72398	7.11393	7.12159	7.55099	7.31544	6.98033	7.43338	7.40115	7.39747	7.17337	7.50569	7.15519	7.163	6.72832	7.17629	7.34683	7.00107	6.45912	6.85218	6.8576	6.71273	6.81293	7.11307	6.87351	6.80801	7.23369	7.37788	6.66455	6.97772	7.11908	6.84754	6.35175	5.92496
LLGL2	6.76175	6.74589	6.70989	6.30476	6.72619	6.7354	6.44567	6.29777	6.38714	6.36917	6.21607	6.48153	6.66632	6.54069	6.59697	6.64693	6.3832	6.47238	6.23078	6.388	6.24993	6.08438	6.06534	6.03488	5.94233	6.0078	6.24835	6.28629	5.71895	6.42336	6.24309	6.09773	6.79788	6.52824	6.03198	6.02554	6.33915	6.84842	6.83038	6.00783	6.38232	6.33567	6.34875	6.72736	6.46768	6.42517	6.26427	6.56183	6.46376
MYO15B	7.22241	7.33872	7.50005	7.28492	7.1567	7.208	6.85372	7.10848	6.92039	6.96776	6.85211	6.97899	7.49362	7.07254	7.264	7.09835	7.26974	7.04122	7.47068	7.62837	6.9364	6.9504	6.41505	6.53621	6.2597	6.8456	6.41022	6.98296	6.54241	7.54615	6.86111	6.97317	7.85827	7.61111	6.78684	7.1065	7.16312	7.75743	7.28593	7.01765	6.66559	7.18926	6.93126	7.4076	6.95558	7.39741	7.5613	7.31833	7.07156
TSEN54	7.70266	7.56673	7.8588	7.47495	7.49832	7.85556	7.40281	7.31948	7.31134	7.38161	7.52992	7.45973	7.59841	7.19607	7.62389	7.43921	7.38489	6.99028	7.11301	7.3221	7.15719	6.79809	7.06167	7.02011	6.90149	6.7078	6.92234	6.85633	6.79894	7.33172	7.1437	7.03921	7.55309	7.25874	7.08762	6.943	7.21066	7.59473	7.5902	7.56995	7.35186	7.26722	7.15707	7.83603	7.48842	7.35359	7.36092	7.53499	7.47051
CDR2L	5.80384	5.8137	5.6468	5.85201	5.78983	5.97439	5.90027	5.97959	5.76182	5.69778	6.05895	6.15832	6.01993	5.67623	6.11072	5.86052	6.27919	5.96376	6.12944	5.5122	5.74601	5.63858	6.03079	5.49836	5.45874	5.50317	5.50889	5.58041	6.02306	5.82547	5.85863	5.83317	5.65482	6.15008	5.73498	5.6816	5.72222	6.22378	5.80436	5.91993	5.94267	6.00349	6.1683	6.38721	6.06376	5.73949	6.02611	6.19174	6.21432
ICT1	7.48443	7.37617	7.40866	7.69812	7.6579	7.48218	7.24026	7.28133	7.36229	7.45798	7.25659	7.53096	7.40285	7.40381	7.73768	7.51137	7.03899	7.33408	7.65203	7.59092	7.05282	7.18669	7.23119	7.321	6.89621	6.64184	6.95762	6.8684	6.92695	6.87813	6.68984	6.95817	7.02685	7.1717	6.96797	6.57335	6.90375	7.19783	7.6688	7.2217	7.40621	7.50706	7.3285	7.05182	7.29285	7.64329	7.48968	6.46351	6.50592
KCTD2	7.95694	8.04717	8.01104	7.68591	7.74742	8.07742	7.81507	7.94991	7.8196	7.97688	7.63336	8.0374	7.64854	8.12014	8.09142	7.98482	7.80755	8.06942	8.00702	8.00474	8.05824	7.91533	7.65818	7.95061	7.7231	7.97133	7.84785	7.80001	8.01013	8.02122	8.00998	7.8077	7.94933	7.98125	7.97291	7.95197	8.07042	7.84927	7.95454	7.9628	7.95714	7.99895	7.89192	7.82904	7.91097	8.02427	7.9372	7.89669	7.85876
SLC16A5	7.6432	7.786	7.44544	7.08271	7.40465	7.3048	6.8531	7.069	7.03945	7.232	7.02642	7.1577	7.33661	7.23954	7.26937	7.27218	7.47944	7.4016	7.38051	7.44447	7.16955	6.96435	6.78354	7.20995	7.16391	7.6923	7.03724	7.15459	7.25976	7.22622	7.30997	7.13725	7.40825	7.39274	7.60212	7.2421	7.41004	7.28916	7.21375	7.46605	7.34411	7.22656	7.43366	7.06774	6.88144	7.58956	7.38907	7.6709	7.48876
ARMC7	6.84924	7.02933	7.06743	7.1012	6.94628	6.82913	6.87731	6.6661	6.50827	6.96617	6.72192	6.86918	7.04237	6.80739	6.87676	6.97099	6.81927	6.63947	6.80186	6.97871	6.04642	6.78001	6.62223	6.66459	6.45581	6.53651	6.67198	6.71607	6.5124	7.25851	6.86613	6.8035	6.89349	7.03603	6.66768	6.64049	6.43191	6.58848	7.24915	6.91828	6.56046	7.03111	6.78196	6.56332	6.68644	7.14307	6.87773	6.79854	6.45405
NUP85	8.15835	8.08333	8.15113	8.20984	8.22279	7.89879	7.79388	7.73815	7.75906	7.83797	7.76344	7.96451	8.02868	7.95258	8.02851	8.07432	8.03861	7.80278	8.00799	8.20002	8.17012	7.68345	7.89843	8.02156	7.59099	7.81398	7.92399	7.67266	7.4837	7.95133	7.9151	7.85926	8.15176	7.90348	7.76511	7.60466	7.73749	7.71416	8.26878	7.67081	7.59517	7.83462	7.90137	7.80258	7.61362	8.20322	7.97901	7.18694	7.34906
MRPS7	8.00362	8.16637	8.20874	8.28179	7.9679	8.10655	7.85448	7.71951	7.73269	7.72014	7.83699	8.0598	7.91784	7.80978	8.00225	8.13132	7.66915	7.72165	7.97927	8.10836	7.78441	7.74548	7.97875	7.89598	7.3752	7.70638	7.6962	7.46591	7.57445	7.87867	7.5302	7.59262	7.81371	7.9886	7.6249	7.1702	7.57245	8.19876	8.2009	7.59281	7.81875	7.7612	7.66226	7.78111	7.66321	7.98017	8.01447	7.44856	7.54448
KIAA0195	7.96315	7.98336	7.87457	7.5651	7.70737	7.7546	7.7288	7.43405	7.51497	7.77209	7.48942	7.72165	7.66244	7.77904	8.0245	8.08519	7.87061	7.76439	7.5461	7.90494	7.66632	7.6979	7.52272	7.7328	7.59225	7.78044	7.49346	7.60313	7.57708	8.07524	7.81396	7.74007	8.05682	8.05539	7.81001	7.46788	7.77284	7.69839	7.67594	7.48324	7.73128	7.84004	7.38133	7.81958	7.52366	8.01552	7.73339	7.92735	7.57523
OTOP2	6.06899	6.03178	6.05243	5.7782	5.71856	5.83178	5.94553	5.94003	5.87629	5.99269	6.06254	5.73187	6.04779	5.79597	6.08259	5.70368	6.1272	5.75543	6.07303	5.66525	6.15038	6.07591	5.45895	5.6497	5.65504	5.54606	5.68753	5.72978	5.812	5.55295	5.8468	5.57624	5.66353	5.65531	5.8488	5.95651	5.8937	5.9986	6.01079	5.95839	6.43639	5.89547	5.81997	6.3786	6.16755	5.63835	5.92742	6.52801	6.67135
OTOP3	5.83239	5.61975	5.70075	5.6067	5.42365	5.83453	5.90969	5.82067	5.78322	5.76299	5.80354	5.48705	5.82793	5.75994	5.52976	5.67209	6.07198	5.64819	5.62759	5.19191	5.77664	5.67376	5.66805	5.266	5.15822	5.44604	5.49831	5.53727	5.79156	5.62095	5.43412	5.61464	5.63693	5.72598	5.52338	5.70197	5.5754	5.85539	5.28199	5.47605	6.09139	5.77336	5.72997	6.18153	5.96406	5.63891	5.79822	6.12518	6.12764
METTL2A	6.98409	7.43754	7.5371	7.39099	7.55709	7.13381	7.34364	7.50796	7.55237	7.36509	7.59219	7.54811	7.49424	7.73705	7.30233	7.89248	6.96322	7.31447	7.70792	7.61204	7.09467	7.18014	7.81496	6.94146	6.83666	6.87603	7.13508	6.96932	6.74213	6.9359	7.21869	7.41169	6.99964	6.83207	6.77625	6.72118	7.01653	7.22291	7.5984	7.02716	6.98062	7.48031	7.4849	7.33656	7.37612	7.41176	7.56401	6.50095	6.29459
TLK2	8.50389	8.57828	8.27071	8.40545	8.48535	8.64775	8.74822	8.62715	8.93123	8.84813	8.76395	8.71709	8.74338	9.06087	8.68247	8.93408	8.75692	8.90987	8.71181	8.78391	8.78974	8.77808	8.89761	9.22955	9.44719	9.44242	9.24938	9.60154	8.83107	9.14424	9.27631	9.19665	9.5339	9.04406	9.01113	8.94636	8.82865	8.61346	8.48904	8.75543	8.69648	8.36072	8.60581	8.45925	8.58551	8.53226	8.69554	8.88021	8.61683
RAD51C	6.41636	5.95321	6.17219	6.40018	6.41877	6.57617	6.34733	6.68799	6.4509	6.25432	6.73271	6.45251	6.69034	7.10373	6.65085	6.6807	5.92541	6.36514	6.57096	6.77999	6.89479	6.24653	7.26474	6.76597	6.31775	5.97622	6.56454	6.25558	5.97957	5.95059	6.21941	6.66295	5.8497	6.09861	6.66991	6.14897	5.987	6.60668	6.80965	6.62842	6.36596	6.24863	6.87328	6.07865	6.61618	6.46844	6.29743	5.39075	6.06757
PPM1E	4.51147	4.01398	4.66051	4.20331	4.56111	4.42049	4.2101	4.51874	4.59452	4.62647	4.9833	4.63429	4.51576	4.67074	4.46054	4.78035	4.79691	4.24066	3.98408	3.9605	4.37327	4.81465	4.60681	4.33496	4.2077	4.37612	4.35151	4.36882	4.39693	4.37348	4.24823	4.2238	4.40457	4.26925	4.37147	4.47661	4.26827	4.4882	4.2373	4.27772	4.27893	4.35182	4.58653	4.60359	4.52118	4.5353	4.68537	4.41948	4.44021
PRR11	6.29555	5.79424	6.01898	5.94995	5.86764	5.69815	6.18479	6.16193	6.2978	6.06052	6.11056	6.40417	6.28779	6.49427	6.30845	6.11313	5.67542	5.91806	6.20765	6.364	5.87096	5.8202	5.9619	5.81377	6.03637	5.88707	6.33119	5.77916	7.00527	5.5285	5.91587	6.13048	5.42991	5.8177	5.96379	6.06773	6.18793	6.06341	6.3455	5.62768	6.83002	7.78687	6.29497	6.09198	6.43028	6.96086	6.17761	5.72666	7.01148
SMG8	6.35866	6.74435	6.85116	6.33331	6.6249	6.73431	6.5038	6.76713	6.99651	6.75827	6.66995	6.71457	6.96831	6.84201	6.55991	6.86748	6.26421	6.71676	6.74762	7.21474	6.28713	6.56333	6.74839	6.91566	6.88788	6.90288	7.11641	6.73009	7.08479	6.23513	7.09267	6.86192	6.35075	6.46775	7.14955	6.52437	6.4553	6.44523	6.69038	6.51102	6.44159	7.5346	6.77008	6.09579	6.82444	7.02915	6.93804	6.11123	6.17379
DYNLL2	8.18135	8.09537	8.08978	8.40551	8.03742	8.23385	8.30225	8.03188	8.42158	8.28457	8.39637	8.14215	8.33737	8.10244	8.12025	8.12575	7.97243	8.11656	8.05716	7.86277	7.90439	8.03339	8.08126	8.08402	8.05	7.70047	8.01417	7.96455	8.22926	7.53951	8.11626	7.90162	7.89518	8.09982	8.06451	8.15706	8.32222	8.04968	8.0917	8.06475	8.28018	8.09141	8.59137	8.2274	8.38851	8.2955	8.14301	7.90363	7.7293
OR4D1	4.67874	4.51303	4.53883	4.67291	4.32908	4.47205	4.91304	4.61378	4.68165	4.34437	4.76176	4.38364	4.43391	4.2914	4.97825	4.25521	4.56613	4.71008	4.21939	4.34375	4.9532	5.20498	4.60472	4.8508	4.6867	4.57225	4.55999	4.3575	4.69022	4.2725	4.12816	4.37891	4.28938	4.52132	4.74221	4.50567	4.61823	4.13684	4.35994	4.67139	5.26024	4.69212	4.40129	4.95258	4.83763	4.37292	4.53672	5.52648	5.64264
OR4D2	4.04643	4.58728	4.25761	3.99848	4.07533	3.85818	4.31063	4.34293	4.2322	4.33096	4.41765	4.19534	4.26555	4.30186	4.46572	4.09626	4.30763	4.03729	4.31096	3.71671	4.29139	4.51297	4.25004	4.06951	4.5704	4.22033	4.1693	3.96677	4.2163	4.24766	4.22987	3.77744	3.96577	3.93479	3.86846	4.2859	4.02072	4.04903	3.89002	4.35552	4.49611	3.98357	3.79131	4.54068	4.38244	3.91535	4.40569	4.77061	5.01228
EPX	5.73833	5.86845	6.08095	5.45654	5.49735	5.68619	5.9484	5.76487	6.14832	5.83662	5.63657	6.16941	5.7756	6.72904	6.20473	5.7571	6.06896	5.62563	6.01007	5.92913	6.04861	5.94104	5.2281	5.5193	5.35745	5.24612	5.55721	5.53471	6.31641	6.20665	5.35236	5.80375	5.566	5.62522	5.57571	5.70494	5.79618	5.93774	5.89534	5.4358	6.09409	7.1983	6.20918	6.32199	7.2302	6.55422	5.90763	6.25929	6.99584
LPO	5.65137	5.53126	5.25305	5.0959	4.96489	4.98795	5.45524	4.92548	5.10954	5.07287	5.29683	5.12873	5.11643	5.10259	5.2657	5.03656	5.3107	4.94106	5.15488	5.09738	5.47766	5.43545	4.88694	5.14444	5.08724	5.29392	5.1507	5.34451	5.33621	5.49676	5.02256	5.16653	5.21409	5.30601	5.18149	5.14477	5.12947	5.4207	5.39769	5.28445	5.57857	5.12689	5.16727	5.6324	5.31436	5.21299	5.34331	5.75052	5.95854
SCPEP1	9.17379	9.68614	9.48825	9.38781	9.62293	9.05616	8.71902	9.3573	9.29913	8.86006	9.13833	9.76587	9.5525	9.16743	9.42596	8.8018	9.12477	8.8907	9.53367	9.85622	8.2247	9.00114	9.24598	9.20128	8.76691	9.37443	9.35921	9.26321	9.78393	9.07102	9.42354	9.35188	9.59655	9.41678	9.95977	9.45412	9.20167	9.08446	9.43722	9.17528	9.07557	9.88794	9.67169	8.64317	9.07769	9.9992	9.49656	8.36356	8.46932
AKAP1	7.3316	7.3258	7.25579	7.27864	7.37689	7.50848	7.52473	7.21498	7.25091	7.30808	6.97128	7.35384	7.15811	7.43639	7.41414	7.72715	7.20903	7.22525	7.16709	7.63799	7.63879	7.2615	7.33557	7.58255	7.32415	7.2154	7.26581	7.4861	6.75608	7.64791	7.68614	7.63426	7.67557	7.4243	7.52806	7.18548	7.59558	7.62128	7.34501	7.21312	7.06506	6.91246	7.08957	6.92103	6.94884	7.27212	7.06054	6.64467	6.69367
MSI2	8.07129	7.72319	7.96234	7.99273	7.74679	7.89478	7.96725	7.82324	8.15743	8.06169	8.05866	7.98995	7.92604	8.21917	8.14484	8.1369	8.20069	8.16205	8.22153	8.37068	8.25214	7.95831	8.12989	8.35824	8.36992	8.29003	7.99728	8.51394	7.72547	8.59543	8.42881	8.26615	8.45739	8.23182	8.19835	8.05163	8.20365	8.14365	7.81193	8.22023	7.77973	7.53096	7.93631	7.7643	7.73757	7.77458	8.06231	7.64431	7.43681
ANKFN1	4.41048	4.07682	4.12801	4.27828	4.05838	3.94049	4.27473	4.18662	4.1761	4.24493	4.46413	4.0734	4.19106	4.2228	4.44044	4.12576	4.1479	4.22095	4.43665	3.90136	4.64227	4.35068	4.10436	4.37874	4.18139	4.0874	4.26453	4.21442	4.17815	3.95848	4.01775	4.12589	4.06827	4.02889	3.97205	4.19438	4.43889	4.06371	4.11689	4.37521	4.32539	4.10103	4.22541	4.41614	4.1349	4.12983	4.18259	4.31175	4.39208
DGKE	6.33156	6.05521	6.12561	6.50097	6.4608	6.44012	6.16384	6.39022	6.65655	6.64607	6.32772	6.19946	6.41375	6.62189	6.32588	6.57065	6.5453	6.40038	6.34901	6.79	6.8856	6.6507	6.88127	6.74976	7.11381	6.8987	6.69513	6.78756	6.38531	6.90294	7.00479	7.01671	7.0258	6.40553	6.60763	6.6768	6.48316	6.32687	6.31595	6.56442	6.23694	5.93248	6.74093	6.0839	6.37102	6.22349	6.45918	6.31041	5.38524
NOG	8.88	8.43634	9.05211	8.831	8.63538	9.22862	9.46294	8.5127	8.33077	9.10793	9.38719	9.1842	8.47266	8.61279	8.8583	9.56926	8.6563	8.77841	8.93365	9.14532	9.28543	9.02259	8.46334	9.59251	8.93918	8.52928	8.61014	8.38324	7.3109	8.73575	9.59446	9.34643	8.74171	8.19497	8.51951	8.69849	8.51986	8.84837	8.90781	8.96563	8.75837	7.2622	8.21882	8.66272	8.2118	8.59667	8.7123	8.07846	7.03368
EFCAB3	3.61581	3.78415	4.19791	3.78115	4.02019	3.92975	3.98	3.75083	3.43273	3.88699	3.75616	3.74142	3.76983	3.97414	4.04788	3.966	3.93263	4.14819	4.34545	3.62907	4.57081	4.00102	3.7144	3.93556	3.93141	4.0565	3.79975	3.68242	4.08214	3.80175	3.93588	3.85663	3.70326	3.79484	3.96982	3.61358	3.74821	4.04872	3.96747	4.0748	4.05404	4.06761	3.97897	4.09686	3.76583	3.62021	3.65949	4.22038	4.15955
C17orf64	5.39862	5.42186	5.07486	5.06794	4.88255	4.87256	4.91537	5.21122	4.9949	5.29217	4.8012	5.19054	5.22823	5.19273	5.4301	5.05832	5.17152	4.91091	5.30412	4.93748	5.08141	5.44643	4.84888	5.41329	5.13561	5.49255	4.96332	4.93188	5.20411	5.18536	5.2928	4.72089	5.07919	5.15483	4.88764	4.97836	5.26956	5.51719	5.06848	5.14407	5.35492	5.19151	5.02445	5.52496	5.07479	5.06973	5.04239	5.71862	5.42952
PPM1D	7.6259	7.81932	7.58464	7.81254	7.98563	7.74544	7.58197	7.77281	8.00312	7.69559	7.66274	8.0501	7.89872	8.03034	7.67657	7.72388	7.70538	7.86342	7.96806	8.23396	7.76233	7.76084	7.92761	7.89009	7.75584	8.10047	7.77246	7.88035	7.83536	8.04656	8.12901	7.83519	7.84352	7.71951	8.07158	8.04436	8.01245	7.69868	7.83939	7.81377	7.71609	7.95589	8.04147	7.61553	7.70335	8.0305	7.93383	7.45195	7.31046
BCAS3	7.87361	7.91199	7.74297	8.04795	8.03107	8.07147	7.85823	7.77126	7.93974	7.84646	7.6594	7.85421	7.68759	7.91574	7.79618	7.85196	7.73936	8.10186	7.77727	8.10488	8.15757	8.21626	8.25157	8.32553	8.40643	8.39936	8.37898	8.39759	8.21665	8.61247	8.3826	8.43854	8.64202	8.34754	8.42523	8.57948	8.20985	8.19229	7.81812	8.08149	7.68062	7.97287	7.77928	7.99239	7.75916	8.00239	7.74059	7.57943	7.54997
TBX2	6.51836	6.62565	6.70438	6.53398	6.25677	6.62751	6.41574	6.38485	6.30919	6.44898	6.4681	6.59097	6.32714	6.26493	6.51065	6.4683	6.52379	6.36021	6.35035	6.06436	6.24675	6.3996	6.15032	5.96268	6.21742	6.25533	6.13121	6.17291	6.2978	6.46201	6.15967	6.26557	6.1923	6.67155	6.31018	6.37126	6.33984	6.77631	6.36374	6.42392	6.48224	6.36905	6.15252	6.70952	6.33886	6.27099	6.11583	6.52353	6.64631
C17orf82	5.34717	5.77037	5.9988	5.50833	5.79936	5.58216	5.86677	5.38907	5.68091	5.60358	5.65175	5.49865	6.05587	5.42755	5.60869	6.16698	6.22824	5.77625	5.51973	5.31069	5.53601	6.1358	5.68176	5.51825	5.53715	5.28659	5.32665	5.36148	5.88985	5.33145	5.52179	5.64394	5.34184	5.68447	5.69327	5.96299	5.45906	5.94149	5.8428	5.45161	5.39525	5.67112	5.54864	6.4386	5.96935	5.48807	5.6652	6.16369	6.20771
TBX4	5.91916	5.8721	6.08421	5.97343	5.86222	5.5838	5.9021	5.93931	5.61601	5.73599	5.94068	5.69931	5.61935	5.42269	5.75382	5.32097	5.97315	5.57476	5.68741	5.55063	5.81843	5.9633	5.51846	5.64614	5.84861	5.89028	5.46839	5.63856	5.77873	5.81705	5.5036	5.31901	5.60646	6.0745	6.02596	5.74993	5.88245	6.01116	5.73018	6.0598	6.07084	5.58703	5.7015	6.051	6.01123	5.39778	5.5264	6.1394	6.64057
CA4	5.98555	6.0465	5.78021	6.17924	5.79056	6.09778	6.24156	6.13717	6.23055	6.46691	6.2194	6.05893	6.03395	6.45313	6.15772	5.88432	6.08638	6.44849	6.0173	5.50172	6.26208	6.27755	5.58555	5.95834	6.05158	6.08661	5.57268	5.90309	5.92717	6.07681	5.88196	5.82306	5.82747	5.93634	5.94653	6.42669	6.17561	6.09974	6.05135	6.57238	6.41468	6.87532	6.28324	6.38674	6.48269	6.19795	5.78857	7.07729	7.24605
VMP1	10.6441	11.0291	10.5792	10.5675	10.9623	10.9209	10.6741	11.0577	11.1552	11.0615	11.087	11.1635	11.133	11.0594	10.7192	10.7109	11.2276	11.1678	10.9968	11.24	11.0111	11.1483	10.8875	11.3315	10.9814	11.5163	11.3853	10.9677	10.9436	10.6058	11.1968	10.9478	11.0413	10.6336	11.346	11.4424	11.0209	10.6296	10.8868	10.9674	10.6375	10.9606	10.9246	10.4686	10.8492	11.2009	11.0636	11.5923	10.4848
RPS6KB1	8.65049	8.95359	8.9264	9.05678	9.20172	8.89857	9.13078	8.93185	8.87415	8.82279	8.75111	8.9362	8.81487	8.83915	8.90138	9.05882	8.93169	9.05471	9.04921	9.3596	9.07259	9.34037	9.19215	9.10358	9.22355	9.21671	9.17715	9.18607	8.97751	8.89705	9.27506	9.29581	9.15727	8.93603	9.12799	9.12702	9.27254	9.01687	9.09046	9.15438	8.71284	8.64282	9.09326	8.8798	8.79251	8.92467	8.98075	8.62088	8.29937
GDPD1	5.02074	4.97956	5.05759	4.80802	4.91146	5.29265	5.38978	5.23248	5.24948	5.01451	5.26404	5.27322	5.20502	5.14656	5.07568	5.40271	4.94851	5.1855	5.37071	5.67544	4.89054	5.24342	5.25906	5.41111	5.27974	5.02451	5.51613	5.29867	5.63422	5.04362	5.39663	5.15146	5.55399	5.34205	5.18715	5.03555	5.09	5.05649	5.33274	5.19285	4.96178	5.33697	5.9462	5.06844	5.16003	5.58135	5.01888	4.69811	4.76743
YPEL2	8.64644	8.77017	8.53683	8.39989	8.61882	8.50434	8.42965	8.56328	8.16563	8.34618	8.4266	8.79729	8.80033	8.30086	8.45805	8.68995	8.45129	8.47641	8.68715	8.98047	8.41518	8.55493	8.52887	8.55084	8.42947	8.62948	8.58375	8.91455	8.76011	8.02165	9.09919	8.66529	8.71786	8.66763	8.80796	8.97439	8.79414	8.66644	8.67839	8.48988	8.51031	8.62232	8.67352	8.52979	8.36458	8.7404	8.93639	8.08206	7.64735
DHX40	7.44729	7.30171	7.53424	7.94214	7.68477	7.21425	7.34258	7.45657	7.68513	7.56674	7.63017	7.54021	7.51193	7.65286	7.63397	7.58975	7.68351	7.24652	7.79112	8.01395	7.86881	7.87975	7.92598	7.84448	7.69718	7.69231	7.77661	7.60351	7.97342	7.41396	7.57995	7.77873	7.4301	6.96991	7.88806	7.42492	7.58618	7.82454	7.63836	7.65359	7.44787	7.88225	7.50255	7.28912	7.66793	7.75665	7.72042	7.082	7.18516
CLTC	9.54663	9.61488	9.37715	9.64655	9.39306	9.56433	9.49916	9.72675	9.69344	9.48315	9.25418	9.84212	9.75796	9.59056	9.47113	9.27723	9.41947	9.58603	9.62188	9.71216	9.65313	9.8701	9.94834	9.91687	10.0521	10.2084	10.1263	10.0586	10.2702	9.60461	10.0386	10.0936	10.038	9.72971	10.081	9.95523	9.80588	9.70799	9.43737	9.4482	9.42463	9.82117	9.72458	9.44996	9.7508	9.74217	9.7759	9.58455	9.65666
CALCOCO2	9.21345	9.13915	8.8653	9.42875	9.19858	9.18646	8.85347	9.23931	9.38367	8.82522	9.00335	9.2775	9.3226	9.10706	9.11198	8.93851	9.08262	8.91859	9.07125	9.29222	8.77339	8.9067	9.21119	9.20898	8.78078	8.95011	9.33475	8.95519	9.75499	8.9788	9.08376	8.84681	9.05182	8.84848	9.15191	8.80769	9.07362	9.13378	9.08736	9.07465	9.0182	9.50098	9.15249	8.72987	9.00885	9.29541	9.43501	8.59816	8.98008
UBE2Z	9.00602	8.94953	9.17377	8.98794	9.44851	9.30579	8.90569	8.83999	9.11494	8.94582	9.28056	9.03253	9.11006	9.34687	9.40814	9.22836	9.07683	9.14329	9.34278	9.44843	9.05531	8.9956	9.10075	9.38435	8.8313	8.954	8.89791	9.23755	9.55953	9.04197	9.24705	8.82995	8.90002	8.8929	8.84537	8.7777	9.35654	8.93113	9.28702	9.10285	9.03617	9.44176	8.78092	9.07857	8.95466	9.29651	9.17315	8.32351	8.85417
ATP5G1	7.90958	7.98853	7.5748	7.7077	7.47824	7.71677	7.89089	7.59199	7.52852	7.86986	7.58913	7.32546	7.69951	7.67841	7.83058	7.91349	7.91712	7.70612	7.83188	7.66057	7.67489	7.61067	7.35901	7.55954	7.33334	7.84349	7.37573	7.3178	7.25717	7.31938	7.25918	7.39553	7.10918	7.3855	6.81419	7.08732	7.19133	7.33187	7.60352	7.57196	7.90247	7.64494	7.35409	7.65588	7.70275	7.55295	7.56946	7.93698	7.90995
IGF2BP1	6.27998	6.49294	6.30744	5.97211	6.28472	5.84544	6.20028	6.41583	5.98885	5.91038	6.11682	6.28024	6.03056	6.78385	6.68398	5.92202	6.06304	6.29748	6.40006	6.46043	5.97886	6.1763	6.19477	5.76804	6.27055	6.19874	6.48898	5.85915	7.50871	6.38013	6.2157	6.2591	5.94598	6.17943	6.7829	6.43566	6.60427	6.54214	6.33759	6.27438	6.23295	7.76615	6.81629	6.43222	6.47003	7.19985	6.28689	6.12664	6.65692
B4GALNT2	5.36448	5.59708	5.61906	5.59717	5.49789	5.67199	5.5925	5.43868	5.43151	5.52056	5.51751	5.63914	5.51646	5.34999	5.58923	5.63167	5.71518	5.7588	5.70682	5.17487	5.55911	5.90836	5.27727	5.3147	5.39136	5.52757	5.05571	5.35626	5.53787	5.61061	5.12712	5.3132	5.04945	5.40518	5.3105	5.24498	5.46562	5.5984	5.69951	5.64175	5.35013	5.39345	5.43882	5.86983	5.70175	5.56395	5.58041	5.81237	5.83833
ABI3	8.79466	8.70372	8.41514	8.35283	8.62032	8.72625	8.18749	8.24264	8.07622	7.99669	8.46377	8.33227	8.51677	8.27936	8.27048	8.13252	8.09323	8.29476	7.98812	8.31114	7.8088	8.13365	7.9134	8.17248	8.10078	7.93344	8.13053	7.70523	8.28979	7.79374	7.98713	7.86109	7.77125	8.15586	7.80981	7.78233	7.95905	8.10086	8.55148	8.05446	8.37385	9.32588	8.04984	8.38611	8.66651	8.63375	8.22853	7.93753	8.75119
CDK5RAP3	9.03754	9.36841	9.22065	9.12071	9.09139	8.69907	8.85525	9.09869	9.10801	9.13156	8.72162	9.04979	8.94313	8.85233	9.04675	9.28408	9.14744	9.22134	9.26211	9.50684	9.22996	8.87714	9.1832	9.02046	8.26819	8.66473	8.73111	8.92905	8.72593	8.76672	9.07591	9.12301	9.78782	9.09171	9.11577	8.88808	8.75088	8.74576	9.00179	8.55389	8.56586	9.00505	9.0508	8.86243	9.11156	9.10293	9.00093	8.2682	7.77345
NFE2L1	8.30202	8.44773	8.34364	8.43094	8.39853	8.39224	8.23438	8.02322	8.12724	8.16162	8.18311	8.32428	8.34907	8.48855	8.37796	8.57823	8.05052	8.03355	8.25562	8.57952	8.05682	8.04225	8.25598	8.39085	8.11063	8.22284	8.54265	8.2856	8.5248	8.38874	8.61882	8.50184	8.49243	8.38688	8.59219	8.38563	8.59539	8.32971	8.44522	8.29752	8.14922	8.67028	7.93262	7.8386	8.25504	8.60228	8.34763	7.55136	7.88339
SNX11	7.75132	7.98752	7.84618	7.55858	7.77785	7.73655	7.6454	7.96735	8.19041	7.77765	7.64802	7.76944	8.0389	7.83654	7.91219	7.75899	7.76511	7.81895	7.99344	8.08521	7.60199	7.63979	7.43048	7.66344	7.23608	7.58243	7.7938	7.31875	7.757	7.00739	7.56119	7.50798	7.52075	7.40086	7.62238	7.86102	7.7906	7.4825	7.74033	7.51352	7.67611	8.05479	7.67355	7.8681	7.8588	8.28482	7.87889	7.80945	7.5403
TBKBP1	6.31238	6.56711	6.29087	6.54123	6.14865	6.20239	6.26	6.30857	6.40863	6.46949	6.40068	6.27335	6.40761	6.24228	6.50498	6.50377	6.3087	6.38624	6.24993	5.93728	6.75036	6.60434	6.21606	6.34234	6.2734	6.24249	5.9024	6.15014	6.14332	6.42435	6.16291	6.10651	6.30422	5.96239	6.06472	5.9939	6.48461	6.26609	6.38269	6.29106	6.48295	6.52324	6.47377	7.02884	6.70002	6.45932	6.25055	7.03321	6.94612
TBX21	7.52409	7.39965	7.59975	7.25353	7.90883	7.50798	7.72138	7.12717	7.61841	7.45605	7.36321	7.56255	7.83488	7.82071	7.68077	7.44937	7.33452	7.87898	7.26794	6.89967	7.17662	7.19878	7.50924	7.19411	7.94697	7.49241	7.87319	7.1872	6.5938	7.0562	7.53169	7.1719	7.35134	7.03317	7.04524	7.19631	7.25214	7.5487	7.4139	7.29175	7.90553	7.8824	7.04352	7.921	8.02169	7.20579	6.81839	7.59797	8.07077
LRRC46	5.33047	5.3991	5.90783	5.48739	5.48538	5.40066	5.32978	5.43593	5.13262	5.13059	5.64708	5.67359	5.06776	5.34901	5.38919	5.16059	5.30707	5.13077	5.33798	5.55932	5.63773	5.66102	5.00195	5.23864	5.57796	5.42752	5.00456	5.17323	5.30199	5.78198	5.06604	5.30713	5.2023	5.40253	5.14617	5.08338	5.21001	5.72173	5.32026	5.40046	5.56705	5.67411	5.00629	5.36028	5.27585	5.3001	5.17068	5.4966	5.87152
SP2	7.08989	7.09024	6.96341	6.88345	6.84511	7.10119	7.00126	6.87685	6.8029	7.22186	6.85771	6.86075	6.76323	6.78772	6.91389	7.39008	7.09275	7.31953	6.96494	7.01112	7.36406	6.88242	6.91294	7.00887	7.53289	7.49831	6.91005	6.82412	7.10783	7.35687	7.33343	7.04911	6.95042	6.76179	6.57155	6.72081	6.90853	6.57024	6.67014	6.60587	7.18253	7.05703	6.72963	6.81929	6.71565	7.01473	6.913	7.16364	7.3396
PNPO	7.64163	7.75622	7.5301	7.6234	7.99102	7.6739	7.59832	7.55676	7.46089	7.43169	7.29308	7.88123	7.42159	7.54336	7.70187	7.55815	7.29788	7.40164	7.66007	7.96919	7.43548	7.42129	7.6	7.62088	7.49327	7.72576	7.5302	7.19605	7.52007	7.66531	7.45213	7.5057	7.38885	7.13651	7.18334	7.26096	7.34322	7.44235	7.7372	7.54516	7.6848	7.49909	7.46723	7.16247	7.22151	7.8022	7.54481	7.14313	6.90513
MYCBPAP	5.19146	5.2477	5.46867	5.3136	5.43019	5.42203	5.28177	5.36668	5.48867	5.24295	5.32513	5.63001	5.2944	5.14365	5.28122	5.47228	5.61305	5.68941	5.32246	5.4966	5.1295	4.73544	5.26478	5.43176	5.12373	5.23032	5.10659	5.35983	5.43507	5.33331	5.46286	5.72515	5.66374	5.38063	5.28662	5.52361	5.18509	5.43694	5.6619	5.02243	5.59837	5.19607	5.26563	5.6718	5.48328	5.59785	5.35364	5.77008	5.59
EPN3	6.53061	6.54253	6.27505	6.4885	6.33207	6.35767	6.54119	6.3025	6.29607	6.49047	6.56945	6.44345	6.32666	6.25986	6.41775	6.3336	6.77094	6.48022	6.26737	6.04405	6.22293	6.16037	6.11069	6.10409	5.89969	6.1794	5.89982	6.23086	6.15394	6.1474	6.21145	6.23785	6.03313	6.35197	6.01546	6.11834	6.15814	6.37135	6.33115	6.3085	6.4801	6.44005	6.36353	6.92971	6.44229	6.22622	6.42061	6.76024	6.96641
SPATA20	6.62703	7.23508	7.34547	7.1555	7.43311	6.60439	6.54807	6.94265	6.79599	6.75715	6.74386	6.719	7.14672	5.70066	6.83499	7.01034	6.97745	6.9286	7.05123	7.25348	6.7425	5.76255	6.43884	6.53405	5.72074	6.75869	5.58229	6.38983	6.59651	5.9507	5.6902	5.76039	7.2359	6.54685	6.68989	6.53034	7.39342	6.59029	7.24957	6.32662	7.14727	7.24985	6.45788	7.06242	6.85383	7.33512	6.60027	6.70955	6.54258
EME1	5.44495	5.23027	4.97571	4.91636	4.92033	5.0477	5.23756	5.40423	5.41567	5.37178	5.16866	5.22427	5.26357	5.49325	5.15502	5.25687	4.7154	4.88007	5.15798	5.0827	5.3336	5.12186	5.14172	5.30797	5.32682	5.44005	5.22365	5.18941	5.47965	5.1525	4.88438	5.42925	5.12745	4.9187	5.0514	5.21692	5.17963	4.95281	5.21807	5.19023	5.66202	6.11014	5.10911	5.57887	5.20625	5.50754	5.25257	5.59091	5.88075
ACSF2	6.57934	6.42911	6.45564	6.55251	6.91464	6.38859	6.24133	6.36234	6.3945	6.11801	6.12513	6.49442	6.68464	6.292	6.39349	6.515	6.28926	6.272	6.60501	6.67367	6.2605	6.02472	6.23675	6.63952	5.86586	6.26894	6.21208	6.12115	6.03047	6.02258	6.6031	6.13209	6.59065	6.31481	6.18126	6.12866	6.47489	6.43055	6.71804	6.15444	6.28762	6.60255	6.02444	6.26232	6.39716	6.73276	6.38452	5.95189	5.88972
RSAD1	7.83371	7.78828	8.00835	8.05296	7.92971	8.00222	7.74591	7.47314	7.76436	7.81416	7.84643	7.73636	7.75235	7.73829	7.83931	8.06178	8.00326	7.42339	7.94697	8.00292	7.59745	7.48896	7.57357	7.6328	7.26501	7.49	7.20685	7.46536	7.07753	8.23396	7.76116	7.57005	7.8441	7.7941	7.81389	7.62551	7.7831	8.00564	8.11142	7.91958	7.77189	7.50403	7.55925	7.96148	7.66014	7.78504	7.54543	7.59948	7.36974
ITGA3	5.99298	5.66728	5.8823	5.98277	5.66879	5.85872	5.65011	5.48286	5.58061	5.77861	5.60704	5.75035	5.6755	5.70489	5.89463	5.69384	5.70925	5.6729	5.43541	5.36939	6.00759	5.54556	5.66385	5.45811	5.47399	5.27041	5.33863	5.42292	5.72804	5.97071	5.60842	5.5139	5.32367	5.57805	5.49437	5.61898	5.48778	5.74409	5.64305	5.86559	5.86243	5.35224	5.61615	6.06654	5.69203	5.4753	5.70174	5.92343	6.15573
PDK2	7.69147	7.66247	8.14755	7.78842	7.9151	7.82858	7.37768	7.40956	7.21044	7.73261	7.45694	7.68603	7.51824	7.73295	7.82412	7.76097	7.53052	7.29499	7.38485	7.75094	7.15836	7.66793	7.6628	7.74922	7.56172	7.67416	7.32285	7.25556	7.51662	8.01421	7.57785	7.58166	7.37621	7.3325	7.54337	7.53696	7.28183	7.72068	8.06274	7.94646	7.26566	7.6832	7.74463	7.15745	7.47865	8.00361	7.76143	6.74796	6.87474
SGCA	5.92068	6.21469	5.9843	6.09195	5.90782	5.91769	6.53432	5.83755	6.00512	6.25851	6.24263	5.59436	5.85146	6.0945	6.12821	5.98537	6.16999	6.14676	6.0246	5.58925	6.38178	6.33107	5.97406	5.87166	6.04553	6.12307	5.81868	5.94869	6.08195	6.21088	5.86719	5.91627	6.06564	5.93777	5.90749	6.16605	5.84198	6.11442	5.88117	5.92743	6.20288	6.23838	5.88799	6.72376	6.19421	6.10841	6.15199	6.43994	6.61718
TMEM92	6.52577	6.29297	6.26262	6.22862	5.83025	6.14136	6.60138	6.14896	6.80968	6.46212	6.53523	6.03681	6.23641	6.20692	6.26565	6.30038	6.605	6.55613	6.42103	6.2017	6.35633	6.61188	5.95742	6.25585	6.16564	6.31491	6.08248	6.081	6.23151	6.43308	6.06847	6.41801	6.21857	6.50481	6.46442	6.82862	6.15897	6.3067	6.4586	6.47717	6.54706	6.59519	6.63098	6.60469	6.74002	6.33498	6.25913	6.6872	6.95362
XYLT2	6.98235	7.39852	7.36746	7.25419	7.34551	7.3561	7.03478	6.86233	6.81508	7.01677	7.08261	7.26142	7.18006	7.06265	6.94125	7.0713	7.16425	6.7475	7.11187	7.05112	6.65691	6.73278	7.05284	6.91833	6.50139	6.60433	6.50782	6.76518	7.07416	7.17051	7.19177	7.15532	7.05404	7.0888	7.13973	7.01849	7.24643	7.37134	7.34876	7.14743	6.46653	6.93156	7.5324	6.70052	6.81753	7.53629	7.02232	6.79111	6.97749
NGFR	6.50598	6.48477	6.38377	6.55719	6.55433	6.46277	6.35333	6.36319	6.31126	6.54995	6.79541	6.68679	6.45352	6.18293	6.354	6.36759	6.61778	6.32985	6.49631	6.07879	6.40071	6.33098	6.08045	6.05246	6.15754	5.98499	5.77414	6.0409	6.4946	6.21652	6.31161	6.2038	6.08312	6.34815	6.16422	6.13919	6.55812	6.62788	6.55484	6.46556	6.52537	6.2473	6.1577	6.85762	6.28398	6.38801	6.29506	6.6284	6.60256
NXPH3	6.38662	6.49916	6.31692	6.63523	6.29597	6.26788	6.60141	6.23223	6.17805	6.51958	6.521	6.47876	6.37762	6.40754	6.41769	6.22702	6.64861	6.07779	5.98316	5.75236	5.80696	6.66724	6.19941	6.21671	5.84504	6.04542	5.92723	6.28645	6.3558	6.45337	6.32842	6.26736	6.17588	6.51673	6.14651	6.37781	6.0361	6.72311	5.98946	5.97297	6.38116	6.41168	6.62081	6.50601	6.46635	5.78753	6.68553	6.81268	6.78948
KAT7	8.91919	8.83543	8.99601	8.96461	8.97874	9.19723	8.90276	8.7859	8.93952	8.90747	8.78933	9.10689	8.94234	8.98993	9.1386	9.08902	9.12284	9.06926	9.12644	9.28755	9.30204	9.19504	9.15108	9.42529	9.24962	9.22669	9.18656	9.39557	8.84155	9.06812	9.35519	9.27303	9.50693	9.16584	9.24249	9.02524	9.22838	9.22312	9.09045	9.22055	8.76049	8.79075	8.65691	9.13612	8.58911	8.9833	8.9669	8.49777	8.16157
DLX4	6.34273	6.48856	6.01417	6.24899	6.2123	6.37943	6.65052	6.48479	6.33881	6.5632	6.46369	6.60447	6.45206	6.22878	6.88938	6.7064	6.7906	6.57684	6.50638	6.05906	6.69738	6.68122	6.27779	6.03319	6.32578	6.34842	5.85423	6.21822	6.44794	6.28771	6.47712	6.29483	6.03259	6.16028	5.95894	6.01964	6.29867	6.3562	6.33933	6.51159	6.90113	6.38424	6.27989	7.23713	6.44632	6.4624	6.76745	7.19833	7.18433
PCTP	7.70644	7.56899	7.27014	7.79727	7.79037	7.21657	7.37627	7.46122	7.55761	7.41858	7.02134	7.59142	7.66657	7.29509	7.36309	7.18669	7.13273	7.38907	7.25377	7.53894	6.94968	7.26022	7.78234	7.51161	7.43488	7.32199	7.73111	7.22569	8.13855	7.00001	7.45052	7.40535	7.26784	7.21444	7.32197	7.74792	7.48205	7.28116	7.5508	6.78415	6.95902	7.87375	8.05217	6.83844	7.27157	8.13034	7.86616	7.11767	7.69237
WFIKKN2	6.46288	6.20899	6.18578	5.90813	6.11252	6.40874	6.49326	6.48588	6.48612	6.04541	6.76322	6.19538	6.43926	6.28034	6.58409	6.44172	6.6817	6.25059	6.30968	5.95247	6.17052	6.54975	5.99297	5.85717	6.24358	5.76175	6.03033	6.22592	6.27743	6.38241	6.49079	6.08364	5.97433	6.49899	6.35624	6.35051	6.07543	6.09455	6.26246	6.1337	6.62905	6.38669	6.2096	6.93738	6.48248	6.29384	6.21643	6.97898	6.73478
NME2	7.60787	7.46853	7.31258	7.34958	7.42117	7.51695	7.48684	7.25423	7.385	7.35596	7.51598	7.4667	7.52238	7.50231	7.7793	7.62122	7.12458	7.29108	7.49698	7.43923	7.33038	7.20019	7.07347	6.97133	6.50866	6.48471	7.01589	6.85042	6.50838	7.10644	6.76481	7.0226	6.6347	6.98265	6.58559	6.60342	7.15394	7.34584	7.27656	7.40599	7.18662	7.6204	6.9535	7.1653	7.42236	7.517	7.35426	6.73839	7.05329
UTP18	8.14401	8.16951	8.2605	8.14505	8.47534	8.00657	8.43921	8.41284	8.52056	8.36546	8.29973	8.41095	8.46542	8.70738	8.40544	8.41407	8.20827	8.40536	8.50709	8.58852	8.25776	8.15031	8.3952	8.65154	8.19821	8.17102	8.54439	8.53978	8.16021	8.09659	8.50576	8.4878	8.4976	8.22634	8.2742	7.9702	8.38216	8.22056	8.44039	7.81961	8.29735	8.36038	8.54827	8.01525	8.16342	8.42127	8.35193	7.42545	7.47705
KIF2B	5.32571	5.66466	5.62778	5.41048	5.50922	5.63545	5.66504	5.44042	5.44469	5.25165	5.59503	5.52649	5.60498	5.25604	5.55204	5.43439	5.73473	5.40971	5.48744	5.30236	5.46897	5.49601	5.29691	5.13077	5.22515	4.94645	5.19483	5.29641	5.63439	5.29243	5.40905	5.24939	5.18906	5.20319	5.64729	5.33226	5.50805	5.42096	5.6048	5.67588	5.73539	5.47261	5.32734	6.18377	5.43994	5.13282	5.77734	5.80884	5.84265
TOM1L1	4.2888	4.36355	4.5895	4.3334	4.71208	4.39728	4.49627	4.41517	4.12117	4.62347	4.85869	4.70133	4.75474	4.57148	4.66437	4.61152	4.73291	4.41739	4.64464	4.64218	4.44376	4.88321	4.89434	4.57958	4.64928	4.58593	4.4837	4.39375	5.40189	4.2848	4.85597	4.58101	4.36105	4.76369	4.6482	5.15611	5.05378	4.64418	4.63704	5.01466	4.21901	4.84182	6.4784	4.5709	4.16196	5.2327	4.88967	4.68362	4.44367
STXBP4	5.40989	5.9056	5.68224	5.9662	5.38529	6.09447	5.93726	5.72811	5.94843	5.9096	5.53577	5.92141	6.03241	6.04954	5.46172	5.87612	5.80663	5.84344	5.92406	6.18375	6.10389	6.27546	6.70982	6.36042	6.92155	6.63723	6.45625	6.44851	6.01192	6.48558	6.24601	6.65441	6.72887	5.95959	6.52243	5.93809	5.9965	5.89256	5.79175	5.95881	5.21982	4.95277	5.53809	5.9032	5.19655	5.63681	5.81418	5.37905	4.93862
HLF	5.43801	5.09442	5.2977	5.57263	5.12918	5.21661	5.918	5.34958	5.38684	5.39518	5.5274	5.69916	5.49447	5.60065	5.50454	5.04883	5.3263	5.2326	5.52994	5.54847	5.46242	5.72094	5.43534	5.3598	5.68404	5.48607	5.56732	5.44438	5.55064	5.5083	5.32751	5.44997	5.08832	5.39249	5.43852	5.55177	5.23957	5.53064	5.38651	5.03094	5.56614	5.10646	5.33026	5.95668	5.38911	5.58311	5.51628	5.3311	5.60184
LUC7L3	9.81842	9.75614	10.0094	9.95358	10.2244	9.87979	10.1096	10.25	10.3058	10.0346	10.085	10.111	9.72437	10.1692	9.89023	10.5295	10.058	10.0181	10.1458	10.4909	10.4787	10.4202	10.6956	10.763	10.7666	10.5257	10.734	10.6813	9.99733	10.2536	10.5404	10.7346	10.7423	10.1934	10.6984	10.2946	10.0526	9.98855	10.0957	9.97141	9.73576	9.32011	10.1223	9.73107	9.95307	9.82407	9.97328	9.47408	8.88391
CACNA1G	5.60385	5.87127	5.54696	5.64523	5.54919	5.46003	5.85512	5.85239	5.77109	5.51463	5.90543	5.75283	5.43404	5.35624	5.73039	5.55332	5.86185	5.57078	5.61876	5.48056	5.79433	5.28553	5.63655	5.39019	5.42395	5.37817	5.23643	5.52542	5.50828	5.5302	5.35109	5.47594	5.46105	5.53879	5.62071	5.57248	5.50638	5.67352	5.44919	5.40657	5.86463	5.63373	5.57525	6.18106	5.86973	5.56942	5.87544	6.10236	6.30696
ABCC3	6.85045	7.15045	7.41287	5.91896	7.12839	7.59738	6.46974	7.19875	6.32307	7.02387	6.44482	6.42249	7.29207	6.26718	6.55035	6.70639	6.75993	5.6903	6.80747	7.25791	6.28172	7.19787	6.75588	6.65908	7.13194	6.62726	7.07457	6.72339	8.21516	6.80851	7.52636	6.62728	6.65992	7.19415	7.79492	7.43938	7.73422	7.23597	6.83335	7.00043	6.06678	6.60657	8.75848	6.74087	6.94605	7.75945	7.89171	6.45582	6.68252
KIAA2026	8.17973	7.83454	8.0258	7.93681	7.99434	8.56055	8.56895	8.49481	8.73822	8.5182	8.23043	8.40945	8.48049	8.64241	8.48865	8.42869	8.59384	8.71256	8.46239	8.50213	8.86186	8.92929	8.98472	9.21857	9.60172	9.57352	9.34547	9.58244	8.91754	9.46968	9.43285	9.49823	9.49302	8.84522	9.12434	9.39573	9.19425	8.8206	8.00012	8.4104	8.64289	8.2615	8.43813	8.76769	8.65267	8.14309	8.52573	8.84452	8.55465
C9orf38	3.57292	3.54831	3.52211	3.74976	3.68786	3.86711	3.55405	3.9433	3.79868	3.6453	4.33252	3.62508	3.74806	3.23528	3.77978	3.72581	4.0046	4.04972	3.69743	3.85653	3.84731	3.72121	4.20315	3.74021	3.69155	3.84047	3.7517	3.76555	3.77531	3.91008	3.62395	3.60225	3.50423	3.50715	3.89391	3.86425	3.85681	3.4942	4.02632	3.78744	3.58593	4.18776	3.41761	3.9086	3.56993	3.79154	3.50412	3.90115	3.86721
GLDC	6.89851	6.74537	6.85509	6.64066	6.25797	6.57595	6.93006	6.74042	6.9739	6.53883	6.83895	7.29596	6.51708	6.60633	6.89176	6.97834	5.99122	7.18364	6.86013	6.47244	6.87671	6.84492	7.11215	6.76911	6.99091	7.37244	6.32066	6.75516	6.81727	7.24263	7.02242	7.07688	6.40728	7.11744	6.40203	6.39297	6.87194	6.73701	6.7119	6.64699	7.11189	6.12762	6.50917	7.13224	7.04732	6.16529	6.67124	7.0932	7.04028
SNRPEL1	8.42555	8.23069	8.36039	8.58339	9.06295	8.35402	8.52536	8.69045	8.83093	8.85897	9.34516	9.03895	8.86398	9.15896	8.84748	8.70286	8.32473	8.46786	8.82775	8.94144	8.2117	8.18514	8.74319	8.18108	7.84952	7.70613	8.61416	8.40133	8.11133	7.33913	7.66907	7.70874	8.04036	8.22972	7.86558	7.49753	7.84747	8.15414	8.83611	8.77115	8.20253	8.79887	8.86924	7.75043	8.24735	8.97935	8.69488	7.02457	7.57441
C9orf123	7.10188	6.98449	7.18943	7.04773	7.11183	7.30565	7.24484	7.157	7.14687	7.14963	7.30094	7.21711	6.88386	7.0989	7.36841	7.21251	6.84185	6.86532	7.28293	7.37246	7.32457	7.17624	7.0823	7.39171	7.15536	7.03314	7.13325	6.70143	6.51096	6.4069	6.79571	6.85032	6.63796	6.53496	6.81835	6.53823	6.63553	6.92692	7.22207	7.08452	7.17729	7.1156	7.10662	7.03824	6.9797	7.00911	7.06329	6.79747	6.68201
PTPRD	4.56765	4.21443	4.37821	4.42072	4.61685	4.56631	4.85828	4.58112	4.50942	4.61176	4.82622	4.69147	4.62192	4.48935	4.66386	4.29548	4.50749	4.63251	4.73824	4.53233	4.58299	4.53685	4.48659	4.90321	4.88408	4.80937	4.60417	4.49175	4.90997	4.70363	4.60611	4.86534	4.54586	4.48788	4.52704	4.78473	4.66	4.70274	4.20471	4.38792	4.63056	4.47619	4.95051	4.88517	4.64506	4.73551	4.59615	4.75246	4.84071
MPDZ	4.43917	4.19209	4.57624	4.1053	4.42171	4.29611	4.49864	4.60783	4.32361	4.25691	4.45758	4.39806	4.26734	4.57051	4.46024	4.45664	4.42099	4.39194	4.39317	4.4437	4.37106	4.36652	4.51673	4.76996	4.7139	4.58588	4.56681	4.32962	4.93385	4.40186	4.40905	4.42525	4.4085	4.43264	4.80758	4.92583	4.50168	4.50455	4.53164	4.64641	4.53079	4.52391	4.63121	4.78515	4.56334	4.74517	4.65226	4.59002	4.47439
RPS6	11.7329	11.8494	11.9511	11.9798	11.8118	11.8382	11.7603	11.3837	11.5626	11.9256	11.7553	11.8203	11.7551	11.6869	11.8536	11.9104	11.7122	11.5997	11.7752	11.8045	11.4967	11.307	11.5672	11.5642	10.9095	10.9511	10.9573	11.3379	10.2312	10.9372	11.0676	11.3653	11.0885	11.4464	10.403	11.2209	11.1431	11.138	11.8106	11.6825	11.5672	11.1334	11.4525	11.3489	11.274	11.6822	11.5876	11.3012	11.0982
SLC24A2	4.55212	4.3816	4.33355	4.57146	4.93941	4.62025	4.59386	4.7854	4.62401	4.87006	4.54938	4.5707	4.69287	4.61103	4.60866	4.75552	4.83361	4.77612	4.82457	4.42235	4.65893	4.89389	4.68188	4.88073	4.94159	4.60114	4.7052	4.56591	4.48369	4.88206	4.63606	4.61814	4.53692	4.70763	4.8629	4.98381	4.79367	4.70928	4.6985	5.00301	4.99347	4.52756	4.46293	5.12846	4.91695	4.21476	4.62792	4.96106	4.86716
MLLT3	8.31267	7.95346	8.14874	7.91658	7.90275	8.34148	8.63201	8.40994	8.46555	8.54471	8.08612	8.39091	8.0952	8.29777	8.20672	8.4872	7.70551	8.20747	8.15264	8.33246	8.74671	8.37359	8.61227	8.82508	8.95697	8.5906	8.87	8.92172	8.4656	8.51276	8.94922	9.06089	8.42109	8.12594	8.42672	8.64454	8.4251	8.35894	8.08168	8.65858	8.17301	7.50508	8.78219	8.17291	8.0062	8.39668	8.54016	7.39037	7.13008
PTPLAD2	8.78018	9.26671	8.9663	8.83034	9.49416	9.22169	8.63202	9.52629	9.02835	9.10575	9.00421	9.65795	9.4669	8.98306	9.02335	8.81694	9.04218	9.06195	9.14483	9.58003	8.80163	9.15118	9.26382	9.34455	9.22864	9.23406	9.67384	9.21658	9.69464	9.10103	9.56856	9.42958	9.17932	9.28479	9.51182	9.78426	9.11008	9.0902	9.26051	9.42249	8.85129	9.24978	10.0175	8.53156	8.72881	9.83691	9.38882	8.41036	8.45393
IFNB1	4.15453	3.90655	3.82906	4.08349	3.81786	3.70114	3.88309	3.7441	3.94656	3.99066	3.94143	3.8585	4.14159	3.79636	4.06173	3.79503	3.99115	3.92298	3.90591	3.76379	3.99887	3.90065	3.98462	3.66287	4.277	3.70695	3.83429	3.93909	3.80517	3.73362	3.79425	3.78942	3.61264	3.71714	3.75804	3.92035	3.81939	3.97935	3.98055	4.14727	4.04767	3.92104	3.82694	3.81513	4.09742	3.63881	3.7858	3.99952	4.12219
IFNW1	4.76753	4.22155	4.49125	4.50037	4.01198	4.19741	4.35073	4.26125	4.05716	4.08339	4.45438	4.17921	3.98634	4.23016	4.50871	3.81089	4.34883	4.2412	4.24025	4.09062	4.543	4.20138	3.78227	4.49934	4.43932	4.15023	4.12494	4.26836	4.42623	4.11228	4.0199	3.95371	4.23261	4.56372	3.97701	3.83382	4.19253	4.43986	3.99036	4.44303	4.35592	4.12457	4.15406	4.5521	4.49463	4.00639	4.36775	4.26228	4.55245
IFNA21	3.39046	2.92673	3.3183	3.16237	3.41498	3.44372	3.27186	2.93851	3.13217	3.08323	3.22967	2.92998	2.87248	2.99862	3.18458	3.30869	3.34102	3.1886	3.20807	3.07946	3.84629	3.61544	3.09571	3.04484	3.06644	3.37066	3.06332	3.16996	3.03741	3.33221	3.07131	3.29328	3.05183	3.15148	3.32264	3.52688	3.12991	3.176	3.22237	3.70027	3.10194	2.90655	3.40679	3.26237	3.24903	3.41149	3.30056	3.35392	3.07227
IFNA4	4.66424	4.30869	4.44919	4.53583	4.41721	4.41844	4.55477	4.45046	4.46232	4.6381	4.75093	4.41875	4.30889	4.4843	4.47882	4.46912	4.25105	4.33015	4.39272	4.29291	4.60335	4.58214	4.21691	4.56279	4.37268	4.47792	4.48836	4.14768	4.2209	4.33351	4.22236	4.31378	4.23263	4.24659	4.35819	4.52544	4.48698	4.26202	4.59465	4.90467	4.80959	4.58233	4.30118	4.64232	4.36825	4.32951	4.32198	4.78404	4.72818
IFNA7	3.42652	3.4143	3.53875	3.47338	3.42588	3.43496	3.25574	3.62462	3.47759	3.33231	3.46133	3.3604	3.25787	3.10119	3.48576	3.20205	3.3803	3.17647	3.77635	3.81411	3.82069	3.86381	3.64856	3.47768	3.8756	3.56852	3.53263	3.48363	3.69551	3.55201	3.53753	3.61364	3.20848	3.52729	3.80998	3.53891	3.39201	3.38266	3.46491	3.60386	3.72098	3.83121	3.48337	3.48683	3.59494	3.38097	3.33178	3.43762	3.49241
IFNA10	3.85838	3.51237	3.53403	3.44846	3.39222	3.47236	3.62196	3.28309	3.07787	3.64452	3.17897	3.61693	3.376	3.81317	4.07304	3.66196	3.16981	3.85128	3.58913	4.00131	4.53375	3.60069	3.46803	3.50354	3.57965	4.18548	3.5111	3.69466	3.41199	3.93776	3.22648	3.72317	3.60725	3.32297	3.87222	3.49781	3.64016	4.20318	3.23332	4.90625	3.67268	3.14699	3.15687	4.11556	3.39947	3.98264	3.45854	3.75636	3.37632
IFNA16	2.94914	2.96686	3.20617	3.00267	3.01001	3.03502	2.91898	2.90778	3.06051	3.16673	2.83112	3.22412	3.17448	3.12054	3.03286	3.10639	3.188	3.57328	2.96986	3.42083	3.39733	3.67223	3.02397	3.16747	3.21757	3.06405	3.15485	2.9096	3.04565	3.20338	2.96253	3.10422	2.94458	3.00605	3.02006	2.953	3.22392	3.23213	2.96908	3.16154	3.03289	3.11689	2.84122	3.0683	2.835	3.19219	3.14502	2.8485	2.86985
IFNA17	4.67813	4.31206	4.33466	4.49989	4.2548	4.43673	4.54856	4.51108	4.48151	4.52689	4.73181	4.34316	4.36609	4.45156	4.39894	4.48498	4.40534	4.63276	4.3221	4.24617	4.762	4.79214	4.10939	4.76883	4.36605	4.62825	4.63739	4.31497	4.28643	4.53761	4.29362	4.41017	4.42484	4.36626	4.39752	4.45172	4.65368	4.57033	4.47341	4.71875	4.76684	4.36441	4.4354	4.51381	4.32644	4.37719	4.27786	4.65592	4.68799
IFNA13	4.73305	4.2904	4.64349	4.36528	4.53355	4.59318	4.65584	4.62808	4.59111	4.8761	5.20968	5.07751	4.47156	4.45193	4.99162	4.72513	4.69875	5.25168	4.73895	4.41348	4.88965	5.32187	5.25501	4.90011	4.77179	5.01402	4.86321	4.83562	4.81891	4.78855	4.56999	4.94738	4.58586	4.82243	4.53187	5.02193	4.66011	4.53884	4.34838	4.7762	4.98203	4.56191	4.74455	4.61713	4.54476	4.78915	5.05109	5.11947	5.45496
IFNA6	4.09025	4.0439	4.39527	4.49162	4.28107	4.11972	3.91103	4.37845	4.07314	4.11944	4.33952	4.65272	3.85065	4.0103	4.27369	4.10003	4.17098	4.24572	3.99618	4.45153	4.16609	4.25564	3.94475	4.47361	4.6874	4.09986	4.28756	4.14634	4.55577	4.36657	4.48855	4.2741	4.34664	4.5278	4.61414	4.37591	4.26864	4.25986	4.48331	4.34041	4.39074	3.8896	4.31902	4.44863	4.61241	4.52956	4.40528	4.39691	4.29403
IFNA2	3.47878	3.44122	4.11712	3.66057	3.9553	3.95041	3.90741	3.72918	3.86907	3.70361	4.05006	3.87419	3.59441	3.70274	3.79477	3.84591	3.64235	3.46485	3.61579	3.75191	4.20687	4.05338	4.03541	3.68084	3.76006	4.11209	3.78877	3.6711	3.92933	4.12861	4.01986	3.85188	3.75413	3.62644	3.68315	3.96792	3.71714	3.91089	3.74473	3.93415	3.85224	3.79372	3.92449	3.80264	3.6368	3.77951	3.78125	4.2826	3.70278
IFNE	3.33716	3.16073	3.51741	3.58047	3.28176	3.52356	3.19211	3.19769	3.10457	3.07199	3.45215	3.31408	3.27574	3.26008	3.37436	3.29985	3.43694	3.37301	3.43896	3.1817	4.00325	3.52269	3.23212	3.40994	3.30671	3.37409	3.15152	3.01314	3.1877	3.20262	3.20746	3.09639	3.16446	3.24786	3.41059	3.17455	3.12348	3.47064	3.33684	3.50726	3.38931	3.1826	3.31221	3.32937	3.20348	3.4011	3.06501	3.25168	3.28793
CDKN2A	5.54273	5.84431	5.50225	5.46041	5.79961	5.64504	5.93484	5.91829	5.61298	5.69442	5.49439	5.85744	5.96857	5.43976	6.20366	5.6372	6.19841	5.57544	5.64394	5.41594	5.93757	5.54468	5.55211	4.8931	5.23293	5.41729	5.26108	5.10718	5.28702	5.58772	5.2614	5.35878	4.99858	5.14904	5.49411	5.29163	5.47387	5.6615	5.76749	5.5793	5.90267	6.16765	5.31646	5.81638	5.94334	5.72228	5.803	5.98705	5.82859
CDKN2B	6.57508	6.89867	6.80231	7.15161	6.64382	6.56413	6.8258	6.68553	6.54354	6.52178	6.94324	6.61946	6.58689	6.47942	6.84813	6.7468	6.79101	6.4754	6.37733	6.20097	6.38755	6.33666	6.28814	5.80909	5.80806	5.76795	6.02471	6.18098	6.35749	6.33475	6.19063	6.40233	6.23874	6.94396	6.47595	6.2458	6.57309	6.8432	6.70907	6.47815	6.56555	6.54143	6.72119	6.90065	6.65778	6.74994	6.32426	6.14082	6.23522
ELAVL2	4.53165	4.30854	4.51415	4.46951	4.3438	4.58904	4.35956	4.31951	4.47161	4.67433	4.51151	4.28096	4.43599	4.36773	4.50821	4.42468	4.37033	4.50528	4.28277	4.16542	4.56876	4.77758	4.12067	4.61427	4.21201	4.62933	4.39274	4.30442	4.44029	4.423	4.49267	4.41557	4.22563	4.43894	4.68132	4.39107	4.26925	4.62174	4.46298	4.81537	4.72316	4.27715	4.22778	4.82866	4.71223	4.37654	4.5347	4.85844	4.88757
TUSC1	6.12433	6.16496	6.16235	5.90202	6.01117	5.99153	5.9125	5.81262	5.88739	6.13927	6.07356	5.78658	5.86493	5.62192	5.90988	5.88407	6.14	5.87981	5.78344	5.81004	6.13555	6.02603	5.85939	5.76705	5.68652	5.5819	5.51083	5.69329	5.65831	6.00437	5.82026	5.86955	5.48845	6.00538	5.97607	5.80745	5.99915	6.1629	6.22896	5.87191	5.9926	5.98078	5.88268	6.20037	5.74826	5.9741	5.60033	5.86109	5.91043
C9orf82	7.012	7.09529	7.25046	7.12166	7.6599	7.27444	7.39786	7.32634	7.16098	7.40063	7.40562	7.5055	7.46452	7.20296	7.05354	7.20736	7.00852	7.43746	7.52311	7.65027	7.3561	7.48326	7.45584	7.63831	7.7293	7.6638	7.90518	7.65809	7.61047	7.24516	7.47934	7.69181	7.36957	7.02119	7.09021	7.34502	7.48019	7.21407	7.41641	7.35	7.17556	7.00771	7.73294	7.03081	6.92641	7.45817	7.32189	6.51738	6.49176
PLAA	7.64297	7.74757	7.92884	7.97026	7.97982	7.81802	7.8206	7.82098	7.98395	7.8123	7.88233	7.91171	7.819	8.00118	8.01604	7.81968	7.60378	7.85841	8.06558	8.16564	7.93919	7.95695	8.02846	8.00777	7.87235	7.87791	8.08599	7.80425	8.21	7.45772	7.85374	7.8247	7.95381	7.69722	7.96997	7.68142	7.7741	7.93389	7.87907	7.75348	7.83079	8.00828	7.86563	7.56766	7.84823	8.02655	8.07409	7.2612	7.34059
IFNA5	3.74446	3.9713	3.7417	3.72252	4.10856	3.91037	4.02408	3.90272	3.85021	4.02946	3.87108	4.10902	3.90656	3.8246	3.92308	4.0495	4.14494	4.33708	3.83235	3.68072	4.529	4.52224	3.5018	4.45861	4.13029	4.31727	4.17611	4.01906	4.14308	3.97828	4.08597	4.09777	4.07709	4.06317	4.31565	4.22369	3.86461	4.03202	3.95184	3.91511	4.05999	3.69811	3.78157	4.07956	3.86282	4.28558	3.89297	4.0909	3.97565
KLHL9	8.2975	8.43247	8.52191	8.37951	8.51585	8.35222	8.87346	8.78633	8.60329	8.42902	8.42199	8.65488	8.41666	8.67474	8.31881	8.27036	8.28111	8.57209	8.58424	8.68304	8.18999	8.45365	8.56591	8.78745	8.59179	8.2989	8.9651	8.17467	8.45567	7.67368	8.6816	8.76701	8.21151	8.18635	8.59636	8.60776	7.91186	8.16707	8.46301	8.28747	8.2519	8.69051	8.97136	8.27671	8.38096	8.69274	8.47239	7.95068	7.91815
NFIB	4.54399	4.7716	4.47791	4.16237	4.90554	5.10793	4.44117	5.19852	3.87067	4.88436	4.78982	4.7341	4.85389	4.52545	4.38767	4.7743	4.10146	4.42005	4.62534	4.55403	4.81536	5.1949	4.94095	4.79117	5.34223	4.65126	4.8441	4.462	5.89526	4.66748	5.36051	4.90924	4.31958	4.78453	4.51032	4.81873	5.58065	4.56725	4.82156	5.06884	4.48379	4.55661	6.3009	4.94639	4.33457	5.69516	5.36874	4.80775	4.54088
ZDHHC21	7.41032	7.22859	7.45388	7.30521	8.05854	7.32881	7.76114	8.10009	8.10643	7.65854	7.70968	7.4793	7.69902	7.89682	7.9357	7.76368	7.47732	7.60457	7.95109	7.99826	8.3253	8.3627	8.94087	8.18351	8.70871	8.44957	8.49398	8.70549	7.6579	8.59871	8.5095	8.77792	8.19005	7.985	8.27325	8.13563	8.47371	7.99794	7.34875	7.65469	7.56796	7.23353	7.46082	7.49246	8.09275	7.32286	7.55724	6.7365	6.34212
CER1	4.64412	4.541	4.84965	4.45302	4.94422	4.67895	4.99296	4.64461	4.27724	4.55084	4.93846	4.49119	4.64265	4.63842	4.89134	4.73193	4.55133	4.54443	4.21948	4.26614	4.84547	4.76876	4.26365	4.74172	4.61011	4.70087	4.35658	4.58638	4.61183	4.42122	4.62909	4.78721	4.44004	4.66563	4.78385	4.42803	4.47169	4.74728	4.79396	4.65013	4.96475	4.73222	4.57135	5.11682	4.58471	4.57573	5.01866	4.68977	4.91443
FREM1	4.84706	4.92937	4.78676	4.92404	4.71523	4.63398	5.11974	4.86524	4.82899	4.91274	5.09121	4.88994	4.67966	5.36804	5.0763	4.80188	4.96029	4.9276	4.80389	4.7758	5.27178	5.04191	4.8442	5.00348	4.99166	4.9661	5.17628	4.90503	5.47276	5.24422	4.61202	5.03196	4.63732	4.88317	4.97904	5.24124	4.94481	5.15391	4.93522	5.07651	4.89239	5.32338	4.9256	5.004	5.18516	5.37284	5.18197	5.19919	5.23998
TTC39B	7.84294	7.66647	7.32124	7.52328	7.63429	7.69387	7.62313	7.59059	7.10515	7.27746	6.81817	7.4653	7.19398	7.60511	7.34404	7.9043	6.91744	7.79694	7.50009	7.97817	7.41964	7.35827	8.02286	7.78805	7.98157	7.69935	8.13746	7.87696	7.6902	7.75379	7.9508	8.4314	8.0249	8.04206	7.8962	7.7978	7.86828	7.30261	7.71547	7.98629	6.75344	6.74498	8.54504	6.54418	7.02275	7.55305	7.3703	6.60584	5.70157
PSIP1	7.80136	7.64408	7.75115	7.94328	7.92434	7.90706	8.263	8.02925	8.42742	8.21715	8.36568	8.32771	8.02209	8.31872	7.98413	8.17876	7.78216	8.46015	8.16274	8.37702	8.04134	8.25765	8.39922	8.56535	8.68914	8.36974	8.6518	8.50138	7.72016	7.86449	8.33023	8.49573	8.04491	7.93294	7.78322	8.08806	7.53246	7.62617	8.0283	8.22398	8.04056	7.82191	8.03749	7.69079	7.66086	8.04895	8.16294	7.56703	7.64021
BNC2	5.13106	5.24191	5.07037	5.04086	5.67047	5.41624	5.51839	5.19192	5.39124	5.03391	5.04797	5.18626	5.57752	5.43425	5.07368	5.06664	4.79829	5.68084	4.92617	4.62206	5.47319	5.66571	5.41663	4.99808	6.41227	5.5431	6.54169	5.46992	4.70615	4.84925	5.10802	5.17342	5.7364	5.22801	5.64478	5.28724	4.83192	5.33064	5.00501	5.19457	5.19207	5.41145	5.00194	5.22479	5.87798	5.23984	4.69007	5.5861	5.8796
FAM154A	4.50284	4.45103	4.71669	4.35194	4.26678	4.3384	4.60693	4.42534	4.22909	4.10514	4.31047	4.35179	4.51888	4.26975	4.33247	4.61563	4.45352	4.36027	4.4014	4.55241	4.28955	4.38333	4.21123	4.34863	4.46894	4.36382	4.34777	4.18223	4.60251	4.46507	4.48962	4.24732	4.5007	4.37055	4.57477	4.40837	4.62353	4.57533	4.6678	4.33667	4.61435	4.40803	4.37271	4.89423	4.49273	4.38473	4.50697	4.84253	4.8502
HAUS6	7.40249	7.23544	7.04021	7.12167	7.41955	7.26673	7.50582	7.51034	7.62065	7.69564	7.55014	8.04372	7.73284	7.77597	7.31739	7.86627	7.33236	7.59917	7.89141	7.9912	7.66437	7.65593	8.01299	7.94508	8.1662	7.69021	7.94726	7.99309	7.74276	7.15016	7.84951	7.80821	7.79673	7.51549	7.50713	7.51851	7.52886	7.45417	7.52829	7.55629	7.33451	7.55353	7.679	7.32353	7.26848	7.33309	7.42192	6.88601	7.37754
PLIN2	7.76555	7.75559	7.82322	7.66356	7.87299	7.72853	8.11283	7.65041	7.98598	7.93295	7.86076	7.88068	7.81151	7.984	7.82545	7.88183	7.74496	8.06498	7.75482	8.08259	7.72562	7.88828	7.71439	7.82075	7.40999	7.5165	7.67282	7.67276	7.6507	6.84107	7.60925	7.25305	7.46984	7.47284	7.28467	7.30442	7.42087	7.67085	8.13505	7.96395	7.80269	9.02942	7.95172	7.68188	7.78746	8.01779	7.88406	7.26334	7.52037
FBP1	8.19671	8.28199	8.06099	8.0075	8.20743	7.85265	7.74604	8.48536	8.00768	8.00252	8.14712	7.94879	8.20843	7.89805	8.50063	7.50634	8.09697	7.78845	7.98168	8.31544	7.12986	7.81432	7.64997	7.88865	7.94147	7.91235	7.86152	7.43223	7.7127	7.24409	7.6737	7.55644	7.41121	7.60124	7.84193	7.49717	7.98305	7.55511	7.72949	7.1539	8.15917	8.46806	7.15099	7.61682	7.53039	8.47812	8.25984	7.65856	7.80439
FANCC	5.91592	5.67919	6.19662	6.06995	6.08897	6.13016	6.14028	6.25311	6.17777	6.25558	5.8227	6.11702	5.91728	6.15831	6.10906	6.24655	5.9997	5.94575	5.97538	6.1007	6.64054	6.04191	5.97203	5.99301	6.40999	6.23707	6.30062	6.3801	6.13502	5.88345	5.98363	6.71746	6.37695	6.02321	5.80209	6.15074	5.90425	5.95224	6.0937	6.11517	6.03768	6.07086	5.82662	6.20959	6.06112	6.01418	6.14018	5.87146	6.12602
PTCH1	6.36417	6.05481	5.9411	5.66996	6.16703	5.83214	5.99653	5.68327	6.27858	6.47007	6.15914	6.57563	5.98202	6.61518	6.07708	6.66172	5.80775	6.3058	5.64334	5.86953	6.42787	6.45756	6.51957	6.36595	6.5608	6.68261	6.86107	6.74783	5.53682	6.48735	5.999	6.92197	6.64094	5.77235	6.53792	6.64226	6.12386	6.26127	5.99257	6.83685	6.50054	6.01698	6.49659	6.46869	6.68086	5.53171	6.00106	6.2715	6.08242
HSD17B3	4.4396	5.33014	5.14749	4.45352	5.33707	4.88252	4.98323	5.16773	4.75356	4.92702	5.45064	5.2073	5.12138	4.51597	4.85925	5.26666	5.08297	4.46617	4.70606	4.8894	4.85878	5.23916	4.90866	5.17328	4.80086	5.19043	4.8004	5.00057	5.52471	4.41809	4.86685	4.72015	4.83187	4.95662	4.77895	5.28695	4.776	4.91123	4.93105	5.37846	4.70223	4.73006	5.61929	4.95989	4.93364	4.82603	5.16998	4.96698	4.99575
SLC35D2	7.47984	7.84829	7.65914	7.22629	7.93448	7.48316	7.80568	8.05816	7.66031	7.55506	7.6394	7.78845	7.97039	7.75441	7.8207	7.54211	7.31067	7.56768	7.82503	7.96717	6.83178	7.53273	7.69005	7.88757	7.84245	7.76524	7.9012	7.29614	7.56792	7.04264	7.88343	7.53821	7.57979	7.94292	7.63899	7.91926	7.64741	7.5475	7.56678	7.72793	7.58241	7.37263	9.00119	7.49024	7.36024	8.25655	8.04632	7.23341	6.58839
ZNF367	6.4927	6.36271	6.53165	6.26086	6.62346	6.42223	6.4878	6.62105	6.29923	6.55769	6.55434	6.536	6.6882	6.38104	6.34281	6.58126	6.49803	6.47243	6.46184	6.49316	6.0607	6.61098	6.67612	6.28908	6.39111	6.09363	6.64561	6.49799	6.6678	6.37702	6.49981	6.62264	6.7006	6.66821	6.43852	6.90208	6.86333	6.60844	6.41451	6.2734	6.5195	6.55319	7.24391	6.51448	6.15616	7.00921	6.59661	6.411	6.68566
CDC14B	5.46851	6.73949	6.36932	5.19183	6.84235	6.91057	6.0415	6.78907	5.97187	6.13572	6.25668	6.2737	6.32206	5.70715	5.54308	6.02433	6.02794	5.71759	6.23505	6.16133	5.74986	6.61793	6.75429	6.536	6.87483	6.70912	6.397	5.93602	7.17598	6.35162	6.84697	6.15995	5.98017	6.7102	6.72029	7.148	6.75899	6.74293	6.23964	6.32521	5.70338	5.54092	7.94511	6.25705	6.07999	7.1819	6.71174	6.06708	5.94022
C9orf21	6.48236	6.3916	6.27532	6.46005	6.98609	6.41513	6.14277	6.39341	6.43755	6.05079	6.29823	6.55194	6.84419	6.89162	6.21448	6.44263	6.17445	6.27425	6.42432	6.8489	5.74068	5.95069	6.28929	6.46986	6.33509	6.34651	6.74132	6.30605	7.17029	6.07068	6.67398	6.38803	6.21437	5.94631	6.01055	5.88239	6.32702	6.53836	6.36104	5.95119	6.32563	6.85029	6.97631	5.98947	6.05608	7.10215	6.34293	5.53878	5.67418
ZNF510	6.79777	6.7638	6.93174	6.83639	6.84689	6.70051	7.25365	6.74582	7.0266	7.10467	6.82989	7.12884	6.85698	6.61681	6.77671	6.74257	6.44062	7.12847	7.06718	7.12517	7.15807	6.83855	7.24635	7.1593	7.16708	6.89179	7.49408	6.51458	6.52833	7.06534	6.66603	7.06794	6.55719	6.22497	6.61051	6.66529	6.23402	5.94496	6.86744	6.68358	6.52187	6.72981	7.12042	5.9517	6.63416	6.68789	6.71897	6.36986	5.76282
ZNF782	5.85651	5.73738	5.94162	5.7513	6.0035	5.79797	5.49342	5.78057	5.46739	5.36166	5.40541	5.72687	5.72663	5.58765	5.40539	5.4906	5.15478	5.91004	5.48309	6.06788	6.20765	6.05783	6.1718	6.5639	6.35437	6.34227	6.20182	6.50738	5.47546	6.59455	6.01923	6.3895	6.47373	6.17525	6.33531	6.48189	6.07654	5.85179	5.83652	5.9793	5.13227	5.24632	5.78761	5.13851	5.37518	5.34928	5.13334	5.24717	4.8987
HIATL2	9.39642	9.41349	9.38119	9.41219	9.60939	9.38709	8.74442	9.14687	9.47048	9.27961	8.80515	9.19238	9.31834	9.32746	9.22837	9.2261	9.38333	9.15591	9.36426	9.45593	9.04495	9.33783	9.13938	9.1913	8.74287	9.17145	9.03637	9.15441	9.61258	9.63974	9.48346	9.59023	9.57826	9.42529	9.51471	9.79647	9.98231	9.59326	9.28602	9.37361	8.95402	9.68447	9.30941	8.93267	9.2306	9.52889	8.98332	9.16215	9.48168
CTSL2	4.56458	4.56292	4.87608	4.70534	4.56836	4.70799	4.58437	4.6066	4.55165	4.57024	4.69026	4.64171	4.57172	4.56973	4.93301	4.48279	4.60741	4.66741	4.71183	4.82352	5.21415	4.66795	4.39848	4.4458	4.62615	4.34528	4.51466	4.59235	4.54351	4.41191	4.53316	4.6606	4.35921	4.70132	4.57407	4.49773	4.68388	4.78062	4.5026	4.49784	4.56937	4.82177	4.61726	4.92259	4.61212	4.73888	4.85217	4.72095	4.38975
ZNF322P1	5.98221	6.20672	6.39881	6.36823	6.60658	6.14892	6.0873	6.52266	6.3473	5.92175	6.16872	6.83334	6.57493	6.09697	5.69318	6.20236	5.94312	6.50013	6.39383	6.87243	6.04287	6.31669	7.02968	6.69248	6.34069	6.2553	6.88736	6.26359	6.61098	6.40109	6.31957	6.73939	6.4104	5.87655	6.33012	6.32129	6.12824	5.92825	6.43485	5.85433	5.65524	6.56527	6.52009	5.47127	6.11577	6.6915	6.21789	5.2761	5.14629
TSTD2	6.81072	6.83769	6.87576	6.99446	7.32152	6.9247	7.13504	6.90766	7.09585	6.76596	6.80915	7.13421	6.93188	7.20193	6.91996	7.19647	6.89136	6.90696	7.14249	7.41385	7.23604	7.14844	7.31791	7.57954	7.45384	7.38582	7.69074	7.48549	7.16653	7.28662	7.3748	7.70657	7.35106	6.85184	7.27852	7.11197	7.15199	6.94961	7.04892	6.96725	6.9399	6.8894	7.29311	6.42419	6.75606	7.19105	7.0121	6.12537	5.86154
XPA	8.43507	8.39713	8.57945	8.71337	8.78591	8.47688	8.69894	8.64902	8.38168	8.66449	8.80117	8.73472	8.64822	8.69482	8.67117	8.70416	8.23128	8.65948	8.65059	8.83776	8.65544	8.81717	8.91362	8.84454	8.97455	8.71945	8.89757	8.6842	8.22578	8.35932	8.62376	8.75293	8.64985	8.53604	8.66658	8.41842	8.27064	8.28843	8.68198	8.72965	8.44978	8.18292	8.60821	8.1968	8.40733	8.51103	8.7328	7.80001	7.4667
IARS	9.45937	9.42595	9.34609	9.43202	9.61537	9.38146	10.0339	9.55077	9.7749	9.64083	9.59464	9.82327	9.7033	9.79569	9.61114	9.82809	9.43374	9.55493	9.74898	9.92317	9.79654	9.71249	9.84192	9.75452	9.74387	9.49627	9.83559	9.65869	9.0774	9.64987	9.65983	9.94432	9.60108	9.33171	9.42306	9.23523	9.50129	9.39481	9.47619	9.21756	9.53053	9.50522	9.51598	9.433	9.59949	9.56911	9.78575	9.1107	9.00483
NOL8	8.40214	8.27277	8.2057	8.41142	8.41649	8.32696	8.85494	8.81508	8.90849	8.51989	8.47092	8.60416	8.59138	8.59324	8.51923	8.5721	8.27552	8.64215	8.4884	8.77146	8.94942	8.76111	8.96919	9.02196	9.20619	8.99907	9.21182	9.04033	8.59201	8.32558	8.86484	8.83218	8.67453	8.39656	8.50898	8.41875	8.22537	8.06194	8.35063	8.42637	8.34612	8.53555	8.7099	8.25888	8.61613	8.2901	8.53829	7.79547	7.60687
OGN	3.97848	3.89933	3.9369	4.23768	4.33434	4.13522	4.1717	4.0503	4.10529	4.45697	4.52897	4.30258	4.09441	4.36909	4.07232	3.87976	4.28875	4.21319	3.96718	4.08133	4.49874	4.51956	4.33735	3.97736	4.43566	4.22509	3.94158	3.97558	3.90652	3.89122	4.10683	4.4101	3.78155	3.9858	4.06709	4.07405	4.05602	4.14296	4.11947	4.26428	4.14479	4.15349	4.13282	4.12094	4.42044	4.20658	4.13067	3.89205	4.15031
OMD	3.388	3.25965	3.46606	3.3383	3.40669	3.54239	3.2686	3.063	3.52244	3.26351	3.27061	3.21133	3.42132	3.47425	3.34626	3.28862	3.4065	3.04442	3.51708	3.41223	3.66277	3.5721	3.41785	3.50062	3.43614	3.44566	3.38898	3.12964	3.16004	3.25237	3.3409	3.42995	3.08283	3.33784	3.79889	3.27577	3.61436	3.15176	3.61303	3.23001	3.52864	3.33522	3.22377	3.21479	3.35306	3.3001	3.91046	3.40813	3.38038
ASPN	3.25798	3.46681	3.62203	3.51818	3.64881	3.49127	3.5664	3.50243	3.46927	3.34285	3.55543	3.34561	3.44448	3.58682	3.70502	3.39264	3.43029	3.4645	3.63216	3.5728	4.28744	4.08626	3.38407	3.66701	3.74416	3.57821	3.52204	3.66866	3.47743	3.62963	3.44483	3.50096	3.36118	3.71836	3.61346	3.43088	3.28719	3.78013	3.4716	3.65974	3.32431	3.29243	3.33515	3.635	3.46611	3.5177	3.48521	3.87737	3.45722
ECM2	4.42757	4.27907	4.62196	4.20768	4.42081	4.28043	4.36707	4.30108	4.22546	4.26331	4.51406	4.3177	4.1599	4.26422	4.55263	4.17899	4.47555	4.61438	4.42721	4.32729	4.74488	4.69242	4.2703	4.43137	4.47662	4.57314	4.45692	4.3872	4.41156	4.47877	4.3278	4.43975	4.379	4.21933	4.53049	4.48582	4.43235	4.59073	4.319	4.30506	4.21639	4.31505	4.24565	4.57317	4.33935	4.11156	4.47658	4.1885	4.36611
IPPK	6.7319	6.58739	6.71957	6.94038	6.7893	6.80074	6.62554	6.47069	6.75037	6.41715	6.32347	6.86778	6.56327	6.80794	6.89959	6.65549	6.68515	6.61008	6.8694	6.92742	6.85172	6.56392	6.86126	6.68825	6.58753	6.59354	6.5918	6.5843	6.74361	6.70591	6.76508	6.67372	6.97112	6.79535	6.94637	6.59937	6.81252	6.69946	6.80024	6.47628	6.69651	6.98271	6.83947	6.72897	6.57352	6.87859	6.77009	6.13174	6.59991
BICD2	7.7453	8.08929	8.01718	7.77493	8.2425	7.91791	7.27075	7.96057	7.58392	7.86729	7.7967	7.72052	8.16547	7.58417	7.70673	7.84537	8.0013	7.46738	7.74314	7.872	7.68499	7.74738	8.21577	8.03578	7.79387	8.17967	7.76149	8.10646	7.72662	8.02046	8.07452	7.92718	8.16017	8.19738	8.2624	8.49291	8.07419	8.00444	7.95832	8.09248	7.41561	7.80417	7.87207	7.43149	7.24331	8.27237	8.19949	7.72558	7.24917
ZNF484	7.07562	7.18638	6.58306	6.59278	6.85902	7.50863	7.14328	7.21508	7.38529	6.90141	6.72441	7.35984	7.25608	7.09874	6.85378	7.28207	7.02811	7.29903	7.06447	7.45069	7.39907	7.48275	7.5919	7.86746	7.86113	7.77807	7.82526	8.02146	7.15483	7.94707	7.71525	7.89364	7.96414	7.54755	7.69028	7.69628	7.42206	6.93733	6.95998	7.38864	6.55757	6.76389	7.2936	6.6501	6.89954	6.80504	6.92132	6.67046	6.05078
NINJ1	8.80268	8.92142	8.89942	9.04341	8.73661	9.04739	8.14983	8.42163	8.71741	8.848	8.60357	8.7095	8.66861	8.41224	8.27925	8.42932	8.57791	8.65277	8.49521	8.57749	8.21924	8.35692	8.21999	8.50138	7.83094	8.44732	7.92047	7.84148	8.44365	8.77062	8.19118	7.93972	8.2385	8.39311	8.2908	8.58958	8.62891	8.54934	8.91742	8.53975	8.48695	9.01643	8.28552	8.34957	8.55445	9.01407	8.32785	8.9155	9.20441
C9orf129	9.7787	9.88565	9.6656	9.60976	9.57012	9.93686	9.98399	9.78669	9.8664	9.89399	9.95516	9.60623	9.87176	9.77041	9.8172	9.67721	9.98889	9.78387	9.73821	9.64296	9.51711	9.76551	9.55382	10.328	10.2429	10.539	9.89824	10.2168	9.84279	10.3678	10.2403	10.2745	10.4066	10.2111	9.90249	10.0255	9.84492	9.93809	9.60731	9.52326	10.1062	10.0042	9.53178	10.0369	9.92508	9.70505	9.90878	10.4344	10.2824
FAM120AOS	7.57904	7.76014	7.59952	7.74159	7.7325	7.91924	7.92501	7.92297	7.93316	7.84763	7.86775	7.82993	7.94226	7.90166	7.76071	7.98491	7.69989	7.81273	7.66492	7.68051	7.57967	7.67625	7.65794	7.79674	7.81092	7.75845	7.74401	7.6818	7.89708	7.7308	7.54533	7.80932	7.6998	7.46778	7.51048	7.64646	7.82432	7.61708	7.62711	7.76021	7.87278	8.05577	7.72927	7.84805	7.91275	7.81897	7.81438	7.75251	7.8533
BARX1	6.83685	6.79701	6.76841	7.1007	6.98547	7.03552	7.13623	7.04347	6.98013	7.16482	7.17614	7.13915	6.98031	6.54262	7.19595	6.75316	7.32516	6.85917	6.96229	6.23286	6.87899	6.72832	6.61458	6.48151	6.36403	6.35466	6.3685	6.38664	6.77049	6.61673	6.5942	6.56574	6.42462	6.92521	6.52256	6.79953	6.67394	6.95894	7.02741	6.8053	7.18667	7.07873	6.72845	7.56042	6.97236	6.73597	6.87614	7.28573	7.30588
FAM22F	6.11822	6.24945	6.27322	6.22729	5.83291	5.86867	6.08409	6.01514	6.24732	6.38295	6.2866	6.17749	6.1783	5.9508	6.07447	6.28344	6.27249	6.05824	6.28773	5.85006	6.20573	6.16642	5.83954	6.04534	6.01977	5.91291	5.98416	5.87034	6.29801	6.16514	5.89311	5.80952	6.05323	6.13083	6.1389	6.05066	6.1154	6.27623	6.04086	5.93666	6.06623	6.17422	5.75475	6.48322	6.27891	5.86903	6.12559	6.58776	6.71176
FBP2	4.52774	4.75041	4.29761	4.51864	4.37003	4.43417	4.61358	4.49013	4.48873	4.65677	4.83657	4.68984	4.48696	4.66164	4.84957	4.53884	4.7686	4.80808	4.50304	4.26007	4.94405	5.11972	4.36696	4.4122	4.61753	4.67423	4.16596	4.55728	4.508	4.60164	4.32071	4.47234	4.28546	4.25397	4.48244	4.42031	4.14894	4.80703	4.95183	4.55961	5.18017	4.43478	4.12482	4.93221	4.62145	4.58118	4.60368	4.96068	5.34922
GRIN3A	4.59905	4.25953	4.25865	4.58619	4.48031	4.4987	4.56399	4.51394	4.68697	4.6325	4.78829	4.57552	4.51881	4.35644	4.65801	4.53671	4.66073	4.59631	4.6377	4.07088	4.75471	5.02501	4.3975	4.50331	4.41007	4.26262	4.55242	4.34836	5.34459	4.2895	4.53121	4.62206	4.23	4.56313	4.54853	4.23075	4.53367	4.52916	4.18955	4.34279	5.13528	4.95898	4.45279	4.93508	4.73778	4.26126	4.56993	4.75888	5.05864
C9orf125	4.825	4.69455	4.88428	5.07428	4.54504	4.60886	4.91969	4.97163	4.75546	4.58919	5.00664	4.66643	4.61848	4.969	4.56327	4.71116	5.05369	4.98479	4.80527	4.69846	5.09693	4.8206	4.64756	4.80246	4.60393	4.68848	4.64172	4.83753	4.95414	4.96156	4.49715	4.74807	4.74005	4.7906	5.0734	4.89919	4.85184	5.03313	4.87965	4.72762	4.8542	5.06405	4.89758	5.00421	5.01713	4.68724	4.75968	4.84215	4.76863
PPP3R2	5.2987	5.17427	5.33012	5.39399	5.20308	5.46965	5.67546	5.28161	5.4844	5.7627	5.94979	5.53168	5.34654	5.00983	5.40669	5.37766	5.79523	5.22415	5.41221	5.04837	5.33828	5.62814	4.9354	4.90009	4.68262	4.75457	4.77112	5.16199	5.45497	5.02423	5.11583	5.17513	5.02643	5.12605	5.13943	5.14002	5.18177	5.48482	5.17032	5.81365	5.84898	5.42249	5.1492	5.85004	5.58804	5.18386	5.61754	5.96765	5.54094
OR13C9	3.88402	4.09719	3.79571	3.91637	3.98052	4.05313	3.80726	3.98014	3.9125	4.31459	4.11898	4.21261	3.78074	4.04486	4.3581	3.78909	3.7216	4.36371	3.9812	4.10217	4.28875	4.25525	4.09284	4.29031	3.85929	3.94793	3.88611	4.04494	4.00976	4.12444	4.20526	4.13083	3.86274	4.02601	4.23801	4.34501	4.15872	3.96212	4.17889	4.10118	4.17186	3.67196	4.15691	4.2312	4.11141	3.69527	4.12954	4.40414	4.29713
OR13C3	3.69055	3.4839	3.53774	3.367	3.79635	3.30384	3.98693	3.70814	3.88942	3.29502	3.64641	3.69385	3.67852	3.58223	3.70249	3.5425	3.60654	3.91375	3.57066	3.42812	4.28696	4.13978	3.71202	3.89601	3.70585	3.64321	3.59367	3.58767	3.70229	3.66221	3.28604	3.61382	3.42818	3.43262	3.72576	3.66783	3.53164	3.96248	3.85544	3.71924	4.05863	3.71058	3.7242	4.04313	3.59471	3.54202	3.53783	3.9689	4.01881
OR13C2	3.07101	3.48758	3.43742	3.27061	3.34762	3.38921	3.41876	3.28685	3.18707	3.42718	3.22494	3.17935	3.73394	3.32055	3.37646	3.89526	3.07875	3.61652	3.10893	3.24042	3.6839	3.37526	3.6502	2.96386	3.68971	3.28994	3.37728	3.11928	3.12928	3.38312	2.93503	3.41201	3.08618	3.35172	3.52676	3.20085	3.73005	3.80491	3.37615	3.25597	3.29334	3.12337	3.51874	3.55057	3.2387	3.4431	3.68616	3.39478	3.36707
OR13C5	4.49502	4.71546	5.22308	4.64634	4.63059	4.97304	4.74292	4.76345	4.58456	4.85079	4.87461	4.93564	4.39471	4.44717	4.69479	4.63638	4.91475	4.92558	5.2309	4.84458	5.46516	5.94595	4.87392	4.86004	4.77481	5.27444	5.03147	4.85978	5.15614	4.64853	4.77188	4.77446	4.71319	4.95718	4.76367	5.06216	5.20617	5.43109	5.23155	4.76557	4.77818	4.80196	4.69078	5.34185	4.42325	4.79001	5.08563	4.93471	4.59572
ABCA1	6.83425	6.50453	6.00392	5.87935	6.8177	6.68383	6.21161	6.97815	8.0391	7.12128	6.79988	6.31907	6.60515	6.54331	7.06631	6.73808	6.91608	7.40323	6.8382	6.54032	7.4026	7.42694	7.06033	7.3102	6.7339	7.75634	6.73951	7.73553	7.36703	7.76138	7.3053	7.08913	6.96151	7.4254	8.14159	8.25859	7.31375	7.25978	6.96107	6.65067	6.64288	8.65925	6.41966	6.89709	8.02883	7.368	7.13591	7.70751	7.98714
HEMGN	8.48473	6.19043	7.002	8.02185	7.16454	5.3462	7.78286	6.86229	6.38288	5.82147	6.36654	6.55346	5.98184	6.34632	5.03778	5.00768	4.88441	6.43288	6.71234	5.73997	6.86982	7.20386	9.12451	6.22209	7.61251	6.52982	7.89773	8.2221	9.68831	8.68898	6.54055	7.71226	5.24975	5.74205	8.14214	8.21515	9.17393	8.70702	7.1312	7.18947	5.91287	5.85499	7.55509	7.39589	7.94055	6.0987	5.99612	6.45622	5.96371
TRIM14	8.1763	8.15963	8.017	7.98687	7.93659	8.24301	7.83039	7.81135	7.9854	7.84319	7.719	7.93261	8.02069	7.5952	8.04826	8.19404	7.86389	7.82868	7.71143	8.05924	7.76243	7.67832	7.59195	8.10668	7.70455	7.81209	7.60786	7.67584	8.1111	7.9794	7.79392	7.91076	8.02162	7.69946	7.53437	7.73309	7.69704	7.4065	8.07514	7.68807	8.12702	8.26107	7.75973	7.39144	7.78154	7.98855	7.75841	7.64556	8.10146
CORO2A	6.6222	6.458	6.71091	6.62076	6.33843	6.37524	6.20298	6.0201	6.74254	6.44165	5.71046	6.36318	5.94209	6.69326	6.49163	6.10125	6.35917	6.3937	6.53108	6.76936	5.74422	6.40781	6.14759	6.51016	5.98985	6.45284	6.20962	5.99623	6.79489	6.33755	6.26124	6.17863	6.65249	6.30935	6.48777	7.00026	6.57697	6.2886	6.55423	6.29034	6.01364	7.43834	6.54821	6.25615	6.41411	7.2359	6.20759	6.24109	6.30984
TBC1D2	7.28052	7.87466	7.54747	7.39315	7.41386	7.4573	6.75987	7.09736	6.9988	7.355	7.34749	7.71103	7.25355	7.48309	7.54939	6.76871	7.25506	6.73401	7.30678	7.61039	6.26331	6.7226	6.9279	7.36509	6.93987	7.24896	7.32553	6.92278	7.3523	7.23996	7.41848	7.22204	7.51564	7.28561	7.69122	7.26808	7.19742	7.14708	7.49527	7.2425	7.18363	7.75218	7.40786	7.07921	6.99281	7.79106	7.16945	7.08435	7.3395
GABBR2	5.46002	5.69938	5.4936	5.76553	5.47855	5.68654	5.45285	5.64802	5.44586	5.75728	5.81997	5.55279	5.26647	5.38925	5.33994	5.13642	5.48694	5.07139	5.51028	5.15117	5.71214	5.58088	5.36517	5.25232	5.12901	5.18926	5.02968	5.24338	5.37135	5.28237	5.47874	5.44801	5.27614	5.30797	5.2167	5.3006	5.01176	5.48746	5.66985	5.58123	5.71241	5.41286	5.47747	5.94136	5.65512	5.43394	5.53311	5.72774	5.84559
C9orf156	6.77787	6.68103	7.20298	7.02964	6.77742	6.93601	6.78368	6.74595	7.12457	6.85531	6.80896	6.6766	6.52378	6.82621	6.58465	7.04807	6.75038	6.92881	6.97351	7.22966	7.10559	6.89403	6.8543	7.09268	7.08675	7.09417	6.9154	7.04802	6.54531	6.80722	6.93741	7.37969	7.68151	7.0133	6.98542	6.97578	6.8388	7.08923	6.69252	6.8825	6.46025	6.77434	6.81187	6.69354	6.59932	6.89056	6.6204	6.61324	5.48998
ERP44	9.31711	9.3322	9.29061	9.20517	9.52554	9.28133	9.37102	9.55697	9.64444	9.39051	9.28967	9.53473	9.59251	9.62467	9.55635	9.52527	9.28406	9.50609	9.63631	9.79987	9.35138	9.52491	9.74489	9.79539	9.65957	9.65922	9.77767	9.49264	9.96495	9.48473	9.755	9.61619	9.21061	9.01527	9.62775	9.33357	9.53737	9.47164	9.45378	9.40214	9.39519	9.72616	9.56827	9.10306	9.33333	9.55273	9.42732	9.21382	9.32144
TEX10	7.39725	7.51454	7.58096	7.52521	7.75451	7.73453	7.90268	7.84246	7.61178	7.91078	7.6708	7.96015	7.85033	7.89435	7.75565	7.96834	7.71635	7.85046	7.93291	8.14711	8.06731	8.08645	8.27293	8.21891	8.31048	8.09329	8.25183	8.30911	7.3341	8.1796	8.25589	8.36607	8.05244	7.91678	7.8627	8.01544	7.98865	7.83468	7.64287	7.63007	7.73204	7.49005	7.78668	7.65404	7.63395	7.75947	7.82095	7.25089	6.91476
BAAT	4.51233	3.89779	4.61164	3.97583	4.2719	4.41413	4.21238	3.75171	4.20453	3.96411	4.11028	4.46574	3.99052	4.17332	4.20385	4.22918	4.24045	4.21129	3.96878	4.24206	4.85892	4.45923	3.97788	4.44045	4.35402	4.42997	4.09268	4.13361	4.18452	4.26024	4.03511	4.14366	4.06394	4.37958	4.09614	4.19407	4.30136	4.54118	3.91043	4.37124	4.49417	4.27222	4.19007	4.47166	4.42413	4.12582	4.2117	4.40429	4.28305
MRPL50	8.09282	8.00048	8.31133	8.15123	8.29445	8.71638	8.54351	8.30365	8.36547	8.42028	8.46381	8.57593	8.26866	8.30172	8.24307	8.24795	7.65123	8.04563	8.39781	8.56989	8.33729	8.46393	8.42118	8.57324	7.97859	8.07701	8.69037	8.01573	8.15421	8.09873	8.13968	8.2351	7.87232	7.72958	8.17402	8.12028	7.84084	7.87975	8.31494	8.67037	8.17285	8.36847	8.47193	7.71619	7.94411	8.39481	8.29696	6.88052	6.90705
ALDOB	4.43723	4.71844	4.77418	4.67426	4.75454	4.78207	5.06274	4.70983	4.92231	5.14756	5.29001	5.07481	4.79007	4.78381	4.97097	4.84503	5.22063	4.95183	4.91651	4.78183	4.73235	4.88345	4.71139	4.52442	4.52478	4.71122	4.56618	4.63655	4.98379	4.62498	4.5559	4.85205	4.54219	4.72616	4.83842	4.43331	4.88115	4.72219	4.95577	5.06054	5.00411	4.74822	4.91525	5.07369	5.16572	4.85854	5.11429	4.99018	5.19228
ANKS6	6.13637	6.5178	6.37161	6.3565	6.26402	6.27374	6.15411	6.17769	6.3034	6.19446	6.34931	6.67438	5.96717	5.99059	6.30889	6.18688	6.21966	6.34779	6.19957	6.3255	6.55044	6.41277	5.81786	6.05271	6.16869	6.09173	6.31789	6.51353	5.83571	6.55607	6.3487	6.49722	6.56338	6.17608	6.47694	6.20289	6.24703	6.13344	6.29478	6.44863	6.21508	5.90027	5.80478	6.46235	6.14481	5.87196	5.87862	6.01881	5.89032
ALG2	7.98769	8.04723	8.13357	7.96678	8.36604	7.94215	8.11864	8.09509	7.88366	8.04922	7.61375	7.98892	7.94756	8.31993	8.11545	8.25239	8.13925	8.03739	8.11674	8.33439	8.21195	8.04544	7.99134	8.15499	8.39821	8.12759	8.21702	7.83922	7.72333	8.34756	8.24494	8.18958	7.83804	7.75084	8.23559	7.98924	7.96704	7.92792	7.74385	8.07688	8.11226	7.93949	7.94739	7.70931	8.09879	7.82999	7.98519	7.62923	7.39567
GAS1	6.49967	6.68012	6.3903	6.79477	6.58655	6.55133	7.03964	6.8693	6.35962	6.93896	7.11123	6.89998	6.88003	6.19367	6.81512	6.81419	6.74269	6.80523	6.79977	5.96644	6.12646	6.36063	6.41844	6.04261	6.1712	6.10476	6.27814	6.09324	6.56913	6.22889	6.33499	6.31658	6.44014	6.20381	6.13036	6.66458	6.41726	6.77386	6.53556	6.63947	6.82404	6.64046	6.62384	7.21439	6.87516	6.66159	6.70946	7.20417	6.91539
CDK20	5.51413	5.59768	5.77186	5.67761	5.42333	5.66035	5.56262	5.25623	5.48778	5.42402	5.40199	5.60728	5.39509	5.63581	5.75507	5.62667	5.68894	5.29279	5.59405	5.68814	5.56634	5.07921	5.35111	5.69372	5.14386	5.17942	5.35288	5.49419	5.38639	5.64154	5.54236	5.42113	5.63422	5.30966	5.48976	5.37581	5.18272	5.67236	5.66978	5.41905	5.55646	5.37848	5.14204	5.63895	5.49499	5.34765	5.3877	5.78511	5.47876
GOLM1	7.26484	8.01446	7.8313	7.73622	7.95216	7.36799	7.27957	7.6546	6.79338	7.10889	7.46562	7.8606	7.8258	7.41146	7.35346	7.11074	7.36435	7.28706	7.83376	8.29728	6.65366	7.42222	7.56902	7.82428	7.77139	8.1277	7.96243	7.41627	8.53018	7.3254	7.68015	7.43037	7.83616	7.81868	8.01497	7.42163	7.49632	7.66284	7.67719	6.94268	7.06685	7.68333	7.47758	7.24088	7.14139	7.70656	7.58264	6.86445	7.07992
C9orf153	4.50372	4.0528	4.51122	4.55855	4.31759	4.09738	4.13243	4.0627	3.67376	4.00757	4.10257	3.8639	3.6724	4.16488	4.13766	4.00295	3.67467	4.31992	3.81978	3.83783	4.55272	4.03868	3.77919	4.20497	4.40069	3.75552	4.11568	4.00928	4.3427	4.53712	3.92686	3.98444	4.22431	4.24266	4.21087	4.13518	4.17858	4.64489	4.42821	4.33503	3.91045	3.90114	4.11481	4.42167	3.99163	3.7248	3.94323	4.14599	4.31651
ISCA1	8.61156	8.68499	8.50054	9.1733	8.8871	8.4539	8.9853	8.87898	8.67406	8.93597	8.78991	8.54833	8.82679	8.55151	8.90025	8.80486	9.01802	8.55015	8.78316	8.63315	8.16246	8.9951	8.65214	8.06571	8.61313	8.45688	8.28353	8.38721	8.83234	8.71951	8.32016	8.53137	7.93618	8.28514	8.61973	8.64556	9.15262	8.79993	8.62595	8.90241	8.78621	9.01953	8.95613	9.24442	8.8478	8.74065	8.88188	8.79932	8.46268
ZCCHC6	8.87958	9.21625	8.85134	8.83603	8.99124	9.21743	9.13245	9.41288	9.95624	9.31112	9.1277	9.34301	9.34848	9.58084	8.90046	8.9128	9.3656	9.70083	9.17511	9.42915	9.70707	9.59943	9.64138	9.97396	10.2007	10.4097	10.169	9.95888	10.2371	9.48231	9.97309	9.71488	9.82698	9.37287	9.70606	10.1816	9.68955	9.24886	8.97878	9.23816	9.3174	9.58364	9.57133	8.92391	9.60742	9.20554	9.35162	10.2442	9.79933
ROR2	5.56938	5.19338	5.05686	5.51204	5.47282	5.48882	5.55767	5.52827	5.73238	5.75999	5.6582	5.40815	5.43001	5.06675	5.29276	5.71785	5.49343	5.3042	5.34326	5.05312	5.35739	5.52811	5.16792	5.0988	5.01118	5.11605	5.18364	5.42606	5.28745	5.28007	5.02389	5.15796	5.09786	5.09639	5.25547	5.15468	5.34301	5.44162	5.26191	5.04095	5.82608	5.54554	5.20755	6.09906	5.67279	5.45332	5.47656	6.04477	5.92658
SPTLC1	7.44452	7.51415	7.5632	7.52919	7.7783	7.62424	7.7617	7.89205	7.99206	7.8604	7.5618	7.94615	7.8033	7.8871	7.70762	7.56555	7.48567	7.81783	7.90953	8.00143	7.63475	7.72137	7.9381	7.85027	7.87354	7.83992	8.19705	7.92047	8.323	7.65824	8.06565	8.05125	7.91395	7.63088	8.2464	8.19209	7.82418	7.66232	7.79015	8.00742	7.4388	8.00298	7.96384	7.28768	7.60113	8.09443	7.78762	7.1162	7.00486
SHC3	5.82981	5.77747	5.54799	5.58066	5.35729	5.6743	5.81893	5.7611	5.59746	5.80847	5.73946	5.64408	5.38261	5.39771	5.43395	5.41373	5.48275	5.45433	5.64308	5.1701	5.6093	5.70499	5.56497	5.68086	5.64375	5.51099	5.58026	5.54072	5.5692	5.64843	5.46848	5.42778	5.44828	5.5151	5.6248	5.41415	5.5046	5.77094	5.26894	5.46262	5.98316	5.49668	5.81891	5.96926	5.61767	5.48399	5.59221	6.18936	6.28859
SEMA4D	9.0068	8.96123	8.98375	8.88793	8.97815	9.53722	8.80931	8.54771	8.97495	8.88652	8.73311	8.87204	8.85231	8.73639	8.72961	9.07475	9.13216	8.90714	8.76705	8.92024	9.05204	8.69082	8.60358	9.14085	8.85157	9.15497	8.74601	9.23285	8.81617	9.38015	9.21565	9.21965	9.90332	9.47632	9.12555	9.24524	8.88761	9.13585	8.81699	8.9937	8.6876	8.64161	8.97844	8.63913	8.65899	8.81698	8.72365	9.26393	8.77921
DIRAS2	4.98201	5.40421	5.29548	5.46618	5.43616	5.27725	5.50194	5.5459	5.38306	5.47381	5.63062	5.58477	5.45808	5.31049	5.24943	5.02381	5.38978	5.07361	5.10103	5.25987	5.41081	5.56114	5.08085	5.14752	5.42866	5.19701	5.22679	5.30744	5.52292	5.47625	5.21596	5.09077	5.29851	5.48443	5.29436	5.26128	5.208	5.64501	5.27899	5.05633	5.74509	5.4477	5.47091	6.03911	5.61781	5.12831	5.73693	5.64176	5.84379
AUH	7.66129	7.55459	7.83711	8.07213	7.83639	7.95351	7.90475	7.74537	7.84748	7.71529	7.66831	7.76195	7.65965	7.8511	7.73049	7.98233	7.60156	7.61631	7.66543	7.81599	7.79763	7.90849	8.02854	7.9702	7.80658	7.83949	8.14395	8.14078	7.93068	8.06208	7.90398	8.08803	8.12378	7.89335	8.09509	7.98161	7.7972	7.96059	7.65836	7.65192	7.52797	7.69775	7.80039	7.71981	7.6368	7.79787	7.70209	7.29112	7.24125
NFIL3	7.08147	7.33596	6.73751	6.71015	6.97955	7.24444	6.83279	7.31231	8.73372	7.95014	7.79741	7.65053	7.91993	9.01089	7.57711	7.25245	8.03559	9.38341	7.89134	7.53204	8.41116	8.40366	7.89772	8.16391	8.7177	8.79079	7.83837	8.37993	7.748	6.67036	8.19992	7.45496	7.61262	7.03656	8.14952	8.29998	8.07946	7.67178	7.6858	8.11208	8.59226	8.37313	7.60535	8.07794	8.19538	7.97065	7.58859	9.76884	9.52786
C9orf64	7.70556	7.82053	7.66513	7.58743	8.07813	7.21857	7.20356	7.83412	7.3553	7.27119	7.25356	7.76889	7.67728	7.85411	7.43768	7.60979	7.47851	7.80782	7.88446	8.18122	7.38198	7.60506	7.73818	7.772	7.75763	7.46425	7.97418	7.30705	8.15175	6.98316	7.86055	7.50305	7.38936	7.19906	7.90262	7.55453	7.67171	7.535	7.86135	7.42953	7.20322	8.17094	8.10818	7.31445	7.42939	8.1407	7.84627	6.72815	7.16409
HNRNPK	11.7377	11.6491	11.8433	11.8612	11.985	11.6184	11.8315	12.0163	12.0768	11.8919	11.9349	12.0102	11.9554	12.0842	11.9318	11.9607	11.9632	11.9207	12.0204	12.1624	11.8298	12.0275	12.2718	12.0471	12.024	11.9993	12.2135	12.0836	12.2655	11.416	12.0863	12.0252	11.9171	11.6758	12.2892	12.06	12.1505	12.0207	11.7424	11.7604	11.8374	11.878	11.995	11.8432	11.8812	11.8988	11.9914	11.6209	11.6567
SLC28A3	5.32487	5.49547	4.61909	4.93756	4.84953	5.00987	5.22872	5.24261	5.84117	5.38139	5.01603	5.62307	5.44143	6.52567	6.05635	4.97844	5.2238	5.82604	5.73677	6.00717	5.18168	5.31485	5.84754	5.64102	5.74918	5.97748	5.57802	5.75324	6.44838	5.79731	5.92625	6.62835	5.78565	5.53265	5.85727	6.58954	5.54844	5.50175	5.22153	5.18519	5.4397	6.48018	6.27993	5.32647	5.99475	5.86044	5.39352	6.22898	6.32294
AGTPBP1	8.46199	8.96293	8.6424	8.5721	8.54902	8.96112	8.93612	9.27339	9.29829	8.98322	9.05117	9.17297	9.13299	9.24478	8.89807	8.65954	8.732	9.4271	9.07586	9.31194	9.17813	9.19724	9.37424	9.33336	9.61628	9.77848	9.77792	9.81106	9.446	8.94246	9.4908	9.61991	9.69503	9.29845	9.60025	9.74672	9.06317	8.76703	8.86406	9.48492	8.80397	9.60639	9.364	8.8672	9.00283	9.36237	8.98014	9.67639	9.46197
GKAP1	4.79441	4.67906	4.47136	5.09367	5.26204	5.13618	4.91239	5.07104	5.08918	5.11782	5.29039	4.94703	5.17531	5.68168	5.20475	5.4648	4.20059	5.00136	5.33825	5.88596	5.0017	5.00951	5.65022	5.73383	5.56943	5.4361	5.53984	5.49834	4.6978	5.28081	5.42045	5.66934	5.40777	5.04808	4.39594	5.0535	4.97617	4.71853	5.23181	5.36644	4.63148	4.8492	5.10421	4.55396	4.77059	5.3603	5.2747	4.40051	4.08104
KIF27	7.16906	6.286	6.59129	6.50722	6.50666	6.63255	6.75703	6.84051	7.23354	6.78481	6.72064	6.93578	6.75503	6.71733	6.55944	6.68471	6.86319	7.35244	6.86347	6.97614	7.29801	7.43858	7.19354	7.46669	7.83814	7.8552	7.37818	7.47843	6.84251	6.70774	7.44183	7.22366	7.33461	6.79757	7.18047	7.56825	7.01097	6.66176	6.55784	6.80559	6.54641	6.59071	6.91675	6.4342	6.6507	6.77438	6.68909	7.41054	7.115
PRUNE2	5.08339	4.81656	4.96268	4.88412	5.07524	4.57799	5.43813	5.35251	4.9057	4.83698	5.32268	4.85944	5.39976	4.95614	5.44126	4.85712	4.77346	4.92659	4.97187	5.14864	4.8265	5.05597	5.48068	5.22043	5.61615	4.86037	5.73917	5.3054	5.73213	5.23534	5.47038	4.97054	4.85238	5.2804	5.70062	5.99617	4.76573	5.14175	5.09718	5.21818	5.22628	6.01142	5.69143	5.41313	4.92933	5.34361	4.92247	5.25862	5.41769
GNA14	4.64297	4.63589	4.71032	4.81409	4.57805	4.81788	4.62043	4.94006	4.74783	4.89326	4.71428	5.13306	4.92783	4.58519	4.45566	4.54501	4.95646	4.75589	4.76487	5.21139	4.91956	5.04808	4.64523	4.38026	4.51603	4.86457	4.6912	4.79713	4.94283	4.61305	4.8117	4.72113	4.80247	4.52441	4.75154	4.91042	4.56221	4.9032	4.69577	5.03965	4.71314	4.63652	4.87166	4.68071	4.69012	4.32848	4.63734	5.34953	4.82826
C9orf41	7.72899	7.72735	7.73982	7.6047	8.07857	8.01931	7.9151	7.97692	8.08959	7.99147	8.02396	8.22947	7.99855	8.01646	8.12439	7.9891	7.53822	8.01499	8.04885	8.23123	8.13685	8.28281	8.36921	8.12432	8.1399	7.88915	8.30575	8.14921	7.56728	7.59098	8.08897	8.21608	8.04168	7.87247	7.92099	8.00474	7.78549	7.75088	7.94619	8.10395	7.55513	7.67668	8.08619	7.72725	8.03169	7.98693	7.93642	7.09807	7.16902
C9orf40	7.91065	7.80657	7.9122	8.47508	7.94113	7.84323	7.93227	7.89948	7.4589	7.9862	7.84971	7.46597	7.60051	7.76964	7.82896	7.78428	7.69881	7.74427	7.63306	7.52545	7.67853	7.69614	7.92181	7.28735	7.58666	7.47867	7.40508	7.39716	7.64357	7.86787	7.47599	7.51768	7.07453	7.59322	7.59199	7.72009	8.14586	7.78962	8.04745	7.4881	7.87758	7.82313	7.93603	8.03822	8.02067	7.64609	7.44202	7.75663	7.7955
C9orf95	6.49055	6.66986	6.55247	6.59509	7.3371	6.26685	6.07172	6.45394	6.84241	5.67095	5.63516	6.87665	6.57511	6.63187	6.44054	7.02772	5.27269	6.55551	6.42604	6.85575	5.45547	6.37229	6.52563	6.86986	6.62431	6.55287	7.00981	6.64775	6.40038	5.95105	6.49003	6.60098	6.10341	5.96555	6.34216	6.62128	5.54416	5.2222	7.27118	7.0163	6.02185	6.31742	6.59259	5.83705	6.31275	6.98317	6.98495	5.58008	5.6658
RFK	8.49974	8.4201	8.4388	8.81116	8.86147	8.3614	8.41317	8.41529	8.43871	8.39069	8.30398	8.49991	8.55383	8.46498	8.18509	8.44208	8.26504	8.12549	8.4653	8.59085	7.98063	8.01801	8.47128	7.95339	8.1158	7.68959	8.29361	8.06018	8.73731	8.04604	8.20032	8.20679	7.82819	8.20824	8.19504	8.05567	8.22769	8.2651	8.68002	8.18701	8.32233	8.39078	8.42228	8.00308	8.3947	8.34721	8.39563	7.48286	7.79014
UBQLN1	9.37899	9.38207	9.41236	9.75317	9.46738	9.39902	9.54695	9.35244	9.4996	9.29553	9.37332	9.61676	9.418	9.52681	9.40886	9.42249	9.22769	9.43443	9.45122	9.60582	9.33425	9.44825	9.64392	9.51885	9.46908	9.25197	9.63059	9.70424	9.92959	9.50961	9.51168	9.58097	9.57551	9.24172	9.59005	9.491	9.66809	9.48613	9.29802	9.25949	9.20807	9.50886	9.56217	9.36998	9.3304	9.52657	9.4612	9.12582	9.14847
GNAQ	9.71477	10.1612	9.78967	9.51738	9.83303	10.0896	9.7712	10.1407	10.0455	9.77302	9.75063	10.1658	10.1007	10.288	9.99234	9.74932	9.92343	9.86063	9.92935	10.1913	9.9468	10.0527	10.1073	10.4324	10.5919	10.8338	10.5444	10.2545	11	9.57077	10.7427	10.3597	10.3575	10.3489	10.5463	10.7256	10.6227	9.92183	9.77721	10.4165	9.7594	10.0189	10.866	9.77973	9.60314	10.5517	10.3208	10.3866	10.062
TLE1	7.16563	6.62939	6.74814	6.74177	7.39158	6.66946	7.17779	7.21195	7.06102	7.34168	6.84072	6.72324	7.19252	7.57587	7.58872	7.47179	7.13063	7.00345	7.27827	7.001	7.43323	7.19299	7.93279	7.85293	7.90609	8.03193	7.50533	8.32008	6.07197	8.46659	7.7261	7.48353	7.21732	7.27567	7.20676	6.89118	7.30264	7.44725	7.2578	6.68074	7.09162	6.81328	6.09738	6.87396	7.13011	6.91696	6.82626	6.43128	6.92025
RASEF	4.79581	4.53039	5.1482	4.79908	4.66324	4.51299	4.60358	5.04005	4.47633	4.83611	5.22542	4.69024	4.81812	4.83046	4.67407	4.82271	4.75209	4.60818	4.94028	4.48891	4.63399	4.65696	4.5055	4.36056	4.48729	4.51508	4.44805	4.49482	4.44922	4.64193	4.62633	4.62784	4.50586	4.66557	4.57696	4.49589	4.66598	4.61794	4.53291	4.77006	4.8744	4.64735	4.66288	5.05397	5.01225	4.57881	5.21586	4.9047	5.12052
FRMD3	6.02539	6.38594	6.57061	5.42855	6.68436	6.39525	6.06191	6.47195	6.45528	6.47009	5.96546	6.07184	6.64169	5.99594	6.16835	5.85387	5.73475	5.49348	5.71139	6.16378	5.54072	6.56182	6.84026	6.00146	6.54459	6.31808	6.85127	6.45214	8.16747	6.16335	6.79582	6.61325	6.24547	6.40217	6.66147	7.30965	6.89618	6.5997	6.2898	6.28843	6.26671	5.99484	6.58504	5.9577	6.11478	6.69369	6.82153	5.73009	5.98601
PAX5	8.5713	8.0627	8.37326	8.55703	9.02884	8.09983	8.37544	8.70451	8.2943	8.69457	8.5182	7.74396	8.47409	8.55421	9.30476	8.98425	8.81987	7.65387	8.89931	8.82663	9.08853	8.68872	9.30648	8.93952	8.70442	9.18144	7.93227	9.40524	6.65314	10.4498	9.0341	8.85404	8.68042	8.85975	8.64985	7.82636	9.27839	9.33661	8.75601	8.24654	8.26778	7.09819	6.37523	8.08856	8.58914	7.57852	8.56048	7.77691	7.20012
ZBTB5	7.28631	7.31892	7.52629	7.2513	7.40838	7.37817	7.31867	7.17252	7.18915	7.16855	7.30568	7.41917	7.10176	7.47745	7.15948	7.62867	7.47191	7.15823	7.43287	7.51815	7.85545	7.48342	7.49853	7.46801	7.33641	7.43599	7.47157	7.41811	6.96441	7.69698	7.6582	7.532	7.17973	7.29835	7.17459	6.99339	7.36697	7.34021	7.09756	6.93615	7.3288	7.1169	6.94904	7.03678	7.07429	6.96717	7.20397	6.45455	6.41428
TOMM5	7.78994	7.80756	7.97846	8.03601	8.45904	7.95554	7.95946	7.9142	7.81627	7.97345	8.18498	7.93763	7.86107	7.94328	8.19286	8.023	7.77706	7.69487	8.11994	7.95973	7.77823	7.75228	7.93714	7.78371	7.59178	7.49917	7.79405	7.707	7.60933	8.12463	7.74837	7.76371	7.64547	7.86273	7.55388	7.44165	7.74216	8.10204	8.09293	8.01799	7.60955	7.87669	7.86058	7.75088	7.87903	8.07405	7.93618	7.23341	7.18146
EXOSC3	7.9633	8.02866	8.16453	8.08166	8.37328	8.05366	7.90417	8.13948	8.33114	7.99434	7.93794	8.49024	8.30074	8.25836	7.83382	8.00669	7.30824	8.1005	7.92042	8.37055	7.48405	7.80129	8.3648	8.20598	7.8285	7.93331	8.2414	7.845	7.93719	7.66006	7.77827	8.09873	8.07295	7.78176	7.90839	7.82197	7.63449	7.69553	8.34445	7.65647	7.56097	8.44483	8.36847	6.9614	7.90144	8.38039	7.89694	6.89271	7.57599
MCART1	5.98695	6.09311	5.83936	6.24732	6.26362	6.00202	6.1499	5.91733	6.5958	6.05648	5.80284	6.31953	6.02184	6.48721	5.93406	6.3448	5.50751	6.50138	6.44524	6.38408	6.09061	5.99462	5.91081	6.34546	5.46856	5.27259	6.24827	6.1697	5.90001	5.72085	6.138	6.11416	6.10616	6.14293	5.47885	5.67588	5.92561	5.45364	5.88015	5.64133	5.64207	6.3169	6.45219	6.02888	5.83489	6.11761	5.92226	5.34152	5.18649
IGFBPL1	7.13036	6.9245	6.90382	7.28307	6.70877	6.92516	7.10732	6.82506	6.82463	6.89839	7.23508	6.95737	7.08507	6.69173	7.21021	7.13996	7.37438	6.60569	6.85889	6.38327	6.55684	6.98522	6.51957	6.16698	6.42311	6.24625	6.07547	6.42458	6.4585	6.64193	6.62274	6.45691	6.40051	6.78642	6.46222	6.73685	6.69952	6.98521	6.82311	6.80528	7.15824	7.08209	6.83302	7.37376	7.03883	6.7977	7.07482	7.44109	7.20444
ANKRD18A	4.94668	4.59896	4.64467	4.60588	4.51378	4.81105	4.67731	4.70624	5.11491	4.78022	4.81994	4.57003	4.89764	4.95176	4.24216	4.68829	4.71624	4.7388	5.07033	4.45682	4.70148	4.77292	4.77078	4.91116	4.48662	4.71118	5.05182	5.00543	5.79257	4.42622	4.44774	5.2633	5.49518	4.96249	5.48939	5.17267	4.95832	4.62025	4.49529	4.56966	5.23885	4.92715	4.76524	5.16182	4.80368	5.64974	4.55091	5.65475	5.29576
CNTNAP3	4.83143	4.88589	4.89265	5.13777	4.87441	6.43886	5.41945	5.82217	6.17256	6.3928	5.69808	5.27479	5.13916	6.18219	5.14711	5.65953	7.17302	6.88906	5.81672	5.47418	7.34792	6.99689	5.86345	7.18293	7.74365	8.04636	5.90524	5.93192	5.26397	5.99099	5.05521	5.65641	6.09879	5.32142	6.13491	8.54536	6.77546	5.20633	5.74596	5.63503	5.90043	5.94813	5.9259	5.36396	5.57546	6.33797	4.94957	9.16756	6.4923
ZNF658	5.87262	6.04129	6.06279	6.0059	5.89304	5.88354	6.07217	5.96413	5.88161	5.88121	5.76415	6.30812	5.60741	5.97082	5.5403	6.0704	5.7674	6.17242	5.89071	6.10155	6.18333	6.03797	5.97177	6.21869	6.03375	5.89126	6.12438	5.75161	5.82329	5.73061	5.86382	6.34408	5.61155	5.54267	5.72661	5.86714	5.52926	5.48052	5.9921	5.82805	5.63471	5.59181	5.86142	5.53859	5.49012	6.02944	5.7766	5.88681	5.30652
FAM74A2	5.17377	5.09992	5.02149	4.806	4.9386	4.87259	5.32872	5.1303	5.32756	5.05037	5.2123	5.1218	4.96538	4.84363	4.63216	4.77534	4.67652	4.70662	4.46555	4.4286	4.98564	4.71898	4.45109	5.05027	5.02924	4.87517	4.8968	4.71538	5.06913	4.83962	4.5773	4.57025	4.55792	4.86492	5.07131	4.9764	4.51746	4.93107	4.70347	4.79639	5.352	4.86961	4.72896	5.03469	5.2773	4.66296	4.84859	5.55417	5.8054
FAM75A4	5.5799	5.56935	5.47321	5.41674	5.21171	5.29134	5.67448	5.50944	5.46239	5.4811	5.3554	5.35565	5.45638	5.44005	5.11765	5.33709	5.54991	5.2743	5.15269	5.06747	5.76967	5.71455	5.38295	5.25957	5.44543	5.29313	5.41902	5.39611	5.34078	5.35366	5.37106	5.25039	5.26825	5.50278	5.22942	5.45537	5.41617	5.28047	5.12256	5.56405	5.72052	5.32166	5.28137	5.66517	5.50446	5.26525	5.49977	6.00279	6.36432
ANKRD20A3	4.88627	4.65378	4.85355	4.7708	4.87785	4.60404	4.86879	4.5722	4.82183	4.73755	4.41512	4.94003	4.57133	5.01684	4.43374	4.49889	4.78836	4.51439	4.68227	4.61674	5.03243	4.91665	4.80671	5.24571	4.97914	4.86303	4.83631	4.97971	5.05397	4.57891	4.79926	4.93049	5.06178	4.72104	4.87484	5.06359	4.81227	4.76277	4.35018	5.15166	4.99001	4.40201	4.42327	4.70468	4.78699	4.49704	4.55642	4.75935	4.94901
CD72	7.66092	7.2707	7.29387	7.57063	8.13771	6.95516	7.44206	7.90265	7.76786	7.95678	7.85554	7.00933	7.81632	7.71014	8.49476	7.8376	7.9655	7.21583	8.18526	7.93682	7.88116	7.70952	8.19101	7.98723	7.15415	7.61307	7.28281	8.03429	6.05015	8.32457	7.69415	7.36437	6.97613	7.22414	7.34698	6.43297	7.9056	7.53315	7.92598	6.94157	7.08319	6.62749	5.71929	7.24008	8.03183	7.12786	7.85474	6.78881	6.36565
SIT1	8.03264	7.77663	7.93729	7.66279	7.86684	8.03984	7.61816	7.28807	7.62947	7.84875	8.12144	7.85339	7.69482	7.78542	8.21636	8.45461	7.88079	7.57361	8.04536	7.80283	7.49673	7.67702	7.68761	7.87143	6.40773	6.7379	7.35606	7.43046	6.8287	7.80634	7.37334	7.21498	7.20612	7.03721	7.38536	7.18499	7.96174	7.65775	7.89583	7.87583	7.36351	6.74534	7.04974	7.36605	7.79719	7.82193	7.87111	6.9985	6.73107
C9orf100	5.72329	5.92841	5.57306	5.70408	5.49385	5.66024	5.96883	5.81542	5.89276	5.63442	5.79598	5.83597	5.65714	5.71465	5.99159	5.80232	5.79064	6.02884	5.98231	5.4313	5.58228	5.65314	5.42952	5.76588	5.62768	5.63785	5.54244	5.49163	5.86881	5.76627	5.37711	5.5242	5.6028	5.69705	5.64735	5.72949	5.53363	5.81573	5.56323	5.5633	6.04428	6.11118	5.93574	6.13835	5.87818	5.86969	5.66152	6.13779	6.53903
TPM2	6.41444	6.46302	6.00132	6.01594	5.97699	6.51555	6.45502	6.34549	6.4503	6.17647	6.40553	6.20332	6.17536	6.37525	6.01668	6.54364	7.02071	6.13273	6.65783	6.48968	6.44884	6.13201	6.27104	6.81529	6.25234	5.95017	6.00916	6.35557	6.14017	5.73784	6.32528	6.2685	6.52185	6.69976	6.3919	6.39619	6.26102	6.74081	6.46433	6.47274	6.07064	6.09091	7.27125	6.45115	6.07776	6.58401	6.00988	5.67346	5.90387
TLN1	10.4541	10.8741	10.6854	10.1027	10.8374	11.1879	10.1709	10.7234	10.1895	10.6049	10.2712	10.586	11.0754	10.4444	10.544	10.4907	10.5321	10.2038	10.4382	10.57	10.1122	10.4433	10.6801	10.6701	10.6464	10.8326	10.6965	10.7527	11.6538	10.7025	11.1838	10.8141	11.2059	11.2779	11.2013	11.3453	11.1272	10.9693	10.5684	10.5483	10.1147	10.7153	11.6951	10.0587	10.2091	11.423	10.9419	10.5821	10.803
RNF38	8.7445	8.57386	8.35554	8.53763	8.80818	8.80601	8.9411	8.69472	8.93698	8.8817	8.75683	8.71384	8.64162	8.89095	8.77208	8.99709	8.77702	8.90862	8.69621	8.81362	8.83212	8.7837	8.95239	9.02183	9.19604	9.24618	9.00071	9.12385	8.7597	9.24998	9.24979	8.9067	9.00446	8.74102	8.77055	8.91081	8.85295	8.58872	8.49457	8.8275	8.93156	8.62184	8.46932	8.36552	8.56319	8.58405	8.75379	8.79235	8.8636
GBA2	7.99333	8.14069	8.23253	8.25341	8.08637	7.76249	7.89207	7.81607	8.00372	7.75748	7.62938	8.0155	7.66661	8.0418	7.93778	7.89047	8.11866	7.93925	7.99853	8.24662	8.09698	7.99162	8.20469	8.27956	8.09602	8.32262	7.91443	7.92921	8.27261	8.50227	8.1592	7.84397	8.44399	8.18473	8.06993	7.91054	8.04457	8.01642	8.12992	7.65039	7.73629	8.15849	7.7612	7.78184	8.04357	8.24064	7.75353	7.87249	7.78909
SPAG8	5.33736	5.13829	5.25354	5.41899	5.38672	5.2209	5.00098	5.35988	5.06023	5.17698	5.11671	5.3418	5.03801	5.02289	5.0733	5.34506	5.2747	5.36941	5.3832	5.14706	5.69133	5.23481	4.90755	5.24091	5.33576	5.24237	5.12008	5.14645	4.96193	5.28448	4.99455	5.04623	4.95897	5.26246	5.16026	4.90055	4.76215	4.93709	5.09545	4.94739	5.3648	5.14761	5.19649	5.35898	5.33479	5.21476	5.01859	5.51682	5.33494
HINT2	7.76802	7.79589	8.09127	7.86967	7.9994	7.91325	7.87102	7.93324	7.94322	8.16199	8.12408	8.00261	8.03131	7.70491	8.14385	7.99706	7.66215	7.70057	7.68455	8.17545	7.35749	7.60173	7.70194	7.65482	7.31655	7.40218	7.53672	7.15623	7.28519	7.28727	7.37153	7.30627	7.15053	7.46907	6.90454	6.70625	7.58654	7.79574	7.9468	7.49352	7.84951	8.38466	7.96066	7.69404	7.97167	7.97273	7.72202	7.69372	7.70738
C9orf128	5.20512	5.00001	5.13981	4.91655	4.39552	4.73605	4.77997	4.81957	4.97982	4.65403	4.90929	4.52743	4.7611	4.592	4.78483	4.5826	5.12708	4.802	4.81881	4.53842	4.83468	5.01036	4.30842	4.67542	4.6248	4.62766	4.58353	4.58068	4.73109	4.53637	4.53656	4.44984	4.56987	5.04972	4.49881	4.53324	4.51162	4.78638	4.57613	4.63417	5.0251	4.92452	4.50401	5.22345	4.92476	4.72839	4.87366	5.31156	5.19859
OR13J1	5.55722	5.3693	5.41168	5.6153	5.24979	5.07992	5.7087	5.5863	5.68862	5.3316	6.01268	5.87343	5.6435	5.24986	5.67822	5.53582	5.69551	5.39702	5.73701	4.9553	5.05301	5.84711	5.51496	5.53055	5.52846	5.60194	5.44942	5.72358	5.61316	5.73271	5.41756	5.05377	5.47273	5.52722	5.52728	5.40411	5.47024	5.8392	5.18681	5.38606	5.96233	5.22935	5.42907	5.92994	5.91396	5.43321	5.91366	5.97491	6.01815
OR2S2	5.1934	5.4835	5.73538	5.42566	5.46279	5.40716	5.61633	5.33105	5.87489	5.78071	5.58731	5.42952	5.57898	5.49458	5.61962	5.53686	5.81684	5.42353	5.52926	5.1467	5.89528	5.2304	5.61557	4.95291	5.47467	5.50529	5.24862	5.21896	5.55634	5.22104	5.469	5.42123	5.56659	5.52127	5.54587	5.3988	5.4867	5.3586	5.23862	5.51873	6.01097	5.58211	5.59596	5.69181	5.54932	5.22857	5.38813	6.5257	6.23631
GNE	6.75582	6.8949	6.96226	7.0583	7.04838	7.11517	6.98808	6.81452	7.16411	6.99964	6.92427	7.18948	7.15949	7.31693	6.96494	7.05171	6.77884	6.93494	7.09407	7.11261	7.3117	7.20926	7.19324	7.16446	7.31613	7.31443	7.18246	7.06249	6.77464	6.89336	7.25685	7.38488	7.19203	6.88302	6.67407	6.86357	6.86591	7.09511	7.005	6.55779	7.04992	6.91353	6.9322	6.72306	7.0728	7.04752	6.96308	6.49355	6.38558
PTAR1	9.31538	9.3178	9.32402	9.34008	9.4168	9.55235	9.45446	9.3641	9.42693	9.37943	9.11993	9.57147	9.26399	9.31755	9.08263	9.4335	9.29392	9.42203	9.40869	9.64337	9.66537	9.77948	9.70487	10.0436	9.95913	9.70309	9.88748	9.6848	9.21157	9.81286	9.73263	9.77177	9.55714	9.29168	9.54848	9.53581	9.44778	9.34957	9.4348	9.54674	9.03513	9.23464	9.30264	9.14025	9.20174	9.20831	9.33791	8.9493	8.41237
KLF9	7.62125	7.43762	7.72718	7.74139	7.87625	7.78872	7.74772	7.52624	7.34481	7.80059	7.80561	7.66047	7.98076	7.48459	7.52088	7.85555	7.80841	7.66594	7.47759	7.54329	7.30002	7.57802	7.4794	7.3521	7.23378	7.44547	7.55075	7.86903	8.22067	7.73759	7.87671	7.57793	7.30516	7.76095	7.7032	7.92391	8.16331	8.04694	7.5238	7.83877	7.90747	7.74224	8.15398	7.68577	7.52453	7.89203	7.86747	7.56055	7.51262
TRPM3	4.93865	4.84089	4.87551	4.90225	5.06379	4.89002	5.32494	5.10058	5.0145	5.32339	5.19925	4.93562	5.02937	5.22679	5.2675	4.98636	5.41091	4.91757	5.03867	4.70767	4.87312	5.13678	4.96795	5.00344	5.06058	5.04494	4.90701	5.03777	5.05328	4.80104	4.83423	4.79853	4.84897	4.95187	4.92475	5.02155	5.0173	5.18309	4.99511	5.02087	5.45685	5.06924	4.96067	5.44683	5.09433	4.89719	5.07737	5.49928	5.4418
APBA1	5.67243	5.90174	5.59169	5.9879	5.5761	5.43704	5.90988	5.58698	5.70986	5.68211	5.85184	5.72371	5.71911	5.53516	5.85722	5.38545	5.81335	5.67054	5.66877	5.4034	5.87473	5.97389	5.71396	5.39142	5.36093	5.41366	5.44492	5.51582	5.52284	5.68928	5.70059	5.48472	5.71587	5.95645	5.77043	5.39903	5.77051	5.71985	5.7112	5.34193	5.88376	5.56666	5.54488	5.85773	5.58405	5.75563	5.82492	5.89241	5.98048
C9orf71	4.97043	4.66298	4.61052	4.85604	4.62492	5.34159	5.02017	5.23179	6.00898	5.18098	5.25149	5.03465	4.64876	4.95198	5.06192	5.10211	5.6882	6.14436	4.70033	5.08067	5.45054	5.41864	4.82299	5.33266	5.78965	6.4587	5.25856	4.91082	4.96902	4.9647	4.79413	4.50096	4.72198	4.72735	4.55842	6.39446	4.90647	4.70627	5.28557	5.39401	5.56497	5.18905	5.50834	5.43193	5.81911	5.30247	5.09941	6.17519	5.53209
PRKACG	5.16784	5.33545	5.25305	5.11052	5.33519	5.40623	5.42012	5.42312	5.20973	5.08764	5.59813	5.31326	5.30501	5.23193	5.42045	5.15076	5.40419	5.57749	5.47837	5.03847	5.26422	5.58908	5.19272	5.31351	5.2237	5.24226	5.16629	5.19613	5.43575	5.19052	5.29607	5.18598	5.30583	5.08845	5.29227	5.38994	5.28548	5.48168	5.35764	5.47159	5.53293	5.37541	5.2684	5.61746	5.43351	5.21472	5.4865	5.91228	5.86682
ZFAND5	10.2666	10.2859	10.1215	10.4898	10.5466	10.1792	10.2484	10.5417	10.422	10.0364	10.219	10.409	10.5129	10.4184	10.2902	9.97238	10.4245	10.4997	10.3285	10.3932	9.70514	10.2478	10.6296	10.5432	10.8264	10.5146	10.9606	10.7719	11.1558	10.3588	10.9747	10.7854	10.5811	10.5684	11.027	10.4832	10.8496	10.7493	10.4086	10.0758	10.5038	10.6674	10.3795	10.2844	10.3757	10.5074	10.5288	9.90011	10.0394
ALDH1A1	7.70587	6.73992	7.84994	7.56051	8.23911	7.08435	7.27567	7.62906	6.58314	7.46418	8.25427	8.44384	7.78229	8.15357	6.36101	7.12563	8.06793	7.33571	8.23492	8.34921	6.85517	7.33231	8.61535	8.32907	7.65405	8.32891	8.34322	6.92145	8.44605	7.31672	8.75358	7.35724	7.55169	7.27964	6.98002	7.333	7.13669	7.41113	8.11342	5.5402	7.14024	7.65778	7.23101	6.86282	7.00922	8.33806	8.42045	5.99235	5.90867
TRPM6	4.8728	4.62972	4.69329	4.75081	4.82021	5.76932	5.18709	5.26949	6.98518	6.10515	4.9867	4.81883	4.93017	6.34871	4.76839	5.0412	5.8068	6.39095	5.77325	5.41174	6.84057	6.12037	5.41351	6.10209	6.23545	7.27936	5.77648	5.34487	5.81389	5.53208	5.26241	5.58202	6.27171	5.45134	5.54377	7.40696	6.39008	5.41622	5.31448	6.20319	5.34804	6.50396	5.70744	5.47428	6.54746	5.96179	5.01788	7.46624	7.6651
TMEM2	8.73061	8.87967	8.59071	8.50243	8.73192	8.98203	8.95921	8.8349	9.05994	8.9103	8.48356	9.01672	8.82522	8.96544	8.87741	8.77842	8.74882	9.14493	8.91291	9.16381	9.26433	9.11373	9.16631	9.43604	9.80335	9.48175	9.43366	10.0073	9.25967	8.77563	9.60444	9.49148	9.56843	9.43319	9.8657	9.45206	9.07183	9.06263	8.78215	9.02106	9.04917	9.21051	8.624	8.91056	9.26227	8.94019	8.83913	8.83233	8.77895
FAM108B1	7.04118	7.30451	7.30936	7.21161	7.41787	7.42087	7.41213	7.61537	7.53604	7.35726	7.32216	7.51021	7.55708	7.67585	7.62767	7.41805	7.21854	7.58932	7.70722	7.5661	7.35084	7.51319	7.85657	7.63796	7.45408	7.5013	7.72321	7.69815	7.42121	7.32178	7.76186	7.59304	7.20787	7.14279	7.43613	7.36953	7.56387	7.4189	7.46443	7.35934	7.12362	7.27489	7.28728	7.35272	7.43617	7.50642	7.59537	6.84538	6.58138
C9orf57	4.66173	3.99783	4.55383	4.94243	5.10727	4.66853	4.42244	4.39214	4.58103	4.41867	4.75466	4.79729	4.1207	4.25469	5.02809	4.46496	5.16235	4.49271	4.84504	4.80406	4.97482	4.83647	4.58843	4.76534	4.61854	4.70736	4.37985	4.51526	4.82687	4.44657	4.38354	4.67209	4.33424	4.27063	4.67292	4.66555	4.72772	4.87249	4.70251	4.57071	4.70709	4.44569	4.40965	4.4921	4.61036	4.78632	4.51707	4.64489	4.78168
FAM75A6	5.4864	5.58225	5.52214	5.4253	5.14335	5.33838	5.62594	5.49944	5.49461	5.47167	5.29692	5.35761	5.39376	5.25398	5.09023	5.3853	5.51891	5.29796	5.11578	5.00834	5.66465	5.63348	5.3021	5.22215	5.27514	5.22373	5.38672	5.31509	5.22842	5.23142	5.30653	5.16845	5.15849	5.3087	5.15424	5.40353	5.34213	5.34592	5.07598	5.56546	5.72018	5.28187	5.23214	5.67637	5.48542	5.27765	5.52791	5.98455	6.31744
FAM27E1	6.00934	6.04757	5.63673	5.44428	5.55625	5.44016	5.84967	5.52555	5.90516	5.55365	5.5202	5.7585	5.53938	5.6296	5.53116	5.8359	5.59247	5.65224	5.19387	5.10296	5.56873	5.35071	5.35401	5.6014	5.54965	5.3997	5.46841	5.6224	5.50938	5.43839	5.41779	5.36499	5.47759	5.57706	5.41923	5.3887	5.62056	5.48984	5.68397	5.3702	6.19074	5.77378	5.44025	5.95536	6.27774	5.48246	5.55418	6.41596	6.75718
AL953854.2	4.15857	4.2138	3.77003	4.46806	3.89133	5.96873	4.53266	5.29161	5.60754	5.96498	4.81149	4.38282	4.39988	5.51349	4.29506	4.91567	7.11064	6.65735	5.13875	4.93727	7.18125	6.35738	5.61303	6.84032	7.68848	7.68434	5.25875	5.30817	4.41876	5.09085	3.94731	4.82065	5.28659	4.14255	5.33278	8.50705	6.19372	4.04734	5.02827	5.028	5.08254	5.20851	5.43038	4.55588	4.74278	5.83398	3.85726	9.10584	5.87714
FAM75A7	5.60426	5.57754	5.49886	5.40188	5.21942	5.32239	5.70732	5.52209	5.49475	5.50632	5.37464	5.38206	5.47677	5.45489	5.14164	5.34804	5.58585	5.3139	5.18767	5.04337	5.81846	5.70833	5.41336	5.28716	5.46694	5.3211	5.44989	5.40444	5.36754	5.36905	5.38896	5.26585	5.29356	5.52452	5.28877	5.48095	5.43676	5.28916	5.13346	5.57354	5.78649	5.33256	5.2984	5.72351	5.5321	5.278	5.54523	6.03442	6.409
FAM27B	7.98981	7.68402	7.53296	7.23354	7.29496	7.33846	7.61147	7.20866	7.57618	7.64707	7.32191	7.45158	7.32202	7.16786	7.14164	7.28079	7.29688	7.43056	6.97316	6.93244	7.63085	7.22368	7.0815	7.21511	7.26639	7.20284	7.33938	7.19942	7.24337	7.41088	7.17264	7.07471	7.3309	7.22252	7.7009	7.34113	7.26497	7.30514	7.56896	7.47197	7.80157	7.26342	6.8755	7.46267	7.81066	7.24391	7.24773	8.20485	8.37267
FOXD4L6	6.35707	6.34803	6.18176	6.00187	6.1111	5.99304	6.35336	5.98251	6.07567	6.36092	6.30389	6.19581	6.15475	5.98739	5.78686	6.0708	6.15345	6.20247	6.02278	5.70592	6.19589	5.95663	5.7578	5.81302	5.78914	6.03875	5.92405	5.86588	5.81377	6.17838	5.92726	5.84389	5.71819	5.98804	5.67849	5.88618	6.0626	6.06017	6.27158	6.10724	6.57116	6.00418	6.03333	6.3355	6.26398	6.01698	5.78827	6.61671	6.87588
CBWD6	8.37752	8.43497	8.35427	8.44438	8.85308	8.57638	8.6364	8.82665	8.76606	8.75388	8.44964	8.93534	8.77422	9.0034	8.29283	8.97766	8.56927	8.60232	8.78716	8.90418	8.2604	8.44118	9.10612	8.84604	8.65539	8.57007	9.43976	9.13716	9.12369	8.39046	8.84664	8.88393	8.77268	8.64189	9.04758	8.99017	8.52989	8.02264	8.57631	8.47216	8.18946	8.26851	8.59668	7.46802	8.23502	8.47093	8.59173	7.97729	7.73451
FOXD4L5	6.85465	6.81085	6.52814	6.78098	6.55185	6.45228	6.96471	6.66356	6.34213	6.92957	7.01718	6.61475	6.66881	6.26769	6.478	6.56165	6.62384	6.49736	6.54075	6.06615	6.53812	6.43904	6.38202	6.39135	6.27922	6.44101	6.23577	6.32431	6.37739	6.55989	6.23366	6.21021	6.28252	6.49421	6.17944	6.40724	6.51775	6.5598	6.53786	6.38502	6.99777	6.44256	6.5139	6.88673	6.79853	6.5922	6.43498	7.06578	7.21962
FOXD4L4	6.61878	6.69013	6.39106	6.58401	6.386	6.30299	6.62893	6.34518	6.19531	6.67589	6.75739	6.42626	6.46519	6.17206	6.26902	6.31689	6.47043	6.48822	6.3799	5.96106	6.39299	6.2345	6.19497	6.19757	6.20977	6.26065	6.10188	6.17018	6.24068	6.51092	6.13247	6.04177	6.0537	6.42413	6.00612	6.18176	6.32775	6.37845	6.48814	6.25345	6.74825	6.21803	6.35048	6.61336	6.56904	6.3333	6.22051	6.83365	7.04841
CBWD5	8.5375	8.6328	8.52597	8.57938	8.91902	8.74131	8.82136	9.05253	9.02667	8.96625	8.6218	9.10166	8.96645	9.16921	8.5908	9.13132	8.79785	8.80548	8.98169	9.12945	8.70265	8.80136	9.29079	9.15224	8.87607	8.84372	9.53558	9.37747	9.316	8.61495	9.13235	9.09763	9.03315	8.85121	9.32709	9.1802	8.72109	8.29508	8.69081	8.62219	8.45282	8.43967	8.80846	7.85243	8.52779	8.72483	8.89128	8.2007	7.94021
KIAA1161	5.44967	5.66453	5.26308	5.24579	5.34808	5.3454	5.61984	5.68832	5.53051	5.55789	5.28994	5.16817	5.51245	5.27876	5.4081	5.468	5.62566	5.36908	5.63842	5.05651	5.47986	5.45094	5.23782	4.77754	5.1938	5.18751	5.05069	5.28357	5.1624	5.16063	5.05516	5.30612	5.13294	5.13897	5.10351	5.4573	5.19205	5.49015	5.07449	5.30108	5.83177	5.41874	5.67058	5.46962	5.27635	5.49061	5.19518	5.93722	5.90508
C9orf24	6.03505	6.06196	6.21179	6.27871	5.77988	5.50014	6.06091	5.74577	5.8175	6.06542	5.95701	6.20006	5.83777	5.69621	6.00573	6.07985	6.09655	6.1602	5.92523	5.84641	6.06187	6.02678	5.94622	5.66258	5.76379	5.61245	5.60888	5.60999	5.72456	5.82188	5.81229	5.90371	5.61725	6.11044	5.71863	5.71548	6.13413	6.04646	6.27748	5.8263	6.17841	6.0117	5.72458	6.31941	6.1255	6.00433	5.79182	6.30381	6.09358
UBAP2	8.20021	8.14281	8.20667	8.01177	8.06922	8.54004	8.76638	8.34271	8.32505	8.45645	8.6102	8.2501	8.24304	8.54132	8.57734	8.68366	8.34148	8.57571	8.38365	8.45401	8.7578	8.3791	8.47842	8.38049	8.33827	8.48586	8.32621	8.35208	7.9629	8.32109	8.36446	8.29225	8.23293	8.17995	7.80042	8.13021	8.17104	8.148	8.13322	8.50895	8.66467	8.15993	8.11984	8.32643	8.27055	8.31307	8.3814	8.41798	8.45611
DCAF12	11.7387	10.4448	11.2254	12.7385	10.9728	9.49546	10.8069	10.2159	9.71599	9.3265	9.51964	10.1941	10.0548	9.49853	9.19353	9.19664	9.04423	10.0209	10.0917	9.63467	9.95519	10.6672	11.6901	9.59039	10.7772	9.63726	10.9099	11.0373	12.8442	12.1062	9.94917	11.414	9.41318	9.60904	12.6006	11.5026	12.4438	12.4619	10.7143	10.1204	9.90302	10.5616	10.5299	11.1431	11.3764	10.0549	10.2006	10.3603	10.4975
KIF24	4.43448	4.53334	4.67025	4.44982	4.40465	4.4987	4.58048	4.58789	4.35757	4.64171	4.81891	4.58217	4.49476	4.42907	4.76504	4.77546	4.87541	4.57823	4.71977	4.43669	4.77598	4.64291	4.70586	4.71097	4.45606	4.72506	4.47959	4.37704	4.74699	4.27669	4.52786	4.65804	4.59014	4.59249	4.56775	4.62819	4.61827	4.59434	4.34675	4.56432	4.6737	4.98907	4.56506	4.91725	4.59028	4.75803	4.49313	4.76305	4.76781
C9orf25	6.94072	6.90365	6.77748	6.91278	6.83724	7.10748	6.63402	6.68567	6.93382	6.74999	6.73014	6.68761	6.74603	6.79871	6.98502	6.74325	6.89382	6.87831	6.85158	6.6547	6.78758	6.67297	6.6793	6.62177	6.89491	6.57812	6.34118	6.50197	6.71687	7.06585	6.71414	6.72109	7.00787	6.74677	6.46836	6.54711	6.72548	6.59899	6.79307	6.98065	6.65827	6.90446	6.85768	6.9817	6.85099	6.85209	6.62248	7.22343	7.11107
ENHO	6.16947	5.81288	6.09499	6.1367	5.9412	5.73575	5.77815	6.0399	5.85908	5.88367	5.91367	6.00873	6.02707	5.7813	6.00026	5.50912	6.05301	5.98698	5.90968	5.81824	5.95286	5.94645	5.69798	5.59466	5.57676	5.93876	5.72443	5.71895	5.92703	5.55221	5.55662	5.7483	5.76312	5.64965	5.55868	5.87744	5.599	5.82833	5.77916	5.67585	6.08706	6.14604	5.82544	6.31572	5.9393	5.92126	5.93052	6.51276	6.32084
CNTFR	6.26655	6.21323	6.07691	6.18046	5.96884	6.34433	6.3998	6.1597	6.25796	6.53438	6.3918	6.52541	6.41091	6.26999	6.21533	6.35422	6.38737	6.25765	6.12868	5.93238	6.57397	6.18494	6.07102	5.78744	6.04799	5.84857	5.71413	6.13467	6.02091	6.3064	6.04851	6.10446	6.04637	5.9975	5.96584	6.25514	6.16824	6.16121	6.24675	6.0156	6.5191	6.28549	6.09627	6.78925	6.69124	6.06793	6.60047	6.85954	6.75381
DCTN3	8.70798	8.7794	8.89175	8.82914	8.95746	8.4545	8.52882	8.66104	8.7341	8.56381	9.10245	8.68388	8.50634	8.82572	9.01496	8.7334	8.39296	8.48445	8.84995	8.94219	8.27228	8.50411	8.49229	8.4171	7.99817	8.16283	8.39353	7.96589	8.40778	8.1496	8.00315	7.92808	7.96787	8.27548	8.34035	8.06535	8.32965	8.5468	8.95885	8.66893	8.66374	8.93209	8.61471	8.71556	8.86717	9.10727	8.80842	8.35611	8.56361
C9orf23	7.41142	7.8481	7.73748	7.64527	7.72932	7.32195	7.37932	7.49019	7.19512	7.57521	7.54548	7.5216	7.48901	7.59002	7.6105	7.55343	7.3956	7.30753	7.47088	7.43224	7.02103	7.09438	7.25051	7.40538	6.89119	6.85386	7.16042	6.92972	6.91094	7.21677	7.08537	7.22372	7.07088	7.29266	7.00094	6.97564	6.96161	7.285	7.7281	6.95971	7.11187	7.68464	7.34549	6.89545	7.47114	7.5302	7.30806	6.97391	7.01634
ARID3C	5.8888	5.6698	5.45544	5.7005	5.7827	5.71973	5.52646	5.63366	5.40281	5.52344	5.90597	5.46107	5.52092	5.51095	5.65991	5.40939	5.64901	5.76858	5.64918	5.31351	5.47091	5.65234	5.45984	5.21999	5.05388	5.34434	5.34591	5.45722	5.76113	5.23925	5.39806	5.25446	5.26185	5.55001	5.79145	5.5713	5.43271	5.72558	5.2312	5.64078	5.62679	5.49008	5.49371	6.0309	5.79453	5.50199	5.81038	6.11056	5.97009
SIGMAR1	7.82548	7.74797	7.68876	7.6664	7.61235	7.84472	7.42866	7.17955	7.2168	7.38074	7.44976	7.4192	7.44859	7.15633	7.49459	7.61234	7.30895	7.14271	7.45325	7.33487	7.15844	7.58403	7.11428	7.14134	6.93575	7.12973	6.90235	6.85313	6.98845	7.79706	7.38984	7.29975	7.44347	7.25295	7.38114	7.14946	7.27961	7.35699	7.65435	7.53327	7.48405	7.54322	7.31423	7.66912	7.49627	7.48325	7.28569	7.44678	7.36248
RP11-195F19.5	6.13297	6.0108	6.21984	6.04324	5.66023	6.20028	6.51105	6.25592	6.34684	6.25429	6.36702	5.85001	6.30998	6.18392	6.18486	6.25554	6.48932	5.87063	6.20063	6.03833	6.29338	6.02803	6.03843	5.94221	5.97735	5.96876	5.99378	6.14149	6.02168	5.87797	5.79675	6.00185	5.95593	5.78623	6.21401	5.92482	5.84543	6.03489	6.11045	5.97744	6.40698	6.179	5.97178	6.78553	6.41291	5.82754	6.25491	6.554	6.62646
CCL19	5.73747	5.31449	5.44062	5.28618	5.24746	5.58877	5.74809	5.2883	5.57742	5.47231	5.22055	5.25869	5.35717	5.57724	5.16922	5.27395	5.55836	5.3492	5.28913	4.91631	5.45183	5.05644	5.10218	5.02455	5.28013	5.56056	4.91239	5.11374	5.32026	5.16973	5.16614	5.04131	5.3202	5.22165	5.34277	5.29067	5.60246	5.24956	5.24493	5.20058	5.81371	5.35271	5.25755	5.71342	5.4828	5.01508	5.46563	5.74953	6.21287
CCL21	5.64088	5.50411	5.54478	5.72294	5.65604	5.42068	6.05187	5.77057	5.6853	5.7012	5.5799	5.72463	5.7654	5.8005	5.76836	5.55916	5.79468	5.37693	5.3784	5.3514	5.43624	5.60645	5.62303	5.44981	5.56939	5.3029	5.49663	5.59293	5.94769	5.84618	5.44281	5.30253	5.53623	5.73428	5.60812	5.33355	5.45476	5.88015	5.49744	5.50554	5.87919	5.57201	5.50201	6.14969	5.80989	5.64351	5.87002	6.04265	6.1243
VCP	9.81256	9.73527	9.76437	10.065	9.85721	9.616	9.64769	9.74272	9.8459	9.62718	9.67852	9.8953	10.0502	9.93022	9.81544	9.74099	9.69877	9.77771	9.80674	9.93205	9.59127	9.6352	9.89171	9.67418	9.52154	9.57304	9.70014	9.71695	9.82753	9.46164	9.78422	9.7824	9.88657	9.83498	9.8165	9.64369	9.98644	9.85482	9.88553	9.39167	9.89907	9.89615	9.92878	9.63175	9.93331	10.0703	9.86563	9.4897	9.50582
C9orf72	8.64331	8.69345	8.22282	8.40902	8.85993	8.55907	8.52607	9.00979	8.6478	8.24291	8.87514	9.22061	8.84139	8.71939	8.64228	8.05115	8.35355	8.71464	8.75328	9.16263	8.01431	8.85248	9.09255	9.06425	9.11322	9.16953	9.65949	8.98996	9.59777	8.21929	9.00127	9.14538	8.68549	8.3631	9.26144	8.98766	8.50538	8.18106	8.82755	8.89719	8.27735	9.12478	8.95387	8.00592	8.54074	9.0542	8.72922	8.0975	7.94286
LINGO2	4.55422	5.02736	4.71663	4.829	5.23906	4.9662	5.42395	5.1029	5.45451	4.87766	5.2488	5.25386	5.65933	5.94546	4.85881	4.84063	4.84043	5.60819	4.76014	4.63975	4.98718	5.10848	6.11415	5.31847	5.75284	5.34966	6.96109	5.47623	4.81668	4.79672	5.2106	4.99711	5.75668	4.91348	5.57277	5.49573	4.94232	5.37039	4.65555	5.39407	5.03965	4.99591	4.93395	5.40904	6.1465	4.7034	4.64536	5.11146	5.47483
DDX58	7.65281	7.56747	7.76968	7.72155	8.03281	8.03439	7.70331	8.35997	8.61125	7.79678	7.75511	8.32648	8.02917	8.25917	7.65834	7.91442	7.83442	8.52258	7.88826	8.21385	8.10791	8.31778	8.46574	8.36824	8.4968	8.40447	8.59771	8.14747	9.04412	8.06811	8.43779	8.20401	7.84219	7.71555	7.97188	8.14013	7.98241	7.78906	7.96172	7.77254	8.71636	7.99194	7.81581	7.78769	8.29401	7.8859	8.09726	7.42863	8.99499
TOPORS	7.12008	7.09366	7.23258	7.35416	7.71257	7.29578	7.39282	7.48836	7.94265	7.45501	7.46814	7.77208	7.38798	7.7477	7.24621	7.42275	7.38927	7.45178	7.54922	7.85047	7.58455	7.70895	8.00127	7.77613	7.93677	8.07661	8.02073	7.90238	7.91541	7.54192	7.98577	7.89262	7.54124	7.24087	7.47011	8.02724	7.92032	7.33973	7.49509	7.74453	7.34444	7.34446	7.62434	6.86101	7.38726	7.43949	7.33407	7.29788	6.84409
NDUFB6	6.36886	6.1289	5.94201	6.36497	6.3571	6.32541	6.27026	6.13058	6.72338	6.57756	6.08715	6.40627	6.42987	6.78493	6.30549	6.4281	6.10804	6.6624	6.44187	6.52951	5.83778	6.16814	6.17042	6.21487	5.8298	6.38302	6.65134	5.74491	5.92526	5.6546	5.97127	5.78792	5.62912	5.60215	5.40423	5.77335	6.09513	5.57855	6.24838	6.28868	6.26409	6.80081	6.71157	5.63782	5.96293	6.64032	5.97029	5.92771	6.58467
TAF1L	5.58786	5.30019	5.69336	5.72358	5.6384	5.23731	5.5238	5.74753	5.62236	5.53968	5.52538	5.51867	5.38495	5.39436	5.53913	5.58898	5.72287	5.5891	5.74266	5.37017	5.51712	5.34772	5.60505	5.47698	5.63433	5.47455	5.50305	5.68816	5.49173	5.53046	5.48283	5.65378	5.52241	5.51777	5.49801	5.66355	5.22807	5.70888	5.67105	5.3795	5.62043	5.42166	5.51746	5.65511	5.42804	5.07861	5.4381	5.55693	5.55834
LRRC19	3.0329	3.08141	3.40183	3.48091	3.35971	3.27254	3.06535	3.23337	3.12508	3.18978	3.47024	3.15061	3.20357	3.23477	3.07592	3.23898	3.31288	3.37016	3.35764	3.41605	3.46295	3.72174	3.44145	3.69513	3.32558	3.38017	3.21534	3.34265	3.35847	3.29379	3.36418	3.20878	3.1931	3.22813	3.29796	3.1685	3.42516	3.45757	3.51105	3.38957	3.24427	3.17876	3.28455	3.36393	3.04823	3.45024	3.15686	2.97296	3.09907
C9orf11	3.83814	3.80476	4.20003	3.75129	3.87243	4.09365	4.20798	3.67071	3.87229	3.78297	3.86114	3.98854	3.91559	3.58362	3.88276	4.15092	3.97341	4.17829	4.06371	3.79841	4.57224	4.55114	3.95377	4.00218	3.99642	4.27794	4.0452	3.93505	3.78458	4.1573	4.02027	3.93037	3.84486	4.10505	4.14109	3.77688	3.97348	4.28716	4.26607	3.67492	3.85413	3.86053	3.67581	4.08829	4.02076	3.89374	3.86794	3.91175	3.88711
MOB3B	7.21517	7.14323	7.0812	7.3298	7.3346	6.77679	6.86481	7.2444	6.76576	7.07137	7.04483	6.78904	7.16368	6.73854	7.09432	7.12858	7.11962	6.73251	7.34356	7.27421	7.24611	7.30842	7.62125	7.33302	7.41206	7.83438	7.37942	7.60218	7.10566	7.9821	7.46749	7.37499	7.30052	7.58888	7.37726	7.27501	7.44635	7.78316	7.27804	6.77334	6.78755	6.78547	6.5865	6.70508	7.04111	7.0029	6.89769	6.51366	6.29819
AQP7	6.55713	6.44263	5.93586	5.98895	5.87139	5.9472	6.26831	5.90396	6.03845	6.19281	5.20083	5.84314	5.89262	5.71415	5.80226	5.5496	6.04598	6.02174	5.88948	5.60939	6.75857	6.47495	5.63478	5.90341	6.30064	6.65498	6.10229	6.14936	5.93925	5.83743	5.87307	5.6038	5.81105	6.17466	6.13285	5.92058	5.80125	6.10275	5.47106	6.2458	6.67673	5.86984	5.76413	6.56916	6.27961	5.65328	5.3442	6.85777	7.45436
AQP3	8.8939	8.43395	9.15439	8.75057	8.39225	8.93396	8.62736	8.25657	8.3959	8.70353	8.80222	8.54923	8.28078	8.47789	8.74217	9.11354	8.44116	8.32208	8.49693	8.58065	8.36622	8.37501	8.13769	8.19592	8.09846	8.06532	8.06273	8.19134	7.78261	8.8622	8.74761	8.85656	8.58744	8.21966	8.42332	8.65189	8.48484	8.45705	8.70889	8.84514	8.64585	7.65572	8.29465	8.67208	8.50898	8.5346	8.41801	8.4683	7.55223
NOL6	7.61215	7.64721	7.69015	7.49769	7.59645	7.54237	7.40678	7.33192	7.26402	7.49066	7.3181	7.49072	7.35177	7.33632	7.66467	7.87413	7.65526	7.21662	7.44813	7.6467	7.55908	7.40893	7.51532	7.54322	7.03468	7.19844	7.35313	7.16653	7.05151	7.7828	7.35858	7.46646	7.46974	7.35759	7.24586	7.1132	7.65646	7.5578	7.43315	7.26467	7.14695	7.31355	6.86569	7.15782	7.17605	7.49007	7.41919	6.98708	6.8737
APTX	6.54971	6.47491	6.6115	6.57625	6.74524	6.68968	6.77379	6.70296	6.88089	6.54521	6.55613	6.66201	6.70014	6.60162	6.7302	6.35201	6.80321	6.4968	6.48821	6.96694	6.57997	6.77933	6.91454	6.75225	6.6297	6.5924	7.05886	6.84193	6.87915	6.49469	6.69193	6.75905	6.79309	6.63397	6.71358	6.62904	6.63002	6.27495	6.58777	6.47802	6.62795	6.80676	6.60486	6.57335	6.54131	6.76388	6.67226	5.93136	6.30059
SMU1	9.25447	9.29318	9.31853	9.2072	9.65968	9.3316	9.61257	9.54991	9.41161	9.20285	9.62083	9.6483	9.44419	9.61486	9.63851	9.43891	9.1826	9.42631	9.74181	9.98914	9.50027	9.56182	9.5853	9.60938	9.21974	9.21122	9.73428	9.39103	9.64033	9.06726	9.52748	9.3566	9.07489	8.88039	9.32713	9.25235	9.1823	9.39513	9.50655	9.3102	9.40423	9.49964	9.46831	9.12865	9.36614	9.61561	9.54601	8.57771	8.56001
B4GALT1	8.28949	8.55994	8.67843	8.44537	8.83518	8.96263	8.64917	8.43322	8.64228	8.54673	8.50018	8.69566	8.64251	8.58302	8.82146	8.88103	8.58326	8.86044	8.73839	8.90959	8.82441	8.76314	8.82219	9.09858	9.07727	9.27079	8.67141	9.25929	8.58377	9.52091	9.27645	9.14409	9.20553	8.90746	8.86433	8.6956	8.93202	8.9423	8.69806	8.68305	8.75354	8.60605	8.32701	8.35813	8.49573	8.62686	8.70006	8.84735	8.65101
BAG1	7.47033	7.49113	7.32668	8.18939	7.63395	7.21255	7.36111	7.55744	7.61665	7.31683	7.34766	7.55705	7.63098	7.67566	7.61414	7.47417	7.48677	7.37789	7.57884	7.3259	7.57336	7.26449	7.47176	7.57203	7.51034	7.31433	7.40267	7.50933	7.80194	7.39828	7.57284	7.35795	7.62254	7.37711	7.32034	6.87326	7.79575	7.6349	7.52436	7.34553	7.57063	7.8166	7.38985	7.39943	7.2796	7.62212	7.51338	7.24066	7.33362
FANCG	6.6575	6.49937	6.47013	6.37164	6.34588	6.49149	6.53065	6.28848	6.58553	6.39584	6.37398	6.42457	6.41808	6.46934	6.38985	6.25111	6.26282	6.32197	6.21967	6.0938	6.22754	6.18193	6.31008	6.24291	6.31594	6.1033	6.11954	6.16905	6.12881	6.46318	5.92563	6.19909	6.56717	6.36706	6.10444	5.86265	6.21419	6.39941	6.29724	6.29754	6.60778	6.79296	6.27676	6.73343	6.4926	6.5413	6.17004	6.6639	6.94161
PIGO	7.40475	7.28081	7.47931	7.45615	7.38201	7.28009	7.0706	7.0794	7.0951	7.22872	7.08693	7.29647	7.15036	7.31985	7.33563	7.58963	7.40141	6.98776	7.41384	7.6463	7.38066	7.01693	7.30638	7.38511	6.83151	7.17141	7.04785	7.17805	6.96596	7.89799	7.23162	7.37518	7.66037	7.34392	7.55804	7.26459	7.37776	7.36969	7.47622	7.21365	6.8747	7.24062	7.1169	6.98221	7.18726	7.40593	7.22288	7.16947	6.81155
STOML2	8.4859	8.33801	8.72742	9.09708	9.05799	8.42491	8.20046	8.22954	8.22616	8.23844	8.30907	8.55758	8.35441	8.37479	8.35448	8.28043	8.0503	8.22134	8.61449	8.64565	8.03671	8.2495	8.41816	8.03883	7.4989	7.40081	7.83131	7.72236	8.04003	8.03705	7.73596	7.75339	7.88491	8.04088	8.11028	7.70473	8.04826	8.54721	8.86118	8.2178	8.00822	8.53081	8.69226	8.15841	8.39625	8.87631	8.37906	7.88394	7.81227
KIAA1539	8.10391	7.88675	8.0214	8.52393	7.87306	7.59073	7.3879	7.44768	7.4842	7.44939	7.33085	7.41945	7.57285	7.84232	7.92814	7.37434	7.78468	7.48921	7.67732	7.67453	7.54151	7.93305	7.8211	7.58898	7.79531	7.87269	7.80657	7.67961	8.87501	8.62267	7.58867	7.79152	7.5569	7.66671	8.09535	8.04125	8.60533	8.06735	7.88589	7.77393	7.45019	8.09322	8.13858	7.64984	7.75558	8.31589	7.65658	8.18354	8.1779
REXO4	7.11234	7.32331	7.34758	7.29765	7.12896	7.21225	6.98871	6.58384	7.07723	6.84401	7.11805	6.8887	6.86003	6.64064	6.84302	7.4298	6.67721	6.50001	6.74008	7.16833	6.48213	6.66951	6.8743	7.05515	6.65283	6.616	6.5877	6.9254	6.14719	6.51881	6.9755	6.98744	6.98063	6.9372	6.32113	6.34582	6.66475	6.32694	7.06256	6.78709	6.73212	6.99086	6.72781	6.511	6.744	6.85744	6.89946	6.28419	5.84833
SLC2A6	7.95113	8.29428	8.17757	8.47021	8.47537	8.30417	7.39117	7.66651	7.51745	7.69048	7.5996	7.72662	7.83399	7.55372	8.038	7.6781	8.0328	7.33585	7.72918	7.94939	7.25906	7.71862	7.59009	7.35307	6.93359	7.45658	7.38054	7.47937	8.35131	8.23693	7.44679	7.4556	7.69515	7.89782	8.16488	7.59957	8.19091	8.06954	8.22727	7.76117	7.90663	9.14568	7.52896	7.40154	7.92551	8.83021	8.01789	7.20282	8.4092
TMEM8C	6.17318	5.92059	5.6005	5.89248	6.06211	5.9012	6.07942	5.75948	6.04405	5.67817	5.91377	5.69721	6.00393	5.76828	5.95039	5.69707	5.94166	5.75024	5.66029	5.48275	5.70386	5.63899	5.45776	5.60593	5.35784	5.68427	5.50698	5.73066	5.7902	5.9341	5.8267	5.53777	5.43196	5.84144	5.97334	5.59128	5.72513	5.75235	5.85453	5.79503	6.19817	6.02715	5.78006	6.21627	5.98846	5.67034	5.84562	6.33786	6.604
FAM163B	6.5303	6.30666	5.97024	6.29476	6.09851	6.20643	6.3739	6.36266	6.35271	6.37497	6.47017	6.53108	6.26613	5.95977	6.27287	6.27393	6.1575	6.15552	6.21196	5.85996	6.52598	5.99396	6.0631	5.99308	5.84954	6.07279	6.0957	6.24773	6.26384	6.19793	6.05536	6.0486	6.05986	6.19235	6.05777	6.1485	5.8871	6.27055	6.37207	6.22461	6.71434	6.45626	6.29279	6.74765	6.20838	6.05293	6.19443	6.93674	6.88404
SARDH	6.83201	6.66708	7.00462	7.24784	6.80313	6.69627	6.44766	6.46638	6.30625	6.48309	6.65611	6.57569	6.55323	6.17195	6.78526	6.61781	6.84975	6.47082	6.23839	6.4936	6.81078	6.58505	6.13912	6.60744	6.20883	6.33718	6.17174	6.48495	6.25722	6.75154	6.43801	6.60466	6.73439	6.7752	6.22168	6.17901	6.62357	6.51662	6.98009	6.52977	6.47714	6.2272	6.29302	6.74613	6.68349	6.66274	6.54058	6.74132	6.59613
VAV2	6.96984	7.06195	7.03835	6.98713	7.27118	6.56735	6.50354	6.56773	6.24652	6.55156	6.4889	6.68931	6.65568	6.5021	6.80506	6.57046	6.68605	6.25692	6.92375	6.9151	6.72699	6.84811	6.93613	6.88546	6.71061	6.7166	6.72067	7.02837	6.21338	7.95442	7.00037	6.82786	7.25304	7.18912	6.8192	6.34459	7.21922	7.14104	7.04923	6.57563	6.14359	6.92433	5.97497	6.26685	6.33188	6.89078	6.63721	6.09874	5.97433
BRD3	7.83101	7.87443	7.73066	7.71327	7.66034	7.89347	7.68733	7.70371	7.53732	7.82753	7.78556	7.57993	7.69733	7.60942	7.58139	7.77495	7.79975	7.74144	7.72262	7.73093	7.73433	7.75306	7.60433	7.77377	8.08176	8.06179	7.47245	7.76928	8.06365	7.96223	7.82252	7.78852	7.88023	7.88643	7.76161	7.78598	7.68911	7.74046	7.65176	7.73664	7.79432	7.61614	7.92016	7.90966	7.57885	7.77606	7.73888	8.04174	7.77641
FAM102A	9.39103	8.99353	9.43236	9.27023	8.93439	9.86686	9.21907	8.45856	8.82261	9.33071	9.08094	9.00123	8.63525	8.8893	9.10132	9.76933	9.44936	8.89634	8.74818	9.12823	9.46184	8.86861	8.6898	9.18551	8.82244	8.73164	8.3717	8.90155	7.63853	9.99287	9.18903	9.23555	9.99802	9.40538	8.49782	8.70766	8.70045	9.0736	9.23118	9.30072	9.05285	7.4838	8.22463	9.06921	8.55492	8.73286	8.84731	8.82668	8.0772
NAIF1	5.94856	6.06393	6.15332	5.95611	6.06469	5.7425	5.6486	5.75429	6.14276	5.60944	6.09154	6.05343	6.07174	6.27432	6.13866	6.11281	6.26249	5.91087	6.2312	6.14118	5.9527	5.91915	5.86787	6.10445	5.46302	5.88313	5.88286	5.65892	6.0194	5.67107	5.8403	5.62046	5.7624	5.67178	5.87584	5.68482	5.86679	5.80888	5.87336	5.68479	5.98386	6.12007	5.85111	5.81963	5.69614	6.42636	6.02312	5.88762	5.91687
PTGES2	7.88277	7.86512	7.84238	8.04013	7.77191	7.76781	7.24232	7.23633	7.14402	7.48824	7.07058	7.39357	7.23234	7.18945	7.67061	7.60383	7.68004	7.33254	7.39298	7.41655	7.11739	7.26014	7.27017	7.09845	6.82358	6.78574	6.78724	7.18645	6.77416	7.77785	7.24743	7.29475	7.69668	7.73066	7.17371	7.21095	7.56801	7.76556	7.82685	7.57774	7.27366	7.30967	7.17529	7.51413	7.37112	7.31835	7.28086	7.21891	7.02225
CIZ1	8.57957	8.35799	8.33476	8.52909	8.21605	8.33347	8.3597	8.04003	8.1653	8.31441	8.18332	8.13221	8.08983	8.31749	8.29986	8.3345	8.12756	8.23308	8.14878	8.06389	8.32965	7.93988	7.9683	8.10116	8.01528	8.13039	7.77017	8.03053	7.91729	8.65989	8.18525	8.00677	8.37773	8.34525	8.005	7.79906	7.88699	8.29156	8.26979	8.09721	8.1802	8.11172	7.97488	8.25597	8.20298	8.25989	8.06295	8.3776	8.52101
ST6GALNAC6	8.61561	8.51401	8.72653	8.62453	8.61848	8.55439	8.37076	8.06893	7.75822	8.33816	8.41185	8.52788	8.18375	8.51438	8.77769	8.6647	8.5842	8.31794	8.51737	8.5226	8.37215	8.3361	8.30044	8.23997	7.76671	7.87828	8.04043	8.08074	7.6678	8.82705	8.05967	8.32294	8.23458	8.23735	8.11721	8.05936	7.89016	8.48856	8.55522	8.60667	8.20652	7.88575	8.31842	8.24379	8.4141	8.43744	8.42266	8.00678	7.9966
ST6GALNAC4	7.88887	7.61146	7.63265	8.424	7.60357	7.28714	7.37732	7.30334	6.91187	7.05228	7.34691	7.30116	7.37394	7.09331	7.50957	7.37994	7.40607	7.00242	7.39269	7.44549	7.34721	7.27607	7.49584	7.23756	6.87151	7.03707	6.9295	7.05826	7.56741	8.08831	6.8524	7.05511	6.92767	7.18271	7.35151	6.9612	7.68568	7.87491	7.66105	6.959	7.30769	7.4084	7.28331	7.51194	7.23159	7.44435	7.35745	7.33087	7.29563
PIP5KL1	6.31494	6.13895	6.25128	6.47119	6.28145	6.36853	6.03529	6.14599	5.98649	6.29592	6.14758	5.94297	6.03608	5.96519	6.12158	6.14769	5.97555	6.31257	6.13012	5.6351	6.19836	6.18245	5.7972	5.73447	5.83592	5.39252	5.52672	5.94844	5.7556	6.13998	5.73891	5.68996	5.67578	6.05097	5.96417	5.79486	6.01206	6.12167	6.26604	6.19884	6.33179	5.93635	5.83334	6.6823	6.15032	6.02026	5.9474	6.20669	6.13161
DPM2	7.29461	6.88739	6.88701	7.56048	6.90509	6.77187	7.21983	6.72154	6.53805	6.60581	7.10608	6.57354	6.61255	6.78797	6.88088	7.06022	7.26274	6.34339	6.92833	7.01512	7.00311	6.75502	7.12305	6.7241	6.29031	6.41828	6.56342	7.12903	7.49238	7.52437	6.87331	7.02693	7.17038	6.89257	7.24461	7.08687	7.5215	7.49628	6.95034	6.67916	6.70032	6.7933	6.67676	7.26042	6.54357	6.71675	6.92435	6.94039	7.05384
ZER1	8.23308	7.86529	7.73106	8.93126	7.979	7.91877	7.80181	7.26911	7.49745	7.5643	7.63934	7.67869	7.55933	7.70189	7.54135	7.70442	7.69216	7.73037	7.51727	7.6437	7.58218	7.45455	7.8958	7.6048	7.52024	7.51339	7.54694	7.67114	8.50534	8.59192	7.69659	7.80548	7.98304	7.60256	8.35083	7.6908	8.29346	8.27631	7.79984	7.82812	7.52635	8.11894	7.56203	7.29216	7.63353	7.75092	7.47612	7.66989	7.62161
C9orf114	7.96034	8.13811	8.20122	7.96505	7.90446	8.05547	8.00804	7.60142	7.60892	7.98957	8.08567	7.85806	7.84441	7.88245	7.78598	8.04066	7.96927	7.85291	7.87099	7.87763	7.8549	7.79872	7.778	7.95883	7.38504	7.27932	7.68885	7.63803	7.58492	7.80903	7.77743	7.81319	7.86415	7.94534	7.56071	7.54857	7.62744	7.92638	8.20113	7.59428	7.5736	7.60458	7.51588	7.80921	7.66197	7.88937	7.80238	7.53187	7.39573
CCBL1	6.50894	6.20773	6.5898	6.44332	6.57136	6.42307	6.4111	6.39245	6.26979	6.45268	6.3103	6.34731	6.25314	6.42381	6.49328	6.47493	6.41185	6.16897	6.59472	6.75719	6.67473	6.24244	6.35465	6.34715	6.04923	6.21258	6.04966	6.08188	5.86935	6.42087	6.23635	6.39314	6.35573	6.35958	5.95769	5.90268	5.88923	6.32591	6.47381	6.08612	6.38738	6.09741	6.17656	6.27286	6.1299	6.39607	6.48027	6.30669	6.03
TRUB2	7.64228	7.63768	7.78999	7.8293	8.16442	7.67817	7.35133	7.51336	7.49698	7.43171	7.57991	7.82836	7.61437	7.56878	7.78886	7.89309	7.56312	7.21423	7.82729	8.08687	7.13122	7.3647	7.75584	7.37017	6.84868	6.75005	7.34768	6.97667	7.25198	7.21839	7.07831	7.45766	7.05182	7.14087	7.28738	7.43185	7.7802	7.72103	8.01366	7.55125	7.23344	7.73742	7.77866	7.33902	7.59239	8.02168	7.78757	6.55496	6.68335
WDR34	7.4823	7.19436	7.3146	7.27277	7.21567	7.34196	7.32536	7.06699	7.2452	7.16601	7.37982	7.24617	7.11032	7.20081	7.55534	7.50554	7.56156	7.32309	7.39628	7.01061	6.92632	7.01327	7.26348	6.73604	6.6688	7.02237	6.61734	6.94685	6.9849	7.30294	6.99123	7.09289	6.90656	7.1564	6.79182	6.79416	7.03292	7.36533	7.33752	6.9918	7.48368	7.24674	6.9002	7.58667	7.48614	7.25552	7.28295	7.35333	7.43384
ZDHHC12	8.35222	8.21706	8.23332	8.22569	8.12538	8.46459	8.04978	8.14029	8.26052	8.18926	8.24292	8.07946	8.0849	8.09372	8.36087	8.06656	8.46388	8.02594	8.16195	7.9921	7.93107	8.06843	7.83703	7.88014	7.88721	8.05549	7.6906	7.73354	8.26356	8.29885	7.93582	7.91972	7.74174	7.92354	8.04178	7.6252	7.99694	7.96964	8.29551	8.28161	8.44099	8.78168	8.08916	8.52961	8.22311	8.44388	8.20729	8.2613	8.48154
PSMB7	9.63827	9.74896	9.73808	9.7927	9.67122	9.57463	9.78913	9.6209	9.71556	9.85411	9.90274	9.29738	9.80122	9.88676	9.83042	9.71633	9.51223	9.6146	9.89102	9.93155	9.62371	9.61797	9.67829	9.5894	9.254	9.1956	9.70973	9.25055	9.57244	9.18814	9.33481	9.46965	8.90469	9.05838	9.22328	8.81485	9.07552	9.27809	9.78488	9.74672	9.75246	9.98344	9.777	9.33962	9.4812	10.0516	9.78219	8.91053	8.7887
NR5A1	5.60174	5.6834	5.80876	5.60716	5.75192	5.56026	5.49668	5.76505	5.69148	5.70126	5.81376	5.59215	5.57626	5.20489	5.72727	5.44973	5.96228	5.76592	5.50644	5.20911	5.48716	5.83999	5.42902	5.38181	5.40507	5.17827	5.34433	5.34412	5.73708	5.67197	5.52386	5.47469	5.45981	5.56317	5.52635	5.71606	5.51311	5.88284	5.72284	5.55739	5.70507	5.61134	5.59487	6.03019	5.67729	5.43385	5.50259	6.26699	5.97599
NR6A1	5.82199	5.69891	5.53968	5.44302	5.69786	5.99031	5.56459	5.72419	6.11164	5.53554	5.6215	5.76841	5.51964	5.95861	5.47448	5.08782	5.65119	5.89444	5.81606	5.6512	5.52503	6.00147	5.44554	5.91266	5.80691	6.25312	5.52088	5.69966	5.89744	5.64541	5.80682	5.59311	5.92976	5.85561	6.11448	6.24741	5.68318	5.74882	5.44836	6.0568	5.77726	6.14576	5.88712	5.73114	5.84942	6.18412	5.72647	6.30135	6.39745
RPL35	11.1847	11.2347	11.0305	10.8815	11.0072	11.3307	11.5093	10.8818	10.7314	11.484	11.5679	11.0309	11.1168	11.0979	11.4029	11.4056	11.0749	11.2099	10.9864	10.8968	11.1278	10.6546	10.6707	10.7712	10.3379	10.4728	10.2223	10.4497	9.57033	10.0635	10.2706	10.2821	9.63798	10.5085	9.02123	9.45087	9.93628	10.4569	11.1769	11.2178	11.2071	10.9299	10.6516	10.661	10.4975	11.149	10.9477	10.8615	10.701
GOLGA1	6.96944	7.01894	6.96498	7.00106	7.12237	7.06183	7.21876	7.22643	7.22832	7.07572	6.93604	7.1819	7.0176	7.38843	7.08297	7.27329	7.21792	7.18044	6.91915	7.47602	7.22056	7.31933	7.35392	7.75643	7.5863	7.6104	7.58454	7.64167	7.31154	7.10946	7.37505	7.23104	7.58958	7.02748	7.22002	7.08859	7.12613	6.78004	6.91789	7.08626	6.90113	7.19526	7.12622	6.86163	7.01113	7.12935	7.03501	7.21927	7.06498
SCAI	7.26892	6.97993	7.54721	7.4141	7.19793	7.78673	7.3949	7.44704	7.5009	7.204	7.38445	7.52489	7.56779	7.41753	7.22485	7.73925	7.58888	7.2137	7.50574	7.69766	7.72357	7.54125	7.71485	8.06607	8.12468	7.76557	7.64178	8.17936	6.54516	8.14883	7.92412	8.15039	8.33069	7.94127	7.43723	7.65359	7.71404	7.56294	7.4289	7.51142	7.14997	6.32723	7.16866	7.00909	7.0314	7.07535	7.32409	6.72779	5.89362
PPP6C	9.83468	9.92437	9.99323	10.0977	10.2025	10.3408	9.71037	9.85482	9.99081	9.65787	9.72367	10.1786	9.88657	9.79498	9.79936	9.74354	9.68094	9.75432	10.0235	10.3189	9.6826	9.97318	10.0066	9.81694	9.76235	9.63539	9.96093	9.90716	10.0321	10.7277	9.79106	9.73464	10.0675	9.90141	10.0216	9.76407	9.84217	9.97919	10.1402	10.4659	9.14113	9.86261	9.98686	9.6112	9.7041	9.94754	10.6074	9.24316	9.03114
HSPA5	9.41476	9.59626	9.08054	9.2251	9.51286	9.23516	9.41213	9.3447	9.50912	9.45675	9.16789	9.70161	9.64521	9.8074	9.63644	9.33208	9.45685	9.74246	9.51857	9.66763	9.83071	9.45394	9.69799	9.77665	9.61628	9.4951	9.96971	9.4776	9.88238	8.90737	10.0147	9.96569	9.16538	9.11757	9.55008	9.42573	9.66973	9.44406	9.44626	9.15327	9.54934	9.62053	9.64759	9.09257	9.52117	9.56368	9.46878	9.21217	9.32211
MAPKAP1	8.86127	8.81877	8.93297	8.7863	8.94719	8.95067	8.82391	8.82637	8.88518	8.63278	8.83211	8.88721	8.77669	9.01355	9.09034	8.73849	8.46505	8.87859	9.00786	9.07586	8.92747	8.91117	9.04494	9.164	9.25953	9.181	9.04201	9.1159	8.77228	8.78294	9.18398	9.05392	9.06481	8.81767	8.87281	8.75462	8.93797	8.82973	8.93269	8.92211	8.73794	8.83697	8.69297	8.61223	8.62519	8.99507	8.80669	8.41015	8.42482
FAM129B	7.50293	8.07493	7.54852	7.32179	7.57971	7.18014	6.8312	7.12481	6.79142	7.00316	7.28912	7.51437	7.39564	7.00732	7.65994	6.996	7.37868	7.04065	7.28179	7.41478	7.21274	7.09482	6.99927	7.08724	6.97541	7.23418	7.16385	6.93033	7.52852	7.09907	7.47647	7.14344	7.11859	7.4799	7.48604	7.12662	7.49011	7.34685	7.64546	7.34909	7.05256	7.77769	7.29251	7.28239	7.03261	8.01714	7.38629	7.26302	7.32119
PTRH1	6.72853	6.81522	7.16994	6.94927	6.67246	6.65311	6.70503	6.49459	6.54026	6.60373	6.84021	6.70251	6.73573	6.66863	6.71035	6.7197	6.68162	6.49648	6.64147	6.44103	6.56204	6.57123	6.39721	6.20049	6.091	6.05489	6.24096	6.40324	6.42622	6.40381	6.3117	6.38874	6.43176	6.51663	6.46775	6.24073	6.37552	6.5122	6.71781	6.4868	6.675	6.61719	6.50116	6.97914	6.59236	6.75839	6.56626	6.9595	6.69716
TOR2A	6.76443	6.81648	6.71236	6.76544	6.82212	6.83951	6.63338	6.38806	6.5099	6.65187	6.73158	6.72716	6.70898	6.56588	6.85603	6.4934	6.91524	6.48825	6.66885	6.78262	6.25661	6.4969	6.51388	6.36988	6.3542	6.54091	6.18596	6.18175	6.41864	6.73762	6.34006	6.47971	6.45213	6.60186	6.72547	6.10372	6.67292	6.8743	6.87164	6.61841	6.43984	6.70091	6.48765	6.67866	6.57515	7.03863	6.89462	6.71254	6.63195
SH2D3C	8.87626	8.99599	8.9917	8.7827	9.04507	8.96447	8.81677	8.76793	8.93762	8.84172	8.93052	8.81697	8.88939	9.07613	9.17316	8.89709	9.15643	8.892	8.86976	9.05236	8.79387	8.86392	8.76561	9.23276	8.71467	8.92922	8.90085	8.62824	8.78884	9.13416	8.97219	8.66204	8.94084	8.84489	8.7593	8.92443	8.8544	8.95064	8.90573	8.75792	8.83998	9.22617	8.27144	8.97145	9.08081	9.19243	9.01054	8.9549	9.31855
ENG	7.76728	7.99269	7.52399	7.47562	7.82216	7.72824	7.52828	7.55386	7.10324	7.31456	7.50906	7.66014	7.62403	7.50686	7.50819	7.30344	7.66713	7.44064	7.65954	7.64995	7.10706	7.60166	7.18546	7.41101	7.48912	7.67454	7.27806	7.40302	7.20925	7.97722	7.57662	7.46351	7.69963	7.92878	7.61637	7.50036	7.87082	7.95993	7.53502	7.54048	7.28758	7.39834	7.55279	7.81657	7.39615	7.59595	7.66696	7.59656	7.51366
ANGPTL2	5.3212	5.3316	5.16956	5.22063	5.17424	5.10711	5.29787	5.28488	5.13562	5.46723	5.3294	5.18918	4.97542	5.11023	5.18118	4.82458	5.35636	5.11208	5.06888	4.7426	5.15435	5.28309	5.12969	5.06781	5.38015	5.27313	5.14095	5.20584	5.18284	5.16918	5.15638	5.31233	4.96703	5.35164	5.35156	5.40465	5.18803	5.22102	4.91509	5.07881	5.65961	5.2716	5.45154	5.77691	5.25537	5.17434	5.25423	5.66111	5.78093
RPL12	7.03595	7.189	7.08005	6.92607	7.02499	7.07023	7.09207	7.04991	6.78462	7.25106	7.22721	6.90465	6.79996	7.24418	7.05527	7.19965	6.63482	7.23353	7.01215	6.9361	6.85616	6.82327	6.67657	6.83782	6.54828	6.85276	6.47513	6.62924	6.10586	6.35177	6.87489	6.50003	6.20683	6.45573	6.17232	6.40306	6.50819	6.60629	7.13218	6.87329	6.94153	7.20483	7.10075	6.86958	6.60196	6.87894	7.07684	7.06068	6.79574
SETX	9.48564	9.47366	9.28854	9.25217	9.45386	9.58635	9.55301	9.89748	10.0902	9.62766	9.44393	9.69401	9.89379	9.7427	9.58564	9.51517	9.69335	9.82306	9.72275	9.90228	9.79377	10.0295	10.2608	10.1995	10.2208	10.343	10.4272	10.3577	10.1954	10.0018	10.3574	10.3913	10.2395	9.82987	10.0285	10.3258	10.1336	9.93443	9.33221	9.35746	9.5895	9.56191	9.61453	9.68713	9.89446	9.48134	9.9064	9.65555	9.50208
TTF1	6.57353	6.47624	6.49713	6.3282	6.8926	6.22444	6.55573	6.71077	6.86631	6.60939	6.51309	7.08365	6.82779	7.12799	6.45231	6.77591	6.4628	6.68054	6.46546	7.16711	6.48712	6.41048	7.32279	6.86467	6.96748	6.72398	7.22331	6.59883	6.57285	6.21124	6.71673	6.92892	6.43777	6.27052	6.43495	6.42975	6.30262	6.09134	6.70048	6.08541	6.4753	6.57048	6.85505	6.01271	6.56319	6.6149	6.86851	5.96927	5.65478
DDX31	6.47722	6.49132	6.62568	6.50667	6.72415	6.74845	6.72828	6.54898	6.47009	6.63893	6.42653	6.61283	6.64451	6.66402	6.87614	6.81937	6.56098	6.57659	6.86875	6.73255	7.21006	6.87921	6.92223	7.22122	7.03428	6.93026	6.64055	6.97331	6.0244	7.19472	6.9539	6.94644	7.02757	6.70966	6.73986	6.27468	6.85001	6.73007	6.56342	6.5639	6.48562	6.1768	6.26681	6.37148	6.37271	6.45137	6.71467	6.34199	6.12566
AK8	5.31854	5.37296	5.3827	5.34171	5.27334	5.28104	5.63394	5.26354	5.34065	5.64269	5.53317	5.54505	5.4415	5.4511	5.16583	5.42782	5.47218	5.41514	5.16014	5.18332	5.21368	5.51052	5.35934	5.19572	5.46019	5.36306	5.14933	5.13641	5.37532	5.06186	5.17152	5.05846	5.41725	5.30931	5.67155	5.15181	5.31088	5.13268	5.18954	5.45894	5.88369	5.2576	5.36385	5.72832	5.56139	5.30452	5.7293	6.2054	6.00271
TSC1	7.80195	7.92012	7.92875	7.74012	7.65596	8.01531	7.89811	7.77873	8.0752	7.97787	7.722	7.85416	7.87458	7.87094	7.87791	8.08796	8.18283	8.1544	7.70899	8.1296	8.44532	8.09378	8.12443	8.57659	8.71601	8.73557	8.36506	8.5154	8.03057	8.6616	8.46076	8.37745	8.69402	8.26047	8.55458	8.20491	8.08564	7.8424	7.68791	7.99058	7.7384	7.80047	7.70295	7.96076	7.85878	7.76529	7.85428	7.73288	7.17328
RALGDS	7.606	7.51661	7.73847	7.67407	7.29712	7.67456	7.48548	7.01885	7.29149	7.55714	7.27469	7.42972	7.27006	7.35984	7.46698	7.82672	7.23724	7.55051	7.20289	7.21891	7.37378	6.78763	7.05724	7.15943	7.00008	7.07282	7.06493	6.9911	7.18083	7.53601	7.25775	7.21724	7.5156	7.25281	7.03743	6.93441	7.31706	7.47933	7.36502	7.41378	7.21513	7.15192	7.06342	7.39492	7.33234	7.40452	7.36385	7.58781	7.7956
OBP2B	5.48092	5.26934	5.57579	6.02707	5.05109	5.46077	5.60373	5.28918	5.51476	5.1953	5.15243	5.72369	5.18541	5.67452	5.3764	5.64867	5.51206	5.87951	5.41964	5.31379	5.85184	5.91139	5.54499	5.42695	5.77433	5.41255	5.41019	5.46772	5.38505	6.00515	5.50064	5.46476	5.60717	6.18864	5.74594	5.66187	5.511	5.63667	5.9678	5.17946	5.62582	5.4533	5.2752	5.8758	5.38439	5.31889	5.33322	5.96833	5.89839
SURF6	7.42252	7.5854	7.49396	7.59582	7.56818	7.34395	7.21798	7.30654	7.29576	7.51041	7.36043	7.4479	7.33112	7.21643	6.90152	7.54608	7.06667	7.39819	7.24721	7.51303	7.32665	6.995	7.06348	7.24599	7.05126	6.97663	7.28684	7.24626	7.07513	7.02279	7.20414	7.32419	7.43582	7.20211	6.90884	7.22938	7.32147	7.07453	7.47911	7.07606	6.95934	7.07045	7.09117	6.9906	7.04185	7.47065	7.31934	6.77276	7.06612
MED22	7.41296	7.64554	7.61604	7.42629	7.39122	7.53791	7.21436	7.17324	7.24354	7.47981	7.26164	7.43225	7.47556	7.25773	7.3662	7.63009	7.34889	6.98577	7.46625	7.39169	7.36231	7.25667	7.1523	7.2699	6.71185	6.75206	6.97484	7.04473	6.92083	7.10469	7.08384	6.97518	7.50306	7.18849	7.27424	7.25633	7.13466	7.20626	7.36819	7.11906	6.99698	7.02609	6.9967	7.16707	7.21655	7.5847	7.38141	7.08311	6.85728
SURF4	9.61396	9.69434	9.56564	9.51848	9.559	9.49412	9.08404	9.47051	9.40582	9.38348	9.20263	9.48079	9.54455	9.56807	9.67755	9.44079	9.36876	9.30568	9.53757	9.57973	9.04425	9.32282	9.24124	9.42056	9.05048	9.02866	9.35457	9.08699	9.83445	9.39026	9.56025	9.52869	9.49295	9.28655	9.73774	9.49527	9.69227	9.61654	9.52756	9.37728	9.37647	9.91844	9.67151	9.33541	9.525	9.74074	9.42948	9.11165	9.32427
SURF1	7.08025	7.47825	7.54219	7.23822	7.25636	6.865	7.00613	7.3408	7.43136	6.99026	7.28042	7.02585	7.27647	7.10125	7.27141	7.31075	7.07137	7.24099	7.25211	7.3298	6.83923	6.84335	7.03547	7.20498	6.78286	6.7053	6.89322	6.55214	6.88936	6.94021	7.00476	6.78037	7.10765	6.9045	6.92553	6.50506	6.75485	7.00805	7.21808	7.10411	7.09141	7.30671	7.2231	7.03673	7.14295	7.01389	7.16671	7.03895	7.36698
TOR1A	7.78583	7.86909	7.86187	7.82645	8.17913	7.75623	7.6754	7.94403	8.1535	7.60355	7.45894	8.062	7.94382	8.00494	7.88416	7.86677	7.83754	7.88892	7.90477	8.26619	7.78156	7.6455	7.88643	8.02259	7.65447	7.51575	7.91617	7.46622	8.29208	7.92172	7.86164	7.83269	7.62023	7.27155	8.17733	7.86375	8.01125	7.87028	8.22459	7.96113	7.67642	8.49447	8.24512	7.64508	7.87897	8.27098	7.84472	7.46983	7.54999
PTGES	6.44859	6.21672	6.22638	6.06181	6.38373	6.512	6.38912	6.49716	7.00327	6.91454	6.48666	6.39857	6.39881	6.36811	6.43407	5.8724	6.57899	6.72275	6.65098	6.27688	6.62214	6.23505	5.8561	6.12737	6.09698	6.66376	6.24424	5.91267	6.59469	6.28112	6.03535	6.46528	6.0073	6.09616	6.28153	6.71676	6.17044	6.2719	6.45526	6.31642	6.99851	6.6385	6.48111	7.02364	6.55571	6.78286	6.4426	6.96193	7.31546
C9orf78	9.68778	9.15354	9.2832	10.2517	9.49954	8.92686	9.60371	9.10044	9.22942	9.14102	8.91403	9.38021	9.18672	9.19551	8.95841	9.34857	8.74044	9.07928	9.01631	9.074	8.83244	8.88346	9.83624	8.6798	8.94088	8.43881	9.11211	9.34666	10.4841	9.22456	8.89197	9.18317	9.17502	8.75515	10.4038	9.24866	10.6601	10.2796	9.1844	9.12546	8.77218	9.31417	9.21187	9.11763	9.28763	9.09462	9.05499	8.42945	8.74028
DOLK	7.20674	6.86633	7.12388	7.12583	7.00194	7.09195	6.53168	6.87573	6.73333	6.95522	6.71241	6.8567	6.87793	6.69321	7.17785	7.1077	7.03336	6.79524	6.77416	6.96458	6.71696	6.80398	6.82467	6.5541	6.46701	6.4817	6.64858	6.53035	6.81627	6.85104	6.84427	6.87526	6.39773	6.58726	6.77985	6.58122	6.80119	6.91162	6.86335	6.68194	6.81736	6.85295	6.73544	7.218	6.95709	6.73784	6.82469	6.79063	6.64182
SH3GLB2	8.21587	8.16206	8.17198	8.27964	7.95891	7.97511	7.81621	7.2527	7.50222	7.75409	7.71555	7.94663	7.61021	7.81502	8.00411	8.10041	7.86475	7.53525	7.8937	7.74904	7.58052	7.57374	7.42042	7.53633	7.52303	7.61585	7.20235	7.59241	7.28128	8.53369	7.69832	7.79486	7.86177	7.76133	7.60192	7.30561	7.54449	7.95411	8.15816	7.86343	7.82083	7.73756	7.42477	7.3626	7.46246	7.8168	7.59187	7.52316	7.54235
CRAT	7.01194	7.27695	7.15229	7.0621	7.30025	7.35558	6.6881	7.03964	6.42972	7.05502	6.93953	7.12046	7.11436	6.68965	7.06147	6.82325	6.89588	6.62502	6.74472	6.83611	6.41544	6.69171	6.97127	6.85388	6.68119	6.84217	6.60694	6.70585	7.19237	6.86154	6.64716	6.77031	6.79362	7.19445	7.11097	6.95286	7.30309	7.28079	7.01363	7.00436	6.8117	7.03357	7.28666	6.91177	6.77016	7.65308	7.27188	7.01843	6.81251
IER5L	7.53563	8.00607	7.62919	7.80865	7.73243	7.93311	7.68699	7.73015	7.6932	7.84795	8.19228	7.83488	7.86483	7.47036	7.79549	7.87786	8.16607	7.66912	7.70073	7.2766	7.64497	7.36388	7.62458	6.98504	7.05316	7.47038	7.23286	7.17161	7.49014	7.48107	7.41196	7.42371	7.31876	7.66893	7.62252	7.68746	7.68759	7.7623	7.72875	7.48446	7.84649	7.91895	7.86597	8.31363	7.84951	7.81532	7.63179	8.19008	7.80727
C9orf50	6.33592	6.1836	6.13185	6.09759	5.99693	6.14358	6.37045	6.26553	6.33676	6.46396	6.79678	6.29111	6.39402	6.09286	6.28795	6.32635	6.54925	6.23739	6.25237	5.78242	6.18258	5.83772	6.03112	5.68361	5.95675	5.90451	5.82018	5.90199	6.14409	5.97459	5.93659	5.62415	6.0104	6.03586	6.04974	5.72043	5.97813	6.35462	6.17475	6.25445	6.73893	6.08793	6.05643	6.55375	6.46926	5.9073	6.14644	7.04284	6.75895
ASB6	7.25587	7.31961	7.4009	7.53083	7.26946	7.39464	7.10165	6.88279	7.26627	7.16707	7.11949	7.2901	7.14001	7.27395	7.23149	7.29347	7.13159	6.89504	7.21175	7.29691	6.96911	6.70729	7.01756	6.99958	7.00694	7.05044	6.62566	7.01652	6.62768	7.5774	7.17825	6.85525	7.24284	7.15748	7.1043	6.80705	7.31232	7.52118	7.50781	7.10732	6.91989	7.30884	7.01546	7.02724	7.1834	7.4221	7.22376	6.59393	7.00113
FNBP1	9.26881	9.10497	9.076	9.25881	9.32713	9.51028	9.01882	9.07675	9.31199	9.31384	9.20898	9.3659	9.2479	9.30847	9.27182	9.49843	9.19792	9.46005	9.10914	9.35706	9.44527	9.15409	9.29408	9.4034	9.51996	9.50052	9.34814	9.48184	9.06133	9.39102	9.49835	9.42321	9.83655	9.42605	9.03389	9.31715	9.2097	9.10755	9.19725	9.36784	9.24698	8.91975	8.89406	9.34772	9.12453	9.10414	9.15518	9.07098	8.93363
AL360004.1	5.56971	5.73486	5.63166	6.09865	5.67942	5.63068	5.71472	5.42254	5.59227	5.49046	5.80306	5.57586	5.69866	5.64269	5.61997	5.82304	5.46103	5.5547	5.37263	5.19542	5.31626	5.49713	5.32086	5.30097	5.21048	5.65898	5.51166	5.40213	5.63361	5.59341	5.41788	5.62416	5.64417	5.72364	5.4442	5.40948	5.48105	5.62202	5.82526	5.56903	5.9505	5.57931	5.50649	5.57147	5.89566	5.56841	5.71052	6.06906	5.91218
FIBCD1	6.66858	6.60609	6.55544	6.61006	6.39201	6.51178	6.77782	6.69408	6.67636	6.90324	6.89136	6.53133	6.69934	6.5741	6.64006	6.50059	6.88902	6.47031	6.62464	6.34107	6.69285	6.77456	6.5211	6.15368	6.3633	6.46357	6.27293	6.57121	6.75649	6.67144	6.49145	6.41668	6.4285	6.71962	6.72682	6.61556	6.52656	6.79619	6.57005	6.45835	7.07617	6.5968	6.44756	7.29762	6.90497	6.50576	6.70663	7.18963	7.05392
QRFP	7.1598	7.18975	7.1769	7.10711	6.89474	7.08662	7.24969	7.24608	6.91204	7.02922	6.7961	6.982	7.01902	6.7978	7.18235	7.02326	7.35746	6.99535	6.91394	6.80526	6.72576	7.13646	6.88293	6.52741	6.46765	6.57368	6.52612	6.91342	6.6733	6.8346	6.83753	6.76031	6.77003	6.90728	6.68114	7.06613	7.01914	7.02641	7.04592	6.99142	7.15432	6.98914	6.834	7.19082	7.15224	6.81042	7.02143	7.38046	7.48048
FAM78A	8.62835	8.75326	8.70839	8.61848	8.55957	8.59025	8.44431	8.2809	8.19701	8.62298	8.39659	8.56011	8.53886	8.77057	8.6004	8.76344	8.54784	8.66447	8.57502	8.76649	8.34223	8.32685	8.27158	8.6241	8.43586	8.50824	8.50501	8.56312	8.3052	8.56716	8.93313	8.70951	8.88732	8.5641	8.47237	8.31536	8.37935	8.40065	8.61511	8.19594	8.52012	8.16677	8.27656	8.08957	8.12902	8.64065	8.5037	8.1039	7.94206
UCK1	7.99335	8.17923	8.27617	8.18405	8.16827	8.12649	7.67363	7.64587	7.62255	7.91538	7.96922	8.08415	8.08379	7.92482	7.70673	8.03369	7.84135	7.87039	7.85721	8.07818	7.61748	7.4236	7.7704	7.78319	7.35815	7.38922	7.61233	7.56909	7.73066	7.87067	7.83743	7.74215	7.69591	7.67587	7.63746	7.5746	7.48524	7.77482	8.50855	8.02889	7.64822	7.96478	8.00378	7.41248	7.81422	8.08021	7.79296	7.30878	7.40447
RAPGEF1	8.54443	8.69503	8.51586	8.48693	8.47851	8.93446	8.34796	8.18903	8.51624	8.51216	8.33826	8.29169	8.56152	8.66325	8.82396	8.60504	8.66876	8.40186	8.34012	8.47448	8.3534	8.34616	8.34679	8.55903	8.51574	8.67012	8.37723	8.78402	8.23617	9.31	8.61281	8.65557	9.06171	8.80529	8.5993	8.33895	8.67088	8.73817	8.57321	8.4342	8.41184	8.76716	7.95512	8.27143	8.55554	8.55932	8.39328	8.50494	8.68499
MED27	6.05016	6.16749	5.82538	5.42524	5.43271	5.26015	6.02301	5.46192	5.43114	5.86223	5.8489	5.61826	5.71744	5.8944	5.56246	6.09151	5.88182	5.85631	5.92813	5.80685	5.78377	5.50857	5.47643	5.6633	6.37461	5.71867	5.72013	5.40353	5.46956	5.52099	5.78171	5.4752	5.57996	5.55695	4.82174	5.0667	5.38087	5.9207	5.70876	5.28857	5.96776	5.46629	5.42378	5.6094	5.67025	6.12706	5.69859	5.59541	6.27272
ZBTB26	6.58773	6.34175	7.09649	6.75921	6.89193	6.59196	6.90367	6.72406	6.74289	6.56456	6.9511	6.84111	6.73519	6.49994	6.7275	7.04885	6.53208	6.72805	6.82632	6.90245	6.40306	6.63733	6.98635	6.57159	6.48513	6.54124	6.92686	6.38729	6.71704	6.8099	6.69463	6.82625	6.81729	6.27218	6.493	6.59594	6.29003	6.50619	6.84477	6.74737	6.26739	6.60447	6.95253	6.31962	6.54769	6.46208	6.56867	6.10034	5.60799
STRBP	7.98289	7.595	8.00713	8.23914	8.77394	7.94484	8.14708	8.31873	8.14189	8.11591	8.28372	8.06545	8.13777	8.37982	8.45109	8.52122	8.30371	7.82792	8.76242	8.75318	8.91187	8.68963	9.39865	9.09108	9.01967	8.87654	8.43203	9.33648	7.06979	9.58067	8.79065	9.01297	8.83271	8.4197	8.28602	8.08842	8.83307	8.53233	8.42795	8.02602	7.54391	6.65003	7.51557	7.54955	8.16603	7.77146	8.12921	7.25501	5.99869
DENND1A	8.00989	8.02677	7.84351	7.99065	7.69096	8.39644	7.6805	7.91561	7.81861	7.85995	7.88266	7.95667	7.922	7.8928	7.84387	7.64123	8.01494	7.92316	7.93819	7.97962	7.9413	7.94786	7.93681	8.10663	8.19207	8.62814	8.16551	8.35501	8.47413	8.25405	8.46018	8.18691	8.78767	8.56304	8.32171	8.18027	7.99197	8.03617	7.79595	8.13364	8.0074	8.24779	7.78785	7.79399	7.70095	8.19044	7.86854	7.89497	7.80854
PHF19	8.06609	7.80881	7.99161	7.72272	7.60231	7.87988	7.7272	7.4788	7.66584	7.81922	7.53593	7.67948	7.63966	7.62547	7.64396	7.73402	7.52529	7.77755	7.39806	7.53786	7.73634	7.55859	7.43725	7.77799	7.47912	7.53291	7.45323	7.34888	7.39988	7.75125	7.61744	7.49831	7.67346	7.4159	7.3661	7.49026	7.19304	7.44554	7.97832	7.70482	7.86695	8.24464	7.36444	7.64583	7.85852	7.93639	7.56791	7.46861	8.12878
TRAF1	7.41047	7.36771	7.78396	7.58453	7.12572	7.50391	7.02243	6.68228	7.04852	7.21506	6.98014	7.16466	7.17165	6.93284	7.25808	7.51527	7.17463	7.40909	6.97739	7.3158	7.32046	6.89307	7.07224	7.31581	7.04041	6.64924	6.84289	6.75614	6.23705	7.34783	6.99506	7.37108	7.66949	7.1047	6.77418	7.15281	6.87183	6.57006	7.24703	7.10572	6.89519	6.96021	6.82584	7.45864	7.06955	7.13769	6.80114	6.80534	6.59936
C5	5.10508	4.93961	4.76496	4.77223	5.267	4.96543	5.04938	5.15872	5.23579	4.85771	4.93869	5.21433	5.17188	5.46834	4.93015	4.77585	4.87405	5.53135	5.46544	5.692	5.3663	5.35559	5.80467	5.779	5.61537	6.00358	5.7047	5.47324	5.35639	5.92023	5.53524	5.96267	5.79653	5.55302	6.1187	5.38757	4.90754	5.04952	5.29288	4.86987	5.00848	5.08404	5.28458	5.19138	4.97676	5.03139	5.08585	4.68527	4.57797
RAB14	9.82282	9.92327	9.79101	9.76263	10.0184	9.67703	9.80426	10.0721	10.1042	9.88204	9.91794	10.1424	10.045	9.95696	9.85273	9.81054	9.66478	9.82672	9.99757	10.2494	9.69942	9.98095	10.1719	9.96023	10.0533	9.91264	10.3086	10.0249	10.2574	9.69716	10.2987	10.215	9.86316	9.87289	10.2955	10.0225	10.0196	9.87136	9.96547	9.68827	9.71162	9.99294	10.1224	9.63677	9.8633	10.1198	10.0814	9.48997	9.35378
C9orf31	4.46563	4.8296	4.95578	4.4414	4.32545	4.67965	5.05406	4.77469	5.2352	4.90881	4.60937	4.5862	4.47108	4.67411	4.49197	4.5145	4.94531	4.49306	4.60772	4.55616	4.74874	4.64731	4.58348	4.57395	4.49384	4.76727	4.5343	4.70583	4.83395	4.54055	4.63763	4.27045	4.42058	4.78606	4.95186	4.60894	4.4038	4.64836	4.46153	4.5684	5.22324	4.72846	4.51262	5.06584	5.03179	4.43916	4.74437	5.754	5.54222
STOM	9.39517	9.00795	9.09719	9.94007	9.38663	8.73122	9.12834	9.24935	9.44201	9.19541	8.40576	9.18608	9.52277	9.31265	8.8403	8.44294	8.17673	8.97072	9.06909	8.79696	8.19058	8.92808	9.51692	8.82149	9.17748	8.85678	9.72468	9.28287	10.929	9.51337	9.10714	9.40841	8.77585	9.2476	10.121	9.72858	10.1436	10.0479	8.92415	9.07107	8.77336	10.1119	10.4231	9.04146	9.34968	10.074	9.45046	8.92051	9.78897
NDUFA8	7.49732	7.43552	7.7539	7.63825	7.7386	7.53558	7.52923	7.50497	7.54021	7.40611	7.71129	7.43876	7.59089	7.83646	7.8323	7.86769	7.35688	7.49607	7.92149	7.97492	7.41028	7.38546	7.75673	7.56281	7.18366	6.93609	7.75465	7.15288	7.38761	6.59938	7.10075	7.08024	7.2383	7.33475	6.94822	7.01677	7.13819	7.19091	7.69093	7.40667	7.47327	7.57405	7.88894	7.04504	7.52188	7.92831	7.56802	6.51281	6.63756
LHX6	6.17389	6.07931	6.00925	6.05396	5.77463	6.18824	6.49848	6.25774	6.20221	6.39511	6.21569	6.29427	6.21905	5.82897	6.24026	5.96101	6.65328	6.27172	6.01711	6.0366	6.39486	6.31171	5.96145	5.84164	6.06071	6.11404	5.76469	5.84499	6.15428	5.9691	6.1857	5.79124	5.65668	6.05379	5.67935	5.81616	5.96535	5.92541	6.21564	6.04325	6.41071	6.20783	6.1184	6.73089	6.39037	6.04001	6.44476	6.78365	6.77797
RBM18	8.05227	7.86617	8.04609	8.03752	8.22336	8.21233	8.12114	8.33274	8.4851	8.23571	8.09762	8.53937	8.38856	8.33287	7.99745	7.98808	7.78695	8.359	8.23714	8.55278	8.17116	8.29713	8.43342	8.4899	8.4531	8.20404	8.5545	8.13934	8.50489	7.79315	8.31202	8.09699	7.83844	7.67458	8.14571	8.04554	7.88713	7.80418	8.27299	8.19937	8.14628	8.3479	8.43436	7.59505	8.07196	8.30371	8.38713	7.29787	7.78728
OR1N1	4.88859	5.0516	4.64786	4.91683	4.56849	4.82783	5.49093	5.11047	4.74447	5.12493	5.00438	4.90718	4.87579	4.86799	4.86093	4.55865	4.95939	4.97279	4.93809	4.72493	4.76213	5.27249	4.93853	5.04087	4.76822	5.12241	4.95187	5.00455	5.19749	4.8377	4.95094	4.80972	5.014	4.75724	5.03613	4.86697	5.01803	4.99732	4.82915	5.50738	5.3422	5.03599	4.91341	5.54022	5.14877	4.39628	5.22046	5.79473	5.55537
OR1J1	4.69511	4.64148	4.49756	4.48106	4.38256	4.59474	4.61133	4.75658	4.5748	4.53074	4.47006	4.49036	4.7363	4.47362	4.81003	4.51774	4.89017	4.52118	4.64581	4.70496	4.88738	4.96191	4.64623	4.83807	4.96664	4.94937	4.6068	4.56622	4.81352	4.65092	4.55452	4.70697	4.63431	5.03243	4.98792	4.96036	4.58563	4.98148	4.64183	4.75092	4.64136	4.67391	4.50293	5.16043	4.96133	4.49098	4.47949	5.07211	5.46646
OR1B1	5.7305	5.2848	5.41248	5.07804	4.98123	5.57919	5.2507	5.24668	5.06733	4.98344	5.07475	5.17944	5.03975	4.80811	4.98072	5.11209	5.34422	5.15391	4.96437	4.98256	5.33646	5.22816	4.9495	5.11113	5.38931	5.3736	4.95272	5.03309	5.08201	5.4689	5.05372	5.40341	5.17475	5.09914	5.36293	5.46472	5.05388	4.96345	4.87991	5.47986	5.55321	5.20125	5.22672	5.63716	5.17143	4.99497	4.84659	5.77076	5.54162
OR1L8	5.19126	5.06868	4.94069	4.92002	4.89472	5.18302	5.40383	5.27131	5.36501	5.22078	5.44107	4.74877	4.78731	5.26405	5.55075	4.89958	5.46318	5.34398	5.21034	4.73699	5.36713	5.4126	5.00846	5.04048	5.01674	4.89228	5.06981	5.18787	5.38013	4.93966	5.01675	5.05629	5.04292	5.02633	5.08989	5.07137	5.06488	5.30397	4.7082	5.40453	5.32314	4.88518	5.04569	5.5953	5.18023	5.21322	5.10815	5.38523	5.31522
PDCL	7.88768	7.57168	8.05861	7.97494	8.17688	7.78056	7.95757	7.86317	7.91349	7.82876	7.90029	8.08171	7.86668	8.21244	7.93689	8.02167	7.80475	8.04894	8.21343	8.36123	8.37849	8.20869	8.32849	8.22742	7.89358	7.59708	8.31914	7.91378	8.49249	7.48812	8.07145	8.04521	7.75948	7.6827	8.49266	8.09281	8.2261	8.25645	7.80491	7.86016	7.75437	8.07872	8.3126	7.66816	7.84774	8.25897	7.98893	6.89502	7.32251
RC3H2	7.96561	7.94085	8.04234	8.08189	8.04736	8.38604	8.22831	8.37377	8.34341	8.27184	7.96735	8.15659	8.37363	8.39537	8.02733	8.1639	8.22336	8.36405	8.14398	8.24846	8.48326	8.56372	8.59711	8.75742	8.91535	8.97048	8.83495	8.93608	8.82134	8.85582	8.84846	8.8576	8.84261	8.57325	8.53014	8.70618	8.70824	8.31411	7.77442	7.95998	7.97073	8.1073	8.46984	8.00973	8.18267	8.21538	8.27442	8.09868	7.86668
ZBTB6	7.25114	7.09867	7.59562	7.37383	7.62001	7.76467	7.75294	7.22651	7.44634	7.26965	7.47301	7.68602	7.28632	6.92916	7.33441	7.20181	7.26584	7.28275	7.39383	7.49863	7.36752	7.59629	7.61401	7.49135	7.47869	7.26186	7.57027	7.02333	7.19434	7.36056	7.23902	7.32427	6.75682	6.65603	7.27005	7.25096	6.88993	7.02801	7.38668	7.42026	7.08673	7.37063	7.48683	7.16167	7.32401	7.49592	7.56803	6.8054	6.09146
TTLL11	6.62545	6.57632	6.69109	6.3843	6.58877	6.70226	6.53198	6.36653	6.40929	6.51516	6.4084	6.64375	6.59183	6.49142	6.51837	6.625	6.66956	6.73816	6.44249	6.53976	6.56684	6.80269	6.59244	6.56846	6.40186	6.64638	6.44659	6.62779	6.28489	6.53436	6.73287	6.35924	6.57741	6.66454	6.46155	6.40401	6.59447	6.39178	6.49256	6.45657	6.52356	6.48398	6.41107	6.8094	6.58164	6.44851	6.73862	6.72571	6.55628
TNFSF15	4.86566	5.49897	5.22379	5.37054	5.41053	5.09519	5.46718	5.43686	4.87958	5.10196	5.39482	5.41977	4.97915	4.66986	5.00418	4.8865	5.35995	5.32596	5.30867	5.48539	5.74016	5.46901	5.42142	5.66978	5.18081	4.84558	5.28987	5.38928	6.00496	4.93165	5.04646	5.00439	5.3089	5.33714	5.63087	5.28984	5.38505	5.23535	5.22174	5.35107	5.27095	5.23683	4.8894	5.3338	5.56274	5.12878	5.38958	5.10633	5.61473
TNFSF8	8.27653	8.86953	8.93512	8.84379	8.97179	8.90785	8.54305	9.04906	8.08661	8.07789	8.711	8.63867	8.02319	8.53175	8.66921	8.74821	8.89832	8.76266	8.85835	9.327	8.86653	8.6502	8.70559	8.88498	9.00299	9.01674	9.16372	9.42159	8.95082	9.08388	8.79101	8.5086	8.60227	8.82659	9.02385	8.85254	9.04232	9.12213	9.01072	8.94541	8.46959	7.64891	8.98475	8.25181	8.36414	8.7912	8.83756	7.79715	6.6729
TNC	4.6974	4.90935	5.08015	5.00541	4.86378	4.90577	4.8589	4.91757	4.89846	4.60101	5.07548	4.64778	4.78211	4.79159	4.95574	4.68566	5.05167	4.93121	4.85138	4.49571	5.09925	4.78993	4.65343	4.60063	4.64125	4.96079	4.71852	4.64199	4.84525	4.95898	4.75516	4.57117	4.40875	4.96352	4.88062	4.62506	4.74046	4.88324	4.83613	4.97921	4.94775	4.67256	5.01484	5.32696	5.34911	4.6528	4.92504	5.42261	5.05615
PAPPA-AS1	4.19621	4.22977	4.14393	4.10379	4.1133	4.51076	4.3288	4.37232	4.26211	3.97896	4.51166	4.21081	4.14538	3.76158	4.38562	3.77602	4.40748	4.53181	4.3261	3.91428	4.075	4.68681	4.45425	4.77582	4.77148	4.37845	4.72933	4.97469	4.1936	4.82403	4.59352	4.45972	4.84065	4.22467	4.51372	4.80937	4.57725	4.74468	3.81289	4.3871	4.64012	4.16733	4.0738	4.55054	4.338	3.92355	4.53113	4.486	4.4875
ASTN2	5.55608	5.64667	5.67987	5.50186	5.7172	5.69176	5.62316	5.73172	5.58284	5.92482	5.89768	5.71481	5.57979	5.70223	5.62024	5.64163	5.77171	5.84411	5.70786	5.64499	5.50187	6.06349	5.47454	5.70181	5.51367	5.59929	5.57529	5.75705	5.7009	5.45421	5.67177	5.65022	5.60735	5.56031	5.65766	5.6853	5.40691	5.85834	5.18646	6.0165	5.75245	5.64816	5.49815	6.2003	5.77264	5.61859	5.76229	5.97691	6.07829
[truncated: 17,410 more rows]
[truncated: 51 more columns]
