# Supplementary material for: Weighted Gene Co-expression Network Analysis of Key Biomarkers Associated With Bronchopulmonary Dysplasia
Source: Front Genet. 2020 Sep 9;11:539292. doi: 10.3389/fgene.2020.539292 (PMC7509191; doi:10.3389/fgene.2020.539292)
Supplement: Supplementary file 4 [file Table_4.XLSX]

	MEpink	MEyellow	MEgreen	MEmagenta	MEblue	MEbrown	MEblack	MEred	MEturquoise	MEgrey
PYCARD	0.040243007	0.033519331	-0.133749294	-0.469671726	-0.834000909	-0.715258606	-0.04308674	-0.275332832	0.461477899	-0.367370654
DCTPP1	-0.076245729	-0.525000675	-0.256027045	0.007681601	-0.764646622	-0.344206533	0.193864031	0.323488402	0.821555185	0.200405044
YPEL3	-0.15634867	0.357609013	-0.342962497	-0.230248564	-0.318287518	-0.644259763	0.022533125	-0.280981101	-0.074720494	-0.638329476
RP11-645C24.1	-0.194312464	0.184702177	-0.035347884	0.351702029	0.677132098	0.249323908	-0.144992957	0.016243901	-0.560626847	-0.176420264
NPIPL3	-0.192015176	0.180435717	-0.044481002	0.35733972	0.679436349	0.258438939	-0.138595722	0.02488816	-0.557571844	-0.166438716
IGSF6	0.228510194	0.580787016	0.220831063	-0.522007928	-0.187343944	-0.312922656	-0.262669667	-0.645671904	-0.283639861	-0.405134204
ERI2	0.524485675	0.03974499	0.447432099	-0.141818062	0.143045289	0.411126858	0.113563898	-0.204741278	-0.108378854	0.353347405
NSMCE1	-0.211354175	-0.528479116	-0.416220839	-0.053784007	-0.752408647	-0.327500189	0.032664397	0.441316049	0.872505465	0.195402272
NDUFAB1	0.133945341	-0.442273464	-0.345565832	-0.131766775	-0.665976125	-0.163202668	0.034005352	0.323674751	0.794250885	0.351625482
CDR2	-0.357936525	-0.79641003	-0.311905065	0.299406776	-0.255039491	0.250597262	0.158377673	0.878203139	0.72197981	0.634098964
GGA2	-0.476203097	-0.618586696	-0.241517595	0.809209415	0.012201322	0.281427913	0.119875155	0.493477954	0.378465218	0.412751325
RP11-231C14.2	-0.058604841	0.319835313	0.011722271	0.234615437	0.665999587	0.213564298	-0.151807207	-0.159234861	-0.655602814	-0.257008081
AC009086.1	-0.225543125	0.039514304	0.189094098	0.504713999	0.828873719	0.518993753	0.007287106	0.128214985	-0.577677014	0.064297544
RP11-231C14.4	-0.183906069	0.194134553	-0.036170588	0.341909586	0.675356599	0.242499466	-0.144816446	0.000655345	-0.569474867	-0.187570161
TUFM	-0.312141672	-0.489625036	-0.196433193	0.039756561	-0.601878935	-0.390400865	0.21465562	0.216494038	0.595386192	-0.043352082
SULT1A1	-0.014361413	0.298342624	0.128790113	-0.240919398	-0.22290847	-0.270966424	-0.166977782	-0.342160929	-0.071061758	-0.287464022
EIF3CL	-0.338568179	-0.694356063	-0.26796178	0.244703735	-0.540704689	-0.092618351	0.155864977	0.53480038	0.811565373	0.375972912
NPIPL1	-0.093202883	0.346695798	-0.053081019	0.190805575	0.644057496	0.135043872	-0.195770033	-0.156822461	-0.661335448	-0.329220484
SULT1A2	0.151557537	0.40922531	0.089146083	-0.393839951	-0.233239192	-0.339295413	-0.244701958	-0.450424151	-0.132865624	-0.371258616
RP11-57A19.3	-0.088823839	0.338028335	-0.049987652	0.203104736	0.649941154	0.152367503	-0.189759123	-0.148635792	-0.657423905	-0.311793283
XPO6	0.047749439	0.811064227	-0.18810676	-0.174281613	0.294487317	-0.226146628	-0.420871787	-0.417308767	-0.601359597	-0.579943512
FAM138C	0.076063879	0.051662203	-0.363488965	-0.260279988	-0.235546089	-0.327327193	0.106068415	0.069212838	0.154632381	-0.191771931
CBWD1	-0.100196177	-0.274344807	0.253944879	0.444227385	0.489907526	0.767748192	-0.002432443	0.34718727	-0.089040088	0.649303178
KIAA0020	-0.006244022	-0.488295998	0.071029513	0.48924731	0.448550985	0.861864141	0.119776105	0.640925049	0.155050691	0.866399361
RFX3	-0.121513118	0.19024768	0.438551758	0.424362155	0.931054724	0.731847849	-0.004122008	0.056660383	-0.668212851	0.242689872
C9orf142	-0.424324081	-0.339225209	-0.435332782	-0.067613654	-0.697183765	-0.598692028	0.096250979	0.239451691	0.611099353	-0.217239901
RLN2	-0.282445924	-0.662928738	-0.145895371	0.276252917	-0.191207863	0.375510092	0.123812401	0.753870193	0.658258312	0.713204941
SDR42E1	-0.264313145	-0.563465171	0.039989628	0.509807708	0.296392321	0.742907934	0.160150948	0.76399293	0.26726986	0.808953034
MPHOSPH6	0.202246516	-0.3467711	0.003724238	0.160521526	0.032401739	0.514541329	0.018161762	0.284608543	0.291687185	0.659567058
AC092327.1	-0.147005585	-0.259240262	-0.36901766	0.056890002	-0.323733163	-0.147644558	0.109748603	0.248379943	0.378496721	0.052136602
SLC7A5	0.255556472	-0.078346812	0.191650238	-0.116694656	-0.062014932	-0.134019906	0.871037944	-0.157732688	-0.024259364	-0.121007381
GINS2	0.677539076	0.095247223	-0.104906909	-0.454706134	-0.466964044	-0.403660538	0.125948948	-0.292901047	0.205953606	-0.201314643
COTL1	-0.17053344	-0.044513143	-0.226784139	-0.271226936	-0.594392107	-0.637826884	0.044953041	-0.163183609	0.323789453	-0.427356119
APRT	-0.327094485	-0.444580706	-0.331719745	-0.066166735	-0.791099856	-0.535768907	0.06216223	0.276729956	0.74717184	-0.067160554
CYBA	0.032793152	0.094851612	-0.081522757	-0.340837068	-0.649742202	-0.684759202	0.046799691	-0.325913057	0.251734903	-0.492049278
SERPINF1	-0.41037079	-0.703423818	-0.176172117	0.280285029	-0.441511348	0.144472985	0.122244941	0.695957083	0.81006797	0.593479529
C17orf97	0.005796044	-0.19354595	-0.095801655	-0.076081086	-0.276953641	-0.030118124	-0.017823642	0.178893899	0.353995572	0.188729131
PHLPP2	-0.281381393	-0.483908794	0.025757807	0.821206877	0.467394222	0.71861099	0.203931321	0.542351158	0.078933338	0.664737344
MLKL	0.347815341	0.527387069	0.161864443	-0.670859312	-0.329145022	-0.423151247	-0.276239779	-0.586534749	-0.124235129	-0.396272483
KARS	-0.054377918	-0.618113227	-0.399054775	-0.058645179	-0.706119837	-0.203381723	0.106308475	0.452091322	0.897655977	0.35838948
PSMB10	-0.117910102	-0.364003843	-0.498583889	-0.114141712	-0.674740734	-0.493966897	0.042844289	0.204387834	0.622886847	-0.095942044
DPEP2	-0.5321382	0.226779176	-0.256198901	0.042462921	-0.146967265	-0.334045307	-0.41272018	-0.036427995	-0.037446012	-0.365153294
TPPP3	-0.448632692	-0.482644951	0.132855648	0.216668579	-0.197908954	0.106360691	0.095374946	0.288794021	0.375215523	0.311108174
ATP6V0D1	-0.007492192	0.104261185	0.018357176	-0.333477818	-0.664956566	-0.583549873	0.039802864	-0.341009635	0.291269741	-0.359401373
ST3GAL2	0.127925709	0.589722099	-0.058161083	-0.39383405	-0.214406624	-0.645587387	0.028484986	-0.636708922	-0.338969955	-0.798369924
NOB1	-0.288461067	-0.723431926	-0.259442239	0.338036357	-0.429585202	0.168555031	0.162355512	0.676176976	0.802123642	0.596928736
RP11-419C5.2	-0.113386205	0.029148821	0.220028657	0.44041968	0.763274666	0.61364538	-0.007321663	0.094127803	-0.525442103	0.191132697
TMED6	-0.085142404	0.214736342	0.089262996	0.341179869	0.713242431	0.507016753	-0.255108136	0.022544267	-0.553469541	0.084285061
SMPD3	0.015579492	0.094805994	-0.312238082	-0.12178863	-0.006424729	-0.206820409	-0.062744269	-0.007382522	-0.083047706	-0.261888879
SIAH1	0.00647439	0.43463672	0.336847562	0.199546867	0.836312796	0.409824879	-0.195825116	-0.265392305	-0.823251066	-0.139754015
C16orf87	0.02752397	-0.305530042	0.403571425	0.373850835	0.437008436	0.738645642	0.102898322	0.313521572	-0.023395472	0.673995656
SHCBP1	0.918551888	0.391552581	0.078249272	-0.430713991	-0.006351005	-0.16256717	0.057415193	-0.592459653	-0.307989221	-0.295326915
BBS2	-0.328594111	-0.521718541	0.037760683	0.488217544	0.293888455	0.637747541	0.059407057	0.597708581	0.202078264	0.681214596
MT1G	0.23553413	0.244012122	-0.331554812	-0.473089141	-0.442592495	-0.560832774	0.01984567	-0.408895313	0.08208165	-0.454998191
CES1	-0.379568024	-0.315579473	0.082853309	0.042315883	-0.128469071	-0.029713288	0.119970682	0.198419466	0.200399114	0.08843323
AKTIP	0.319233424	0.162626168	-0.172241435	-0.088229702	0.011452214	0.232076763	-0.255952385	0.077801116	0.04337493	0.259039267
RPGRIP1L	-0.05948347	-0.505789842	0.162495615	0.549115576	0.396804064	0.784556292	0.258529927	0.544194795	0.123965904	0.780679647
N4BP1	0.386261885	0.842836313	-0.100831291	-0.478911799	0.12050098	-0.348502328	-0.371311723	-0.59913656	-0.560789036	-0.617275507
C16orf80	-0.169247627	-0.672420597	-0.20371328	0.143433346	-0.50396004	0.055351459	0.261135334	0.610281033	0.81725496	0.53947712
FAM96B	-0.139084456	-0.525112024	-0.357013808	-0.100554484	-0.854082513	-0.429638964	0.095499055	0.259392162	0.857738779	0.110157901
NAE1	-0.060684388	-0.733491923	-0.042547258	0.393041819	-0.103160271	0.563867296	0.179568891	0.718866392	0.633138284	0.872821882
AC132186.2	-0.066921744	0.594704779	0.044782106	-0.117985814	0.439476676	-0.054882684	-0.26412293	-0.419012954	-0.67040145	-0.458573874
CMTM4	0.322919387	0.670863668	0.371114153	-0.376324581	0.261729754	-0.193163889	-0.267745755	-0.766631382	-0.696338596	-0.578608768
CCDC144C	-0.069888866	0.084546385	0.171504873	0.095105698	0.490709285	0.337870112	0.075518639	0.071739091	-0.400646738	0.053211191
FAM106B	0.089229524	0.419695642	0.15979346	0.061897894	0.726261124	0.330415201	-0.103309646	-0.19280737	-0.741826533	-0.154062098
AC007952.1	-0.567964417	-0.547318854	-0.408966184	0.561451114	-0.095047358	0.099491307	0.097507231	0.665456933	0.446188352	0.28883631
LGALS9	0.102213414	-0.060973884	-0.159867063	-0.18100771	-0.454284391	-0.307628433	-0.021623524	-0.18058667	0.308513477	-0.081169684
NLK	0.182100632	0.314251623	0.817050621	-0.063712003	0.51716197	0.243568758	-0.008968505	-0.338536267	-0.566130985	-0.089197755
WSB1	0.520620656	0.822932036	0.138344219	-0.420757638	0.345027607	-0.136770673	-0.228505877	-0.737080245	-0.767978636	-0.556631141
KSR1	0.005310989	0.716242926	0.155726176	-0.22952543	0.444714821	-0.190059136	-0.294016829	-0.62513608	-0.805622921	-0.675402474
MAP2K3	0.129788202	0.282628086	-0.064513587	-0.202730223	-0.060364854	-0.400025423	0.570216937	-0.409091972	-0.270651637	-0.533470601
RPL23A	-0.23974794	-0.644870499	-0.411221095	0.102792265	-0.698632274	-0.182940561	0.070153527	0.559628278	0.944624509	0.388415748
CCDC144A	0.034163324	0.068666408	0.211070966	0.200570125	0.598243772	0.59379486	0.026574388	0.128195555	-0.39110006	0.298868417
PIGL	-0.38873902	-0.403171534	0.015418011	0.651385421	0.513064152	0.682414796	0.062841945	0.563335895	-0.048121454	0.523797599
UBB	-0.167526442	-0.634676314	-0.110979624	0.191217963	-0.29954873	-0.028161415	0.790944703	0.407849566	0.528889061	0.260408152
LGALS9C	-0.019406704	-0.133438698	-0.415342082	-0.170601767	-0.652769176	-0.590813471	0.03414832	-0.131557665	0.437458573	-0.257474355
ALOX12	-0.041908702	0.061930007	0.919766239	-0.099401076	0.116073102	0.063883251	0.060505124	-0.209822614	-0.203695428	-0.03465519
CD68	-0.129639294	-0.128929078	0.089040059	-0.363813771	-0.614205836	-0.48904356	-0.057836234	-0.212154605	0.375156408	-0.205812263
KDM6B	0.074713828	0.845748669	-0.146254534	-0.372811464	0.200164846	-0.438131219	-0.429461808	-0.588212272	-0.666009322	-0.807515909
TMEM88	0.097507641	0.816448659	-0.201945827	-0.435500046	0.058363643	-0.508870475	-0.367793452	-0.58292263	-0.541690899	-0.778532356
C17orf48	-0.147895	-0.509716636	-0.147400053	0.358841987	0.048404001	0.54474374	0.063262179	0.665191663	0.422317014	0.746507017
NDEL1	0.038467154	0.797175821	-0.034835091	-0.085133158	0.390021461	-0.048644167	-0.36750059	-0.473290788	-0.689319343	-0.47588302
XAF1	0.270767718	-0.189311262	-0.158915602	-0.125239967	-0.096470137	0.02221277	0.070872264	0.177712069	0.190640112	0.192413504
MIS12	-0.062405681	-0.60459654	-0.046974019	0.219355784	-0.265180825	0.367245885	0.183038843	0.572199352	0.652226632	0.745811481
ZFP3	-0.229871228	-0.629887758	-0.022514295	0.512416929	0.056010433	0.662477269	0.14985186	0.686108635	0.473149092	0.878794228
GP1BA	0.190071046	0.288017327	0.908961879	-0.25178596	0.180701585	-0.005372677	0.052906793	-0.441153584	-0.395459394	-0.191714956
MED11	-0.021691458	-0.373544825	-0.298856399	-0.006093299	-0.527849902	-0.020508159	0.039459107	0.369008435	0.702663482	0.41214057
PSMB6	0.024380391	-0.320376459	-0.053974904	-0.21129532	-0.737301614	-0.407935449	0.28820558	-0.01603773	0.603815062	-0.005058203
SPNS3	0.22982207	0.34850781	0.014811028	-0.300601522	-0.003391131	-0.325078628	-0.197594306	-0.444061901	-0.319040295	-0.504437662
CTNS	0.094075541	0.063613151	0.784339979	-0.141777419	0.061213961	0.09352125	0.134005203	-0.304000366	-0.172318414	0.002064514
RAP1GAP2	0.221759407	0.746868935	-0.106025618	-0.450562591	0.051144154	-0.549096696	-0.318325571	-0.723699747	-0.58283585	-0.844796776
AOC3	0.066666969	0.764461118	0.049717658	-0.1592661	0.302578796	-0.185055388	-0.390898124	-0.516504238	-0.664806222	-0.55922263
RPL27	-0.221535595	-0.548336116	-0.514230284	0.054850459	-0.679026934	-0.224042067	-0.029368192	0.514618423	0.869938733	0.290153636
IFI35	0.398313849	0.106454189	-0.139049123	-0.498758516	-0.608693998	-0.545055049	-0.028194487	-0.360353877	0.260919286	-0.30643967
AOC2	0.017072794	0.758508526	-0.017582233	-0.114618026	0.354257991	-0.130590148	-0.4338628	-0.41767364	-0.649226102	-0.513120828
RUNDC3A	0.105308893	-0.274992812	0.032813804	-0.062603609	-0.135359964	-0.01090545	0.918742977	0.063409871	0.173934044	0.111305581
GRN	0.160206634	0.185571739	0.14301936	-0.288812558	-0.266297503	-0.392921715	-0.095774504	-0.442522251	-0.08942479	-0.408108347
LRRC37A	-0.187399269	0.1628414	0.005205459	0.396422759	0.745658669	0.390173442	-0.129904273	0.060062714	-0.571760087	-0.039730219
LRRC37A2	-0.188946345	0.161822633	0.003142054	0.395999414	0.744526343	0.388846111	-0.129392362	0.06085914	-0.569859106	-0.039645139
AC091132.1	-0.17233366	-0.205533743	-0.33034813	0.253545115	0.094784453	0.086739178	0.070007224	0.298968649	0.094329204	0.100963583
FMNL1	-0.059719096	0.576076885	-0.400505474	-0.321982439	-0.109440932	-0.61500278	-0.383919809	-0.413749475	-0.312852005	-0.774339535
C17orf57	-0.223707735	-0.201176228	0.41140719	0.562457938	0.55657971	0.720317189	-0.050939027	0.27125702	-0.159670294	0.542059881
MYL4	0.206438125	-0.28169464	0.027285691	-0.050523922	-0.229026246	-0.05091259	0.880045432	0.040412154	0.262621271	0.127421312
ITGB3	-0.027842732	0.103502484	0.894123855	-0.024860508	0.274866574	0.103437333	0.095881708	-0.250642153	-0.364542098	-0.109323475
MSL1	0.085386544	0.779720485	-0.160563078	-0.314574903	0.149788106	-0.342213679	-0.477469035	-0.467056147	-0.523742195	-0.621715192
RAPGEFL1	0.187733274	0.744830237	-0.04891169	-0.248738227	0.253071492	-0.290242579	-0.361070166	-0.614583239	-0.670126304	-0.665944677
CDC6	0.919351816	0.402626109	0.002021445	-0.462726347	-0.077318549	-0.205014129	0.015482754	-0.518947568	-0.226773703	-0.291328974
RARA	-0.019404443	0.755438134	-0.141583544	-0.376597333	0.01650183	-0.522877579	-0.3476443	-0.597298558	-0.518217096	-0.800865432
TMEM99	-0.079543221	-0.562002971	-0.18835601	0.401588047	-0.071837474	0.508585932	0.028974221	0.641528845	0.541597486	0.779344177
KRTAP4-9	-0.024206543	0.409524531	-0.236608948	-0.342184415	-0.055946728	-0.535824806	-0.183066883	-0.305120002	-0.250823599	-0.608565853
PSMB3	0.096553354	-0.192769596	-0.196885456	-0.333626408	-0.871063385	-0.527081703	0.081595153	-0.063601778	0.682578026	-0.054156634
RPL19	-0.340624655	-0.630706779	-0.393501189	0.036769118	-0.788432549	-0.38113307	0.137740823	0.442632207	0.894148613	0.175468703
ATAD5	0.762737172	0.269452688	0.108305451	-0.105425863	0.456472209	0.385036634	-0.006943972	-0.233723247	-0.425654672	0.124170197
CPD	0.160746122	0.89570195	0.250975114	-0.321319426	0.433769554	-0.092042873	-0.351237154	-0.617921181	-0.813787193	-0.554452278
TAOK1	0.160517089	0.547920891	0.430948977	0.033002729	0.834400606	0.353044254	-0.208229244	-0.338028346	-0.867976888	-0.194966467
LRRC37B	0.227061587	0.411709984	0.034292876	0.139782296	0.722792187	0.473478567	-0.312469299	-0.102301011	-0.613107381	0.041323713
ADAP2	0.026943293	0.084887745	0.142312306	-0.373071058	-0.376636133	-0.379330725	-0.058023917	-0.412305445	0.07096601	-0.289512989
NF1	0.276452709	0.613856953	0.321200018	-0.002012818	0.811456885	0.37976687	-0.146448184	-0.385328814	-0.869687815	-0.175882232
SLFN5	-0.333919996	-0.739175546	-0.219563483	0.400676596	0.038650865	0.451678564	0.204373686	0.888562686	0.501634921	0.692281325
CCL8	0.082364075	-0.009191275	0.084569287	-0.137915083	-0.011428578	-0.031688663	0.069435307	-0.044766069	0.004306412	0.000809018
CCL2	0.142360022	-0.039958966	0.145398227	-0.123821659	0.05891157	0.057883673	0.064022301	-0.04042808	-0.032134758	0.059489449
MRPL45	-0.134653905	-0.618929952	-0.26460476	0.031664212	-0.679297146	-0.079333263	0.11414716	0.490812755	0.904396001	0.48522526
CCL4L1	0.179100652	0.460067727	-0.352994523	-0.184658262	0.044140647	-0.326318826	-0.224647512	-0.25701988	-0.286200884	-0.463628542
CCL4L2	0.168114067	0.454046487	-0.356382032	-0.179519247	0.029475342	-0.345450942	-0.223642504	-0.265814894	-0.278559347	-0.479084285
ZNHIT3	-0.147939086	-0.647944167	-0.165825774	0.250442228	-0.444027254	0.249684097	0.080172905	0.554880782	0.797642196	0.691961263
PIGW	0.00844332	-0.599331145	0.104158412	0.3869859	0.074586728	0.665821234	0.253661609	0.600467864	0.419841373	0.858899832
CCL4	0.26984476	0.484283605	-0.320023267	-0.227026038	0.082845411	-0.262248488	-0.213328048	-0.280918213	-0.305558062	-0.408381117
C17orf109	-0.075064139	-0.096537132	0.408147926	-0.142434206	-0.068390399	-0.240578585	0.403200322	-0.093614379	-0.042082252	-0.214023269
TANC2	0.151151945	0.63022964	0.140368221	0.028591394	0.766738368	0.267039642	-0.230228299	-0.325871455	-0.854129583	-0.287033176
MAP2K6	0.427345826	0.813563097	0.193153579	-0.451066809	0.210577583	-0.126332655	-0.322101295	-0.688568211	-0.618544282	-0.472418505
NOL11	-0.19711085	-0.706329835	-0.164291944	0.452059697	-0.038486193	0.569389731	0.088478618	0.805177812	0.610086494	0.879279604
PRKCA	-0.122775095	0.150491514	0.560526155	0.04663308	0.607348342	0.39836339	-0.058570267	-0.029785211	-0.501417131	0.026921382
RPL38	-0.315191978	-0.605741027	-0.450462846	0.086077641	-0.673671167	-0.244732566	-0.000801858	0.547342014	0.895787434	0.283247326
KCNJ2	0.391351465	0.815301793	0.127452256	-0.647837437	-0.056669168	-0.449668253	-0.206162993	-0.755039883	-0.501221432	-0.653552303
MYO15B	-0.249703302	0.283589724	-0.154143525	-0.036416005	-0.07424787	-0.467791121	-0.209433462	-0.348507843	-0.242327597	-0.619749419
ICT1	-0.095646884	-0.659024051	-0.213128151	0.086015168	-0.663024131	-0.045653846	0.202994293	0.43013171	0.878016892	0.474077264
METTL2A	-0.067163898	-0.658691158	-0.218594027	0.263298457	-0.471755263	0.126208665	0.131268475	0.520781824	0.769185264	0.584315077
RAD51C	0.149453654	-0.485502021	-0.0331474	0.253105952	-0.117953617	0.455244639	0.123840391	0.425396499	0.481805345	0.707495468
PRR11	0.84639858	0.326572915	-0.074785278	-0.544159692	-0.249271701	-0.279215444	0.067268409	-0.543808534	-0.079667805	-0.256788914
EPX	0.479113235	0.234506991	-0.05212885	-0.254107838	-0.19815787	-0.383951229	0.110382625	-0.388859377	-0.062578101	-0.395648976
SCPEP1	0.148414237	0.342585431	0.259814746	-0.316837091	-0.105315435	-0.246100241	-0.250234328	-0.589184575	-0.2853427	-0.38173837
DGKE	-0.25262433	-0.266686621	0.213708273	0.597275362	0.70219921	0.886437632	0.072879305	0.528085643	-0.176614715	0.65979513
NOG	-0.437095294	-0.776370062	-0.230406902	0.449081703	-0.093265538	0.411750526	0.131076479	0.92987887	0.63182339	0.729584625
CA4	0.374509539	0.901777912	-0.029504351	-0.534174652	-0.000496771	-0.518123415	-0.305937496	-0.765993345	-0.554145611	-0.791352578
IGF2BP1	0.546918693	0.612853813	0.373999834	-0.509132762	-0.002185726	-0.329735527	-0.034582095	-0.859128394	-0.483256744	-0.554764728
ABI3	0.041938357	-0.07588644	-0.388832195	-0.416797155	-0.731765692	-0.673404118	0.055539524	-0.17684109	0.446313801	-0.338012661
TBX21	0.027243674	-0.124539907	-0.494604181	-0.07017558	-0.249918647	-0.269146071	0.043551245	0.203231013	0.271698903	-0.076275636
SPATA20	-0.052558991	-0.191175374	-0.093469258	-0.001040669	-0.330721855	-0.137893668	0.039269426	0.091492099	0.337312392	0.060525391
TMEM92	0.468501183	0.753087534	-0.047692788	-0.442223522	0.093812728	-0.405710274	-0.297069443	-0.651729291	-0.552222552	-0.69161372
NME2	0.016192707	-0.583520282	-0.351239112	0.036049965	-0.708416867	-0.175881122	0.192109964	0.411007384	0.889019152	0.359351359
STXBP4	-0.092142594	-0.243586542	0.232751199	0.569985167	0.736623357	0.901351903	0.136964373	0.42840366	-0.23151358	0.652092906
LUC7L3	-0.370165801	-0.508875035	0.069017272	0.713595661	0.598405189	0.856407189	0.084681544	0.677066833	0.004729391	0.744862954
ABCC3	-0.004770147	0.271225244	0.873573108	-0.236149932	0.225644141	-0.030144244	0.008810994	-0.398271021	-0.43623934	-0.251837518
KIAA2026	0.032544152	0.29479117	0.22016243	0.292950594	0.914833351	0.525452025	-0.054187443	-0.011137927	-0.721871203	0.035666964
SNRPEL1	-0.020566398	-0.638654281	-0.201950103	0.119856612	-0.595757645	0.047640425	0.115406452	0.443423012	0.841759829	0.544702355
RPS6	-0.338532019	-0.706854024	-0.381330662	0.196471397	-0.620578282	-0.103482533	0.105380468	0.603117915	0.905101862	0.407086379
MLLT3	-0.208688845	-0.627813769	0.143690519	0.456713874	0.331573376	0.735847214	0.275023446	0.818705849	0.279790872	0.829353788
NFIB	0.06954678	-0.03144616	0.781505054	-0.087992225	0.155799574	0.23384046	0.128514871	-0.09844272	-0.110583283	0.188877327
ZDHHC21	-0.149366934	-0.214152402	0.16610537	0.791617687	0.765986694	0.817594225	0.129402097	0.351391755	-0.292428918	0.534628362
TTC39B	-0.243329443	-0.456434945	0.387376433	0.450518624	0.488085476	0.788842072	0.230234359	0.593455819	0.021145973	0.711974864
PSIP1	-0.036770142	-0.420090126	-0.143370116	0.432737827	0.318259309	0.724191335	-0.000858719	0.668888901	0.222381893	0.78616088
BNC2	0.030409194	-0.085035489	-0.105080364	0.132435735	0.311393649	0.304629555	0.092741079	0.182919014	-0.09757382	0.205388578
FBP1	-0.06549697	-0.152352893	-0.268714857	-0.297553637	-0.579909155	-0.360486346	-0.056080013	-0.011847574	0.463867128	-0.033064631
PTCH1	-0.041818346	-0.217368573	-0.067580597	0.291835164	0.382614044	0.482562823	0.1109601	0.446587536	-0.012958383	0.409755456
CDC14B	0.000231589	0.053909183	0.874494306	0.022113108	0.425984804	0.354427747	0.010038401	-0.085316975	-0.36398	0.145610648
C9orf21	0.122643474	-0.341236638	0.333738129	0.080014571	-0.072721298	0.342102574	0.109585095	0.066740197	0.243830581	0.484290587
ZNF510	-0.003215915	-0.495361513	0.020762382	0.355946373	0.108323753	0.667930468	0.177891049	0.609683423	0.383700604	0.84206207
ZNF782	-0.06012554	-0.043269415	0.359256074	0.499111742	0.826629695	0.82752452	0.09374845	0.23133218	-0.449440552	0.439016449
ZNF322P1	0.106783762	-0.394356531	0.209216789	0.335912386	0.207798849	0.707010222	0.224547378	0.329318105	0.17178784	0.758693911
ZNF484	-0.129453942	-0.129004721	0.315161551	0.522947822	0.821708188	0.866178369	0.033469763	0.385029295	-0.366042353	0.537230549
NINJ1	-0.072255392	0.287764907	-0.242794659	-0.408314836	-0.595063722	-0.791597879	-0.090988116	-0.340533116	0.128315839	-0.644373347
ABCA1	0.311330338	0.765430787	0.003854945	-0.121441438	0.424059995	-0.127514862	-0.216701055	-0.614339901	-0.758383352	-0.573282316
HEMGN	0.050741493	-0.332446355	0.227986107	0.238690732	0.208171278	0.393485185	0.880024791	0.260953038	0.067663712	0.405421513
CORO2A	0.67459697	0.53600864	0.11639926	-0.434961408	0.014612679	-0.214040669	-0.1087953	-0.645809717	-0.398908205	-0.424196379
TBC1D2	0.256050574	0.621100601	0.16509165	-0.484131168	-0.106501152	-0.44721975	-0.278972361	-0.758893268	-0.428504276	-0.652822339
MRPL50	-0.196399622	-0.67474348	0.050054614	0.289370383	-0.223468032	0.426374938	0.192862607	0.611130861	0.653100065	0.77815858
GOLM1	-0.142579367	-0.195694798	0.406866446	-0.021016101	0.031589959	0.171161901	0.07369059	-0.091484481	-0.004898095	0.186623627
ZCCHC6	0.118079287	0.692161856	0.224452948	-0.058195963	0.696715826	0.243056442	-0.273178601	-0.373943678	-0.826523137	-0.247561036
NFIL3	0.215900536	0.819608152	-0.027544668	-0.361165434	0.20442813	-0.232080299	-0.36646098	-0.494735934	-0.545317332	-0.509945756
SLC28A3	0.632097138	0.70493197	0.147521194	-0.368795065	0.306131304	-0.120243294	-0.174701003	-0.734955345	-0.681769716	-0.511341696
AGTPBP1	0.357709586	0.830953402	0.17806107	-0.29368157	0.566637468	0.075969063	-0.358951933	-0.597604117	-0.846494035	-0.434193358
GKAP1	-0.019398694	-0.329140695	0.058058377	0.503078883	0.413754787	0.792957396	-0.023154926	0.485751364	0.05970729	0.737615267
KIF27	-0.059672365	0.433921473	0.216175642	0.16027749	0.711722974	0.472708391	-0.161026436	-0.033762735	-0.618800337	0.062648522
PRUNE2	0.452167542	0.453834883	0.368445328	-0.264674017	0.266156428	0.017654868	0.021274172	-0.486536898	-0.472080426	-0.23527092
C9orf95	0.377941366	-0.044453716	0.094633243	-0.030611089	0.131356036	0.406127964	0.041879609	0.089394035	0.007960075	0.372239212
GNAQ	0.2258974	0.707006931	0.562281707	-0.300720721	0.584009147	0.114501125	-0.273150745	-0.577299677	-0.84887635	-0.387310382
TLE1	-0.095492285	0.02793063	-0.110327235	0.70561416	0.568868178	0.412403095	-0.075044168	0.079398956	-0.328369366	0.129453396
FRMD3	0.317409541	0.131055071	0.695476247	-0.080832911	0.444303465	0.349644898	0.143779859	-0.18926412	-0.429684612	0.104877617
PAX5	-0.471112039	-0.400579568	-0.209493948	0.910544904	0.26853942	0.315928716	0.052059472	0.44158666	0.101700821	0.287828023
MCART1	0.244591661	-0.302718385	-0.156114114	0.15175175	0.012854444	0.441839913	-0.031073248	0.329052007	0.271796169	0.556070014
ANKRD18A	0.64409421	0.444640498	0.158078876	-0.26014768	0.311892788	0.029318496	-0.073744894	-0.423796036	-0.507939127	-0.255996805
CNTNAP3	-0.050262275	0.719329956	0.148593954	-0.079379246	0.425358202	0.038173929	-0.320470786	-0.329476563	-0.619467193	-0.336629855
CD72	-0.38179819	-0.569676588	-0.340337547	0.855461466	-0.022300907	0.304034228	0.07473779	0.564634385	0.449115372	0.500582647
SIT1	-0.358673108	-0.764976228	-0.241931287	0.446091795	-0.392639114	0.171810611	0.219791598	0.762429696	0.799802681	0.614319804
TLN1	0.060512412	0.342013434	0.771008828	-0.2072894	0.351442805	-0.028576808	-0.039025109	-0.437324895	-0.567452479	-0.359857538
HINT2	-0.011574809	-0.535495936	-0.312854365	-0.101434788	-0.798992414	-0.338144888	0.155687678	0.33911956	0.878252228	0.237042334
C9orf71	-0.011935304	0.657970133	0.083421518	-0.181994335	0.201834433	-0.121959252	-0.363035263	-0.344770694	-0.460611428	-0.365690078
ALDH1A1	-0.179641125	-0.444335725	0.259763952	0.237627163	0.006645706	0.345153884	-0.009234993	0.268599435	0.245611744	0.489192681
TRPM6	0.418523996	0.923247903	0.078451536	-0.364421519	0.350925501	-0.171279857	-0.290496017	-0.649012207	-0.746414016	-0.594186288
AL953854.2	-0.03944507	0.682327408	0.139060024	-0.070170729	0.399659261	0.070113483	-0.30495185	-0.28465882	-0.564891748	-0.271609526
CBWD6	-0.110367626	-0.283725746	0.216736244	0.429112935	0.400573987	0.707769875	-0.019636449	0.358949329	-0.021585009	0.639302678
DCAF12	0.039831015	-0.330180247	0.138876954	0.067391563	0.011097338	0.119769873	0.951466152	0.151532117	0.116702938	0.186446697
DCTN3	0.000623351	-0.332699458	-0.304320511	-0.24012029	-0.919303551	-0.554427	0.108967691	0.066455543	0.789135225	-0.020881073
C9orf72	0.047454382	0.198390411	0.374894428	-0.084845732	0.212353023	0.31121469	-0.137235707	-0.188411774	-0.239823476	0.193825807
LINGO2	0.130822316	-0.035243296	-0.091435675	0.188447879	0.391685098	0.321810502	0.086289637	0.133542076	-0.199108011	0.172888323
DDX58	0.345687822	0.198730802	0.038829112	-0.165352426	0.168965969	0.089304914	-0.034602058	-0.088459998	-0.197206109	0.033089786
NDUFB6	0.275365089	-0.201061259	-0.22231988	-0.086995154	-0.396811487	0.095877233	-0.036046718	0.195531284	0.504133427	0.411787668
AQP7	0.108382743	0.421551673	-0.154514403	-0.280705225	0.185292764	-0.264200219	-0.100417712	-0.269055746	-0.399649439	-0.477049591
AQP3	-0.464366666	-0.650819867	-0.298571723	0.276286925	-0.322456102	0.033873608	0.159980417	0.749106925	0.628014024	0.374887015
STOML2	-0.125915779	-0.536831861	-0.135544936	-0.071779692	-0.79093795	-0.353724903	0.340527731	0.237353281	0.810775592	0.155445636
KIAA1539	0.264906037	0.653797802	0.198269898	-0.457705613	-0.037183077	-0.480156596	0.240904027	-0.726351479	-0.486792557	-0.706610861
SLC2A6	0.094205128	0.216945442	0.004956425	-0.371575261	-0.477220966	-0.686869599	0.079394604	-0.536296999	0.008020319	-0.62278775
VAV2	-0.42825078	-0.224711365	0.054619187	0.655276054	0.325233459	0.34865963	0.097821372	0.183110238	-0.091843478	0.19132621
FAM102A	-0.595661085	-0.63042549	-0.375227733	0.445299357	-0.058543247	0.180633178	0.049570325	0.830585911	0.473068377	0.382291319
TRUB2	-0.170783402	-0.64301848	-0.015571174	0.125411999	-0.640450994	-0.076915086	0.296287894	0.380288996	0.79994606	0.407041753
PSMB7	0.017121632	-0.574889626	-0.279642996	-0.014711263	-0.723310866	-0.128280794	0.134686487	0.381102172	0.893439474	0.41900482
NR6A1	0.415371314	0.890479747	0.229209907	-0.386994247	0.315504964	-0.219682492	-0.351641529	-0.773906817	-0.785662674	-0.653708739
RPL35	-0.22189598	-0.620208355	-0.452535077	0.079967169	-0.708793252	-0.191565319	0.042993366	0.548838923	0.938361102	0.367868768
SCAI	-0.373019069	-0.435894725	0.125712812	0.743180732	0.654382885	0.841424045	0.066218807	0.671910648	-0.055873953	0.669432568
TTF1	0.132944202	-0.289382097	0.046945831	0.354857746	0.249824738	0.707625204	-0.040835294	0.332871363	0.129265662	0.738036434
PTGES	0.47376852	0.57497288	-0.11193872	-0.479282106	-0.131759442	-0.51587215	-0.266668778	-0.503442261	-0.283053544	-0.605539484
C9orf78	-0.06348212	-0.616634044	-0.117029004	0.139112076	-0.258493223	0.110035299	0.773512197	0.415607985	0.489729953	0.398550343
STRBP	-0.381290073	-0.486658646	0.060882748	0.940208998	0.540636706	0.780109409	0.118686515	0.610872911	0.043521899	0.68200256
C5	0.123381755	0.016380857	0.319717624	0.383025185	0.678051116	0.714219358	-0.023721686	0.04919571	-0.408300009	0.401248593
STOM	0.649558683	0.422005908	0.438869424	-0.445844323	0.047661416	-0.220557655	0.381106856	-0.628939718	-0.406565549	-0.401270213
TNFSF8	-0.532840947	-0.506330288	0.296195256	0.490332624	0.200487668	0.541973961	0.200670005	0.572040594	0.226119742	0.608677261
MEGF9	0.204289265	0.869113076	0.278209322	-0.30539396	0.468526311	-0.112783921	-0.352435161	-0.68799868	-0.867393858	-0.606973817
CTNNAL1	0.370787349	-0.089116688	0.601947288	-0.094257397	0.187928441	0.294649771	0.522547009	-0.116222312	-0.132265024	0.218072029
C9orf5	-0.187245741	-0.492453688	0.116058307	0.460561119	0.44528889	0.563945345	0.703201261	0.528754659	-0.007063523	0.486396796
KLF4	-0.228559197	0.149470701	0.192667451	-0.185950022	0.086115826	-0.070208667	-0.1487727	-0.190246243	-0.216415226	-0.166053185
TXN	0.481912888	0.533223355	-0.168844762	-0.57560542	-0.42550333	-0.510219362	-0.142078272	-0.554010491	-0.013383384	-0.449195679
ZFP37	-0.132206983	-0.508409797	0.062959979	0.329388591	0.106261338	0.562362381	0.153964863	0.548091083	0.344124544	0.710613873
LPAR1	0.235291999	0.501044842	0.236597261	-0.346197098	0.115162887	-0.139042935	-0.277955504	-0.570853184	-0.443079748	-0.359170386
SUSD1	0.038895125	0.403627631	0.694952879	-0.224812583	0.340930629	-0.02150899	-0.073561159	-0.542297422	-0.593304481	-0.363629353
PTGR1	0.648383846	0.360404642	0.135147656	-0.407343105	-0.104111721	-0.064643575	-0.077697802	-0.48028308	-0.131835651	-0.12363529
GPR34	0.109428146	0.04581572	0.200326871	-0.078196925	-0.03738213	0.241696494	-0.119577479	-0.072069004	0.051149943	0.261620177
GPR82	0.371605059	0.108928866	-0.18330004	-0.18989363	-0.112852449	0.062901338	0.000886593	-0.130757181	0.071399656	0.110321182
MAOA	0.027244074	0.043401924	0.172239005	-0.056312981	-0.082568577	-0.033928194	0.150444315	-0.132933288	-0.007909071	-0.006081567
KDM6A	0.217030361	0.327708416	0.324297148	0.182186911	0.708273997	0.461080934	-0.17183812	-0.120948663	-0.618728422	0.043618925
TSPAN7	0.023151238	-0.356011228	0.04769341	0.160441254	0.021650219	0.195207796	0.903747672	0.227193076	0.162425915	0.280762247
LANCL3	0.011789225	0.011602184	0.889624962	0.075857259	0.397369085	0.37139636	0.250594205	-0.115863078	-0.347768123	0.157045642
XK	0.059820564	-0.115789509	0.629349166	0.066449471	0.21880252	0.17124349	0.741237655	-0.109202977	-0.207834983	0.048527006
USP9X	0.124412456	0.31180643	0.300014818	0.218389593	0.845921563	0.480241614	0.273442523	-0.124945694	-0.738675743	-0.003981798
TCEANC	0.097792171	-0.427791185	0.187946611	0.353999641	0.206399464	0.69632601	0.321639876	0.424848576	0.223002404	0.777761088
TLR7	-0.038387938	-0.423077059	0.30277991	0.445369763	0.248672993	0.599788473	0.217694948	0.289803217	0.10659153	0.638859667
TLR8	0.241407146	0.804104186	0.314183727	-0.47981561	0.200030348	-0.17961809	-0.349636555	-0.722617668	-0.646341965	-0.506846002
OFD1	-0.189629906	-0.351467121	0.163835954	0.708246317	0.640246244	0.869867267	0.049978083	0.525503399	-0.092410823	0.706228893
MOSPD2	0.350056103	0.51804987	0.180406708	-0.221065845	0.205127653	0.177868745	-0.249591287	-0.38573363	-0.375400114	-0.02106355
BMX	0.595754069	0.883562835	0.080065002	-0.527388864	0.078861846	-0.297250781	-0.241252264	-0.736056216	-0.552711633	-0.583639111
CA5B	-0.470202951	-0.560138296	-0.064910911	0.548687663	0.244312306	0.594569598	-0.027190357	0.777164549	0.291162313	0.68644863
EIF2S3	-0.157299993	-0.645791422	-0.161110864	0.160033724	-0.444902389	0.1284765	0.008151732	0.573664372	0.785139434	0.598423864
POLA1	0.391298131	0.085789507	0.306841154	0.286607146	0.830214436	0.729857957	0.062182435	0.010619016	-0.556457478	0.328059121
ZFX	-0.121431827	-0.001394436	0.215297068	0.412134941	0.629935888	0.545039601	-0.171836374	0.202349871	-0.379436601	0.2311405
GK	0.305606707	0.871608856	0.184294538	-0.51034108	0.161634044	-0.273890343	-0.279464629	-0.675164868	-0.622863241	-0.585757355
REPS2	0.252014078	0.924765049	0.197288633	-0.356403317	0.28793174	-0.216504952	-0.365465434	-0.675331639	-0.712442495	-0.597682225
SCML1	-0.283925258	-0.416824404	0.093914278	0.496851583	0.612224945	0.83913158	0.132282661	0.643258092	-0.062244438	0.694082077
CDKL5	0.421037679	0.764242587	0.326757524	-0.194843444	0.561709595	0.20082683	-0.294300462	-0.577434764	-0.80595939	-0.280021693
PPEF1	0.504715305	0.423485937	0.05035608	-0.137562473	0.315000237	0.173247692	-0.147738049	-0.262567716	-0.416072632	-0.080099879
CNKSR2	-0.306072143	-0.370917817	0.169154153	0.734002747	0.709942686	0.873929794	0.151065167	0.594879515	-0.136789898	0.670060013
SAT1	0.163008959	0.659401898	0.005536708	-0.308467994	0.288907617	-0.038010991	-0.331054376	-0.416318081	-0.54312184	-0.322790016
CD99	-0.412284637	-0.650483615	0.200048105	0.210664056	-0.249216245	0.138780694	0.243309817	0.514116582	0.531172736	0.439413442
CSF2RA	0.128212252	0.816939808	0.173336875	-0.547683988	-0.009834429	-0.42568482	-0.425457075	-0.743867486	-0.542282809	-0.667185649
IL3RA	0.117155376	0.260674977	0.146340832	0.039047515	0.23604221	0.057548821	-0.117927203	-0.252969652	-0.327045897	-0.130777323
FUT7	0.177272188	0.695486464	0.069575934	-0.392173784	-0.059036467	-0.529884043	-0.209483286	-0.658169363	-0.459215017	-0.763011149
STS	0.18788079	0.372953053	0.297319517	0.136651975	0.561802156	0.319758458	-0.116558812	-0.367117369	-0.621612818	-0.082084009
TBL1X	-0.023011163	0.746759843	0.177187911	-0.071023373	0.60378538	0.021496946	-0.414013767	-0.464169729	-0.838494855	-0.510244629
CLCN4	0.270100035	0.323909436	0.670150998	0.068880194	0.411825159	0.260120518	0.004435886	-0.444625305	-0.511104459	-0.048066006
HCCS	-0.003179101	-0.474257804	-0.04929422	-0.030860206	-0.542958175	0.028999208	0.190739074	0.221667206	0.660209255	0.470559309
NOTCH1	0.022463402	0.734856441	-0.138329915	-0.377062047	0.104820421	-0.521428089	-0.312072912	-0.529571997	-0.56751218	-0.834209776
EDF1	-0.198040743	-0.528164272	-0.433543873	-0.064964071	-0.820016738	-0.433200376	0.085715126	0.339282363	0.869892523	0.098248316
CLIC3	-0.184069277	-0.371075023	-0.453158058	0.016367126	-0.526682204	-0.310851879	0.090322006	0.334909988	0.60651003	0.071095443
FCN1	-0.084739664	0.029752803	0.286104606	-0.202423458	-0.155819742	-0.18298808	-0.098882874	-0.281055564	-0.065696629	-0.214763814
NACC2	-0.007983666	0.573939215	-0.084076751	-0.537993124	-0.313798905	-0.774265535	-0.293297659	-0.645025575	-0.267600593	-0.848182798
QSOX2	-0.364922824	-0.206716516	-0.14718541	0.788425552	0.495616284	0.417941006	0.030738952	0.295404779	-0.204421528	0.195832341
DIAPH2	0.389992959	0.5390071	0.487892229	-0.073732325	0.72528297	0.35536262	-0.114930139	-0.514795297	-0.836149649	-0.166161619
RPA4	0.279325031	0.479484373	0.387733205	0.101408587	0.849341033	0.45851865	-0.11045537	-0.361185534	-0.861677523	-0.107330832
CENPI	0.849931711	0.258781877	0.123081683	-0.242246123	0.234830162	0.24811581	0.012161967	-0.280596367	-0.279822705	0.070603592
RPL36A	-0.141689556	-0.579153129	-0.420637815	0.050250361	-0.66411804	-0.148535569	0.030996351	0.525291924	0.886531643	0.393859924
UPRT	-0.192924478	-0.654766957	0.119487339	0.542249321	0.257802713	0.796002261	0.19633424	0.718079424	0.34990034	0.924725307
ATP7A	0.216645287	0.419881748	0.243611394	0.150519117	0.823146269	0.479492048	0.203662102	-0.232503472	-0.783741207	-0.033039878
COX7B	0.167532973	-0.189721509	-0.208902761	-0.095035895	-0.411453204	-0.036330085	-0.067956643	0.148328659	0.485738419	0.259528022
LPAR4	-0.03078384	0.00154287	0.710908929	0.095779413	0.437833408	0.442129194	0.020679467	-0.030563125	-0.311797699	0.23703681
P2RY10	-0.413362491	-0.602262836	-0.037155462	0.865571155	0.288765287	0.696320848	0.103076092	0.751186259	0.302666295	0.777025707
GPR174	-0.225792913	-0.569685648	-0.172411359	0.56995439	0.345547995	0.665563662	0.148369179	0.797213758	0.236860624	0.734174851
ZNF711	-0.260849984	-0.57869294	0.197498155	0.683388957	0.430924475	0.846130887	0.205509664	0.672603519	0.186406667	0.841590129
APOOL	0.147227023	-0.145167166	0.446118765	0.300856008	0.473616312	0.758013151	0.031270164	0.180972422	-0.11945336	0.630890912
GPRASP1	-0.389691563	-0.569829525	-0.053487878	0.581510054	0.339250664	0.660471429	0.011514497	0.736676838	0.203909372	0.65623503
FOXO4	-0.028653071	-0.188574921	-0.015194301	-0.046067797	-0.216103614	-0.151089357	0.757068638	0.070640868	0.172612996	-0.000828016
ACRC	0.042719381	0.224289009	0.239049887	0.276936867	0.819303205	0.680480048	-0.134580668	0.018329339	-0.606986596	0.23452174
NHSL2	0.04708307	0.801662323	0.128534031	-0.243171016	0.445724226	-0.131625508	-0.356754427	-0.570982587	-0.788209647	-0.587562247
IGBP1	-0.221138419	-0.65207206	-0.099481616	0.127963808	-0.659787124	-0.011908646	0.173268501	0.441756921	0.870738883	0.50849785
YIPF6	0.104579909	-0.131081237	0.352663285	0.013654935	0.147827138	0.185198815	0.846515611	-0.081620405	-0.118756002	0.10946319
KIF4A	0.916415065	0.386710523	0.066607767	-0.412500023	0.075133322	-0.087965344	0.144062287	-0.547195852	-0.326675408	-0.239971097
GATA1	0.208368194	0.184040717	0.566498897	-0.303257623	-0.069406826	-0.285515704	0.4458881	-0.454305526	-0.208497178	-0.369071238
PLP2	0.242854376	0.394187161	-0.086822521	-0.325900118	-0.31674018	-0.429378315	-0.367670683	-0.459761639	-0.018550541	-0.394243595
GAGE2D	0.105444499	0.084745447	-0.158018499	-0.215420302	-0.048816855	-0.15037377	-0.051166513	0.040537852	-0.012411287	-0.116867039
GAGE12E	0.105444499	0.084745447	-0.158018499	-0.215420302	-0.048816855	-0.15037377	-0.051166513	0.040537852	-0.012411287	-0.116867039
TIMP1	-0.067393283	0.055052862	0.458969867	-0.379757864	-0.482404715	-0.415495076	0.164825139	-0.293955123	0.194108745	-0.237584693
ZNF81	0.147323237	0.257851687	0.407114439	0.30379442	0.817999378	0.665491002	0.014871306	-0.122586867	-0.649687824	0.201830347
MAGEH1	-0.269585448	-0.786847136	-0.157014082	0.417263769	-0.150011767	0.467165208	0.15138985	0.790841391	0.651847495	0.800149629
RRAGB	-0.098383579	-0.181517573	0.313476607	0.561823317	0.702789648	0.904820898	0.029820972	0.334163037	-0.258181291	0.641780763
MAGED2	-0.202465271	-0.457548961	0.445525547	-0.058796414	-0.399813094	-0.017762988	0.265376781	0.242559523	0.502631231	0.296036226
AL353698.1	-0.046447903	-0.054086027	0.193125954	0.496610571	0.717750966	0.573056722	0.207107897	0.126269561	-0.429970865	0.224605015
KLF8	-0.263478407	-0.401624692	0.014522114	0.845173527	0.38216489	0.554019112	0.075167911	0.404466724	0.057181191	0.492745446
FAAH2	-0.23126441	-0.285745157	0.208808306	0.455039334	0.666037596	0.791937827	0.114122093	0.587226049	-0.173693261	0.569733405
GAGE12F	0.105816809	0.096311893	-0.163154351	-0.209543561	-0.03703818	-0.158989611	-0.056832272	0.032461091	-0.030001518	-0.135293647
GAGE12G	0.105816809	0.096311893	-0.163154351	-0.209543561	-0.03703818	-0.158989611	-0.056832272	0.032461091	-0.030001518	-0.135293647
GSPT2	-0.170581659	-0.700349899	-0.283907875	0.453799978	-0.123904515	0.465678501	0.178678419	0.750325392	0.657008725	0.815845297
CLCN5	-0.080317692	0.220349559	0.542737512	0.192818682	0.694019001	0.438030241	0.040300655	-0.242302046	-0.670628234	-0.021197898
FAM156B	-0.330735965	0.059703121	0.05079713	0.127648492	0.190391522	0.034858572	-0.142572103	-0.144231832	-0.270128708	-0.182658133
INE1	0.107142191	0.331538475	0.002073289	0.084082322	0.484115316	0.222498808	-0.271640354	-0.213610263	-0.527522977	-0.15895293
FAM101B	0.443510395	0.597314377	-0.177857664	-0.50512964	-0.193205881	-0.57673121	-0.30359496	-0.56839171	-0.283565712	-0.703542543
TMC8	-0.374269194	-0.343231949	-0.5417822	0.189679911	-0.260768993	-0.265020934	-0.034895362	0.39412568	0.343248042	-0.107854054
SYNGR2	-0.289746713	-0.052948662	-0.165897008	-0.071385088	-0.500956227	-0.6223401	0.059042846	-0.207992213	0.211594122	-0.477650812
SEC14L1	0.084996243	0.787359731	0.21403229	-0.348874515	0.190044371	-0.298113998	-0.090968709	-0.651685958	-0.635624989	-0.639323528
METTL23	-0.13287896	-0.603831653	-0.079035727	0.127076591	-0.607112539	-0.013642062	0.229287302	0.434733104	0.802158652	0.466395343
GAA	-0.12549095	0.398423778	0.027067893	-0.348506024	-0.241707242	-0.571317809	-0.297206082	-0.518935	-0.206637694	-0.658974921
PGS1	-0.014007232	0.674813632	0.096203485	-0.347695335	-0.100575493	-0.527633862	-0.2278389	-0.651446815	-0.438612763	-0.763707059
NPB	-0.170777831	-0.097891334	-0.382514919	-0.287355648	-0.737233089	-0.720195665	-0.041183276	0.011565474	0.516539947	-0.322026731
FSCN2	-0.180342752	-0.228932344	-0.351779784	-0.039069891	-0.655176956	-0.540557694	-0.156879681	0.046809468	0.522540001	-0.180218713
METRNL	-0.018866581	0.386660722	-0.208143783	-0.455175378	-0.461286727	-0.802336322	-0.157980942	-0.487619733	-0.023362661	-0.737016899
NARF	0.316762797	0.497728755	-0.257472024	-0.440170196	-0.345025558	-0.62831318	0.255353436	-0.535790462	-0.132374686	-0.638823325
SLC16A3	0.090111632	0.636928006	-0.164906911	-0.536928028	-0.262275562	-0.752107183	-0.261638253	-0.653044623	-0.340015051	-0.884159195
SH2D1A	-0.308469051	-0.797686209	-0.160453748	0.421505136	-0.085142734	0.499678129	0.249933368	0.929355234	0.662795214	0.828380969
OCRL	0.343659902	0.355640216	0.512356462	0.048232427	0.65824399	0.474496893	-0.085200056	-0.356692782	-0.668597721	0.025296672
UTP14A	-0.010927689	-0.679898756	-0.208017241	0.218303296	-0.363721141	0.322344299	0.167270105	0.576408185	0.764552262	0.764931055
BCORL1	0.324511645	0.830659701	0.046920401	-0.335344259	0.283862713	-0.343116182	-0.312292077	-0.765572867	-0.772862324	-0.761834654
HPRT1	0.304978664	-0.370621049	-0.179860288	-0.130466425	-0.570149142	-0.031378671	0.114255108	0.137568087	0.656185762	0.392127837
NCBP2L	-0.096743236	-0.169024028	0.692095651	0.131980348	0.344914152	0.46811114	0.133474901	0.124862663	-0.160265035	0.364148172
PRPS1	-0.195520651	-0.767619769	-0.266374808	0.29517138	-0.503372489	0.119421998	0.265749844	0.708177769	0.898057037	0.639583522
VSIG1	-0.33141319	-0.677721632	-0.126011461	0.418734186	0.022657583	0.571848103	0.098964348	0.889308895	0.549430212	0.827551924
NGFRAP1	-0.385475796	-0.410718757	0.433767049	0.030224596	-0.146904824	0.019627987	0.237131129	0.27673722	0.259649709	0.173227481
WBP5	0.221836008	-0.092881607	0.701015433	-0.147943807	0.157838884	0.304239207	0.248874593	-0.085541248	-0.062238529	0.267728352
WDR44	0.167470478	0.229059786	0.769035693	0.042882488	0.705053481	0.569846487	-0.040015245	-0.17721216	-0.607621214	0.187433563
IL13RA1	-0.031438951	0.641965618	0.309620533	-0.285290597	0.266994433	-0.028624151	-0.404948166	-0.484232093	-0.559336841	-0.319758341
PGRMC1	-0.266860163	-0.400201791	0.739286131	0.212647866	0.146747906	0.403120068	0.197997141	0.255506549	0.091988401	0.443607148
SLC25A5	-0.266944398	-0.586287791	-0.422616966	0.041790227	-0.71548303	-0.344902796	0.097898753	0.43795169	0.859640614	0.174959305
NDUFA1	-0.054889201	-0.029358662	-0.439271973	-0.185251409	-0.437145089	-0.391479355	-0.202507353	-0.03223557	0.306535581	-0.219684855
MCTS1	-0.013221391	-0.473944411	-0.032999426	0.306956419	-0.115060182	0.484992058	-0.042463647	0.450961065	0.477386708	0.714297399
ALG13	-0.128049805	-0.099203291	0.361406233	0.474664034	0.596755664	0.734051094	0.081745535	0.178576313	-0.259489371	0.46406152
ZNF287	-0.176307041	-0.612950315	-0.075443493	0.524420042	0.127056883	0.648471065	0.203899491	0.708747043	0.40468867	0.799067037
GABARAP	0.071718982	-0.148225351	-0.297258903	-0.31505579	-0.856919578	-0.555845462	0.060445961	-0.056148336	0.657071353	-0.091179472
CLEC10A	-0.44699315	-0.415376738	0.334182653	0.170694801	-0.095690563	0.199870198	0.03878775	0.28700724	0.289477286	0.368027118
ASGR2	0.155255005	0.48402223	0.345418409	-0.539733811	-0.212835243	-0.478899512	-0.119611227	-0.68789404	-0.281394651	-0.574512887
AURKB	0.640449951	0.508507889	-0.1735797	-0.544175251	-0.239710433	-0.62626161	-0.112105812	-0.637598	-0.245474001	-0.685091713
PER1	-0.192678738	0.455882101	-0.072297253	-0.128656927	0.151852278	-0.284219822	-0.173204983	-0.34481006	-0.427838187	-0.536495363
TRAPPC1	-0.055883875	-0.200259435	-0.1485802	-0.273150513	-0.622607699	-0.427351027	-0.070360904	0.123428121	0.563567327	-0.013867026
C17orf61	-0.081122529	-0.301505142	-0.299075977	-0.188221584	-0.788522381	-0.498416976	0.066493627	0.1191856	0.715379165	-0.048227284
SAT2	-0.059745514	-0.130062844	-0.137322169	-0.390040572	-0.760246289	-0.560954317	-0.129322266	-0.148263454	0.519007946	-0.171584841
TP53	-0.326561882	-0.741812486	-0.343219427	0.3019318	-0.55078239	-0.028325132	0.163960118	0.618875956	0.854607969	0.455851363
GAS7	0.131839039	0.807303947	0.141730069	-0.514548007	0.018351006	-0.46259591	-0.413118868	-0.784345426	-0.559823674	-0.747999809
RPL26	-0.125228713	-0.55128706	-0.436155707	-0.00734578	-0.668363208	-0.153422364	0.030453733	0.499338966	0.863199689	0.380377309
AC135178.1	-0.091614468	0.267029226	0.09659221	0.333974654	0.737045155	0.457657597	-0.166228476	-0.084136696	-0.647858408	-0.014675123
P2RX1	0.283243537	0.515445215	0.611932283	-0.414905714	-0.014578107	-0.30815204	0.006273516	-0.676636577	-0.438769912	-0.523060645
CAMTA2	0.137648886	0.680264905	-0.133594673	-0.402157738	0.071537272	-0.536606223	-0.335346362	-0.645614945	-0.568279487	-0.836655987
CXCL16	0.118781147	0.669258959	0.004075644	-0.454713973	-0.079856764	-0.388233986	-0.254394894	-0.629114098	-0.38903645	-0.558480896
ALOX15	0.049114342	0.266591579	-0.30264474	-0.066722637	0.035417658	-0.249336304	-0.042597497	-0.186742292	-0.205957916	-0.387131899
KIAA0753	0.069936014	0.415390274	0.375278046	0.22464339	0.843249117	0.582252044	-0.124598277	-0.172483128	-0.730027385	0.077156087
NLRP1	-0.609357728	0.11447225	-0.059857183	0.25028817	0.337855813	0.072799777	-0.331960698	0.12197091	-0.293606883	-0.165784774
C17orf87	-0.213821774	-0.31845499	0.063921123	0.097372289	-0.092959267	0.092358475	0.047590574	0.068988239	0.180251253	0.20439347
ZNF594	-0.006160156	-0.330160977	-0.035259718	0.329649854	0.009368767	0.424477549	-0.006950263	0.412891186	0.316444158	0.587960058
NUP88	-0.315002282	-0.735542694	-0.218639394	0.835907145	0.169173951	0.637239337	0.174527917	0.786568427	0.457548672	0.81206012
C1QBP	-0.164726829	-0.685253354	-0.399198435	0.083245799	-0.751024353	-0.222005516	0.163301474	0.531564787	0.955416572	0.354168717
SCARF1	0.168750371	0.587560158	-0.188820266	-0.526797933	-0.205219027	-0.733749152	-0.226725285	-0.532027082	-0.312088752	-0.820321642
SLC43A2	-0.265255029	0.498489802	0.085207795	-0.267612742	-0.151280848	-0.543624363	-0.233072186	-0.533734427	-0.329646314	-0.703647706
RILP	0.068272142	-0.101218958	0.057355743	-0.304394656	-0.524931954	-0.545033911	0.63628834	-0.214109521	0.261493915	-0.307571534
CCR7	-0.508621639	-0.728514957	-0.254499958	0.424114365	-0.148635294	0.302449253	0.174358257	0.918438566	0.641431921	0.623151482
KRTAP4-8	-0.022106112	0.354660546	-0.274984808	-0.309434015	-0.031972652	-0.475809718	-0.155881223	-0.217086389	-0.221828165	-0.542726024
KRTAP1-4	-0.052759024	0.235038987	-0.398181938	-0.372254746	-0.412929338	-0.730209105	-0.105013998	-0.196144977	0.097743584	-0.588579709
KRT23	0.200123301	0.781011151	-0.03136482	-0.421807079	-0.048169089	-0.379714182	-0.422858029	-0.521542675	-0.370967652	-0.532885654
NT5C3L	-0.213537254	-0.530967837	-0.12794265	0.181456242	-0.320639122	-0.006960227	0.18892742	0.409195803	0.53571477	0.282083156
JUP	-0.384576581	-0.348747713	-0.138301928	0.361186041	-0.27749208	-0.197945366	0.104200092	0.179371974	0.347642772	-0.01521757
ACACA	0.178344401	0.204017561	0.395075491	0.270692151	0.881988138	0.659893041	0.020361046	-0.049126583	-0.668452691	0.163089673
PLXDC1	-0.500801883	-0.612761519	-0.333018195	0.334319105	-0.117348382	0.19026417	0.035727792	0.814726105	0.534523196	0.441983006
GSDMB	-0.285791478	-0.235566176	-0.111132254	0.508333111	0.400365183	0.474587505	-0.021774387	0.409325974	-0.073719315	0.336702661
ORMDL3	-0.433207498	-0.590437153	-0.164406452	0.301919747	-0.13817422	0.04303399	0.229275598	0.618604452	0.399525706	0.251436417
TOP2A	0.961158095	0.337099974	-0.045014032	-0.482678578	-0.060055374	-0.190486002	0.047387268	-0.475086173	-0.198678792	-0.250062753
IKZF3	-0.367199066	-0.574223258	-0.239007707	0.846351603	0.315896525	0.554056187	0.145151763	0.733521211	0.245237838	0.60766659
MYO1D	0.241649968	-0.051229038	0.213356536	0.062341462	0.232458409	0.325565456	0.272395971	0.051994918	-0.081257825	0.255568583
C17orf75	0.05393354	-0.536488506	-0.091673442	0.328446431	0.018574019	0.62430879	-0.005645938	0.559281536	0.444669126	0.830514682
C17orf42	0.135122097	-0.182812178	0.132615322	0.222309965	0.174258102	0.577290304	-0.058043361	0.200370163	0.109063284	0.589969807
OMG	0.113044302	0.653279849	0.183305548	-0.101849866	0.482437379	0.146361126	-0.327916222	-0.341395209	-0.626094344	-0.231389129
EVI2A	0.01577404	0.06134539	0.015455006	-0.145589001	-0.150858902	0.132247477	-0.271517042	0.042018423	0.182195849	0.269685041
CCL3	0.066323468	0.476213297	-0.142262349	-0.334290658	-0.148318715	-0.481434403	-0.126725509	-0.383219028	-0.213814688	-0.559262838
CCL3L3	-0.020068176	0.451470801	-0.221616122	-0.241249695	-0.091332409	-0.442042583	-0.206266172	-0.302296482	-0.210953386	-0.519597261
CCL5	-0.299151687	-0.536052264	0.406884431	0.12032629	-0.139304806	0.097469066	0.206938744	0.471484107	0.383960118	0.345281482
SLFN11	0.156657034	-0.003423296	0.391352024	0.062572165	0.237822095	0.328035755	0.009817348	-0.223243126	-0.223456996	0.199555432
SLFN12	0.147524837	-0.117655263	0.25038812	0.06600821	0.239464615	0.554652948	0.018809404	0.122981936	-0.02419865	0.53408822
SLFN13	0.590811475	0.391202276	0.009585435	-0.057519009	0.581770243	0.289760916	-0.035877976	-0.241521621	-0.578260204	-0.082331803
SLFN14	0.059633266	-0.184680579	0.720999956	0.157968771	0.364459468	0.467317992	0.642692069	0.060089375	-0.178496619	0.35339823
PEX12	0.040714139	-0.430747716	-0.014602263	0.181008008	-0.236198553	0.358414547	0.074263705	0.363634651	0.490952246	0.64489132
FAM106A	0.07985209	0.407570249	0.162062079	0.069995074	0.719619305	0.336867761	-0.108904883	-0.180500956	-0.72903674	-0.142244592
RASD1	-0.169059142	-0.001648037	-0.288384806	-0.304484589	-0.690072084	-0.752495307	-0.099028217	-0.146378095	0.405527374	-0.413437363
LGALS9B	-0.051435229	-0.201818308	-0.397528161	-0.134492877	-0.661259108	-0.552062791	0.08387783	-0.094327614	0.479963068	-0.202601983
CCDC144NL	-0.060763904	0.153744677	0.180779309	0.137439406	0.596427126	0.41521549	0.015871485	0.031367597	-0.495082596	0.060419042
SPAG5	0.905563409	0.359514693	0.023096502	-0.46990509	-0.013702764	-0.179528126	0.079306292	-0.536617652	-0.26593063	-0.290794745
RP11-192H23.4	-0.11946054	0.31529128	0.099889042	0.226013886	0.608238025	0.25973962	-0.15919571	-0.224133998	-0.641299829	-0.20764317
C17orf108	-0.011487545	-0.298844491	0.027148829	0.196378898	0.035722408	0.284423793	0.310709182	0.330542985	0.193739837	0.354600759
SSH2	0.026947126	0.778375885	0.036785458	-0.132905913	0.568072752	-0.077478286	-0.344877956	-0.500969075	-0.839905868	-0.600941476
DHRS13	0.157573552	0.598156153	-0.192159731	-0.425483903	-0.386450529	-0.662400994	-0.117026159	-0.526861537	-0.133581682	-0.676758575
FLOT2	0.253456282	0.827672687	-0.106911678	-0.464636627	-0.129613227	-0.613582777	-0.305662016	-0.784941454	-0.46895975	-0.846842021
POLG2	-0.19266279	-0.316624232	-0.003576703	0.606918206	0.501826291	0.809042639	-0.07735489	0.498599355	-0.018949085	0.676202281
LRRC37A3	-0.159163214	0.216713941	-0.010919334	0.346854477	0.729186646	0.337370495	-0.139457964	0.016335671	-0.594252476	-0.100567731
TEX2	0.549420313	0.522226545	0.378176693	-0.219003979	0.507194761	0.17910275	-0.084278763	-0.518701689	-0.686649953	-0.232634295
CD79B	-0.488583409	-0.641408167	-0.252188742	0.778490576	-0.180041989	0.152560184	0.145598789	0.562860628	0.544237796	0.405310652
ICAM2	-0.316822031	-0.509281488	0.277947187	0.054027612	-0.462233685	-0.203680559	0.301198497	0.259514666	0.532843435	0.121476047
FAM20A	0.356429121	0.582469222	0.028802694	-0.572546079	-0.216095278	-0.499775656	-0.029898817	-0.701279869	-0.287054295	-0.612301603
SLC16A6	0.15376682	0.678635943	0.271409718	-0.424719889	0.091485007	-0.207504952	-0.327045273	-0.659483758	-0.510223346	-0.445008785
WIPI1	0.451499742	0.806483205	0.285765078	-0.593812927	-0.010737156	-0.470007681	-0.091723254	-0.863243056	-0.574636504	-0.744943265
HELZ	0.110626858	0.362564489	0.307756728	0.202209859	0.928054686	0.512498801	-0.106105638	-0.143333126	-0.797809015	-0.022388068
AXIN2	-0.483987689	-0.620426338	-0.246665896	0.561481772	0.167169987	0.529288488	-0.007005601	0.867877897	0.388704919	0.664302779
ABCA6	0.068696911	0.156136744	0.622475723	0.019071829	0.365356359	0.376083397	-0.109379447	-0.147568065	-0.341920363	0.161519098
BRIP1	0.818572198	0.263495917	0.153709392	-0.183525239	0.337340025	0.298174846	0.082575918	-0.273897867	-0.376345619	0.06301924
USP32	0.315080307	0.872421096	0.232883977	-0.292756035	0.507388056	-0.072070342	-0.129508626	-0.709474631	-0.895440226	-0.587239665
TUBD1	0.00752202	-0.290657624	-0.061322456	0.17348519	0.008383614	0.508997217	-0.137672005	0.468229933	0.33139808	0.687364239
RNFT1	0.092947804	-0.18578754	0.186232756	0.158953737	-0.000387138	0.403571662	-0.034860294	0.127786524	0.172090125	0.531133457
ARL17A	-0.165719464	-0.180173932	-0.261495584	0.340815284	0.243549775	0.226450092	0.068471294	0.297051152	-0.013964526	0.159091786
ARL17B	-0.169486361	-0.163801674	-0.269211202	0.341093621	0.267687185	0.221738973	0.04274323	0.281190123	-0.041651019	0.134634156
AC091132.2	-0.220571252	0.102151001	-0.00879408	0.416844507	0.682455365	0.393514897	-0.157607152	0.104483872	-0.496072268	0.008810897
PHOSPHO1	-0.118658711	-0.029700099	-0.029922215	0.117701919	0.063849027	-0.029809717	0.748404521	0.065964752	-0.042109656	-0.057168476
PHB	-0.091827063	-0.611997264	-0.286668583	0.01493462	-0.713748364	-0.189115895	0.144141542	0.462596065	0.903187935	0.38653237
SKAP1	-0.373862965	-0.709660375	-0.298044078	0.53268008	0.060127611	0.499896534	0.154113724	0.934677443	0.523869707	0.717802852
MBTD1	-0.115174601	0.109989113	0.580651764	0.305359371	0.779527527	0.662279224	-0.159799716	0.099560445	-0.517649643	0.28663709
SPAG9	0.109344273	0.73167928	0.218999102	-0.032574858	0.715837531	0.218566201	-0.329719865	-0.406220996	-0.859316116	-0.308552987
MPO	0.763983105	0.408306451	0.077358926	-0.454027532	-0.058256059	-0.302456159	0.053156507	-0.563949208	-0.275646127	-0.415884221
COX11	-0.216227383	-0.712179323	-0.107327785	0.426588035	-0.112235405	0.52028582	0.248876741	0.751831333	0.632265438	0.85907813
MMD	-0.229075172	-0.125117115	0.848310421	0.137765395	0.290556064	0.293762637	0.086589172	0.028587387	-0.190466624	0.189067708
TRIM25	0.188704771	0.827981165	0.049345469	-0.529253416	-0.042763064	-0.481082142	-0.303828143	-0.688618858	-0.490913924	-0.712272003
MRPS23	0.060298233	-0.604845098	-0.070751533	0.163044605	-0.326895338	0.33940973	0.181051468	0.466110076	0.67461534	0.711222265
SLC25A39	-0.051678317	-0.448630419	-0.111796081	0.074839895	-0.2950956	-0.093804884	0.903226242	0.218329068	0.392017003	0.13468555
ITGA2B	-0.005715613	0.027628422	0.910599404	-0.033041898	0.168540786	0.101423491	0.158868758	-0.226382701	-0.249595899	-0.029545954
DUSP3	0.242164524	0.487088306	0.41157104	-0.604181657	-0.142157969	-0.343162954	-0.092251588	-0.668654546	-0.299674779	-0.450302255
BRCA1	0.813106179	0.557984629	0.19308217	-0.315862903	0.335540786	0.142823869	-0.128950707	-0.539338695	-0.55597387	-0.166993487
SLC4A1	0.092245835	-0.284861865	0.041107853	0.104877726	0.027764033	0.114670798	0.899419514	0.127730387	0.097564043	0.156323147
SECTM1	0.215601395	0.513794123	-0.128119729	-0.609961354	-0.341762645	-0.669702121	-0.141038935	-0.588073137	-0.184391679	-0.685557686
CD7	-0.370763011	-0.487986563	-0.541875926	0.019232193	-0.584043147	-0.373005797	0.053208522	0.545171708	0.695974093	0.040873397
DCXR	-0.133698664	-0.518650237	-0.451843841	-0.001988865	-0.796696888	-0.410189821	0.142047428	0.348664509	0.844182791	0.119558211
SMCHD1	0.0607265	0.467134441	0.071677479	0.201940716	0.79651826	0.442784727	-0.28101479	-0.082628996	-0.705931721	-0.013535837
TYMS	0.871363438	0.247463839	-0.080281371	-0.514118449	-0.289528628	-0.371380943	0.089421797	-0.417329085	0.001405203	-0.305470402
NDC80	0.852254742	0.137005478	-0.106767202	-0.182377736	0.15039503	0.241908309	-0.007331786	-0.104188284	-0.108530088	0.178558288
CCL3L1	-0.020068176	0.451470801	-0.221616122	-0.241249695	-0.091332409	-0.442042583	-0.206266172	-0.302296482	-0.210953386	-0.519597261
EMILIN2	-0.093364953	0.326233422	0.303650461	-0.297351665	-0.083175804	-0.264768651	-0.170003076	-0.519730667	-0.277978102	-0.401811127
AATK	0.079241641	0.816954689	-0.098816647	-0.468833437	-0.10070309	-0.654504124	-0.354073803	-0.693605796	-0.48115547	-0.883983377
TIMP2	0.282113581	0.872390478	0.024828797	-0.48694804	0.174850221	-0.34981706	-0.448322425	-0.768022505	-0.696144254	-0.718354067
AC100788.1	0.083606245	0.788638998	0.023820178	-0.233988347	0.430487902	-0.199711141	-0.41196945	-0.596473395	-0.798664113	-0.674309889
LGALS3BP	-0.222837724	-0.585524595	-0.218480358	0.14298251	-0.298786628	-0.027467734	0.315413883	0.578252064	0.522909692	0.268813582
SOCS3	0.213408721	0.751834839	0.038456355	-0.535559764	-0.025097807	-0.451937862	-0.173772703	-0.566060113	-0.451418342	-0.672798231
CD300LB	-0.429883572	-0.280550853	0.280476047	0.176016072	-0.009885544	0.185913007	-0.117638235	0.234255684	0.150351514	0.280097891
CD300C	0.003524933	0.144341671	0.037513441	-0.518768141	-0.587461627	-0.591199377	-0.096756557	-0.435135315	0.181328152	-0.406286669
CD300E	-0.15619712	-0.075825956	0.245999933	-0.240615447	-0.306081194	-0.17891109	-0.014107698	-0.149241093	0.176323272	-0.04266298
CD300LD	0.18357391	0.706766518	0.15989054	-0.396194542	0.153714064	-0.237544445	-0.252201272	-0.632354694	-0.536527371	-0.53987389
CD300LF	0.156278991	0.432755973	0.076533501	-0.478916698	-0.259837838	-0.513604637	-0.188039989	-0.661077382	-0.229176693	-0.591765532
ABCA5	0.129653127	0.233964181	0.30537842	0.287734585	0.905691639	0.743682255	-0.070620277	0.041513969	-0.661997764	0.25465224
ATP5H	0.077309078	-0.434448308	-0.338769673	-0.166573992	-0.802827854	-0.273750872	0.059703794	0.220589878	0.841256657	0.275088468
ACOX1	0.24066978	0.858764527	0.186949349	-0.514210539	0.086259953	-0.263021075	-0.359935563	-0.667834819	-0.543480838	-0.541024991
UBE2O	-0.105470346	-0.323780447	0.072050603	0.279319607	0.152506687	0.148379001	0.871593855	0.174455616	0.005340612	0.124352211
ST6GALNAC2	0.139564481	0.882461517	0.099863156	-0.440696327	0.085943718	-0.396980332	-0.406481693	-0.648646979	-0.575617417	-0.676619745
SRP68	-0.079294471	-0.706553081	-0.217869955	0.098888488	-0.592658057	0.064253728	0.109599192	0.547849287	0.897998892	0.602632614
RNF157	-0.025497795	0.134208291	-0.283421039	-0.049495366	0.256552517	0.084649231	-0.159939346	0.237695784	-0.170129396	-0.067562349
DYNLT3	-0.085657139	-0.503362467	0.239792796	0.255423658	-0.06200012	0.522004831	0.134272603	0.402852501	0.422830614	0.739156803
RPGR	0.037884846	0.566246953	0.29328687	0.139831015	0.797070951	0.452245474	-0.229003836	-0.260659985	-0.801372558	-0.072922514
CFP	-0.111317805	0.043590676	0.138553021	-0.27787962	-0.538444102	-0.470248584	-0.081917136	-0.316041897	0.203365867	-0.309011436
UXT	-0.221445602	-0.588142809	-0.367574814	0.078153613	-0.763205401	-0.244589419	0.095086843	0.457220337	0.917835695	0.294475297
PCSK1N	-0.209574758	-0.133188044	-0.362259863	-0.25749005	-0.791593352	-0.759618701	-0.024694407	-0.017721322	0.544666059	-0.34971105
PIM2	-0.238289483	-0.464722267	-0.346808284	0.155018387	-0.406637267	-0.152371617	0.255728681	0.563668988	0.593456354	0.17460705
CASK	-0.227790927	-0.086543762	0.252594798	0.598822162	0.870806739	0.83882255	-0.000762723	0.388803474	-0.418818592	0.475454763
MAOB	0.058923895	-0.027381346	0.758137465	-0.075682723	0.071790747	0.132626164	0.0562448	-0.178339069	-0.10394661	0.074468031
EFHC2	0.003681707	0.022494057	0.787718673	0.041009807	0.39208042	0.504259444	0.025084617	0.057184764	-0.235905793	0.353982372
SLC9A7	-0.446297802	-0.300370797	0.147632913	0.906718143	0.501466614	0.551035851	0.073754353	0.312921282	-0.117528773	0.369818438
NDUFB11	-0.226165148	-0.376700988	-0.308224509	-0.100425672	-0.869579076	-0.592972321	0.103304377	0.159467067	0.779521574	-0.087816958
BEND2	-0.169759084	-0.149739395	0.852831005	0.136604469	0.334828984	0.410282042	0.099134329	0.090173177	-0.184857242	0.289028145
ARHGAP6	0.085276265	0.276363183	0.919979652	-0.107916884	0.364700179	0.139896548	0.085042687	-0.388341871	-0.492778623	-0.144058966
TRAPPC2	-0.035235484	-0.417333339	0.486647633	0.310502167	0.210498869	0.652377367	0.116040814	0.417200921	0.169477795	0.722491045
GEMIN8	-0.136154277	-0.418042213	0.068851365	0.473086447	0.370515707	0.757544756	0.061218352	0.531005528	0.11281674	0.722821086
FANCB	0.390472706	0.012275539	0.348931246	0.233115653	0.500304819	0.689062375	-0.030018538	0.029747655	-0.276376601	0.461879144
APOO	0.211473491	-0.45617924	-0.102410697	0.089779549	-0.268971162	0.317997932	0.32626294	0.389811168	0.582878805	0.648343992
PCYT1B	-0.063859243	-0.205751167	0.684506026	0.044501187	0.14651687	0.269459335	0.363075646	0.078509015	-0.033717894	0.262352495
CXorf21	0.189740232	0.304530246	0.224479828	-0.149343307	0.064463002	0.156168082	-0.270704611	-0.316883436	-0.210826664	0.075209042
CXorf23	0.157656873	0.404651683	0.287158095	0.269836742	0.875315815	0.651760463	-0.146012679	-0.17179482	-0.744182097	0.127188426
EIF1AX	-0.050060144	-0.679011591	0.0473223	0.320782265	-0.12534522	0.4384087	0.105476585	0.586768413	0.560804349	0.739211117
FUNDC2	-0.030393856	-0.582205199	0.008799345	0.348399776	-0.038443938	0.569989601	0.241522407	0.565085536	0.495636913	0.825424157
VBP1	0.369979062	-0.282670848	-0.044127857	-0.125012362	-0.37168635	0.171316887	0.146046174	0.203395693	0.531604238	0.512389946
SPRY3	0.40356827	0.629192691	0.20752072	-0.031854503	0.708132205	0.304861742	-0.197331158	-0.400080459	-0.822943703	-0.20630955
SLC25A6	-0.417050705	-0.735525553	-0.317193267	0.204758086	-0.631993408	-0.178733347	0.153216646	0.531592799	0.862074633	0.307605008
P2RY8	-0.573483784	-0.615613079	-0.252405221	0.656731771	0.066236229	0.275575683	0.114236602	0.71920763	0.349393534	0.412558979
SSR4	-0.136446023	-0.349698703	-0.257820496	-0.202928966	-0.880747438	-0.567798258	0.078641228	0.152444463	0.781599946	-0.042644136
OPN1LW	0.024328278	0.270815372	-0.267964156	-0.172623003	-0.037870352	-0.230839248	-0.209239623	-0.052184916	-0.084683672	-0.246305741
TKTL1	0.302730451	0.069848135	-0.244963658	-0.18522944	-0.086143574	-0.060446988	-0.007612738	0.033455441	0.07853325	0.018933936
RPL10	-0.49889588	-0.605628208	-0.251419963	0.332171125	-0.422561834	-0.038228207	0.031158796	0.560023892	0.696623045	0.356867927
FHL1	-0.17551857	-0.245117401	0.790871929	0.100941528	0.154749346	0.305248693	0.217714232	0.141377155	-0.00253177	0.287197464
CD40LG	-0.34010902	-0.62516141	0.093314397	0.485457637	0.21658833	0.682156604	0.148076452	0.810383245	0.351088045	0.807951332
ZNF449	0.179422945	-0.111652176	0.28036755	0.253478691	0.438690134	0.75462408	0.11256574	0.198018393	-0.119104678	0.618353499
ZNF185	-0.145827895	-0.037213894	0.881932264	0.004521703	0.220096825	0.203502957	0.061491856	-0.091358996	-0.209203971	0.096209769
ZNF275	-0.327859699	-0.299071651	0.159644438	0.42501989	0.609921514	0.665396431	0.09840481	0.457652722	-0.171516911	0.467708073
AFF2	0.615587436	0.514020941	0.119015336	-0.193328312	0.42414458	0.084491061	-0.192466168	-0.370008664	-0.566539083	-0.253632989
RBM41	0.077077008	-0.065826581	0.386423056	0.416529345	0.786435019	0.900222408	0.112277493	0.240642577	-0.380926259	0.584740712
PSMD10	0.260385773	-0.35283139	-0.047088604	-0.01814685	-0.331298986	0.244364947	0.095995717	0.236331034	0.537544171	0.592526907
ACSL4	0.25666133	0.821296016	0.390236942	-0.352459764	0.425819214	0.001721118	-0.22775971	-0.692110427	-0.786537356	-0.446488169
ODZ1	-0.341292385	-0.091208361	0.108348896	0.440568057	0.691654153	0.66582808	-0.072411941	0.502199233	-0.28786119	0.392229368
RPL39	-0.267014191	-0.562009301	-0.496715332	0.080341839	-0.672664329	-0.21583145	-0.050701274	0.525236609	0.885362688	0.307568847
UPF3B	0.181021277	-0.303570276	0.052992367	0.346295142	0.314663483	0.725887224	-0.010682376	0.394327106	0.123439445	0.749080704
C1GALT1C1	0.363492793	0.259049549	0.232858369	0.028550001	0.297149061	0.441072163	-0.121207715	-0.202527012	-0.292095546	0.251890396
ZMAT1	-0.181180446	-0.244178013	0.19379738	0.656062537	0.795689477	0.903008519	0.106481183	0.44126977	-0.285366535	0.614781958
BEX1	0.230735907	0.18423227	0.652395581	-0.32563591	-0.025703625	-0.101965503	0.15696108	-0.418248683	-0.198848855	-0.166115356
TCEAL8	-0.051349264	-0.649156388	-0.07958377	0.115797808	-0.375735229	0.278493442	0.148669609	0.565027213	0.753926836	0.695332742
GLA	0.256322413	0.482947927	0.474605949	-0.491472862	-0.160212403	-0.296147695	-0.185108431	-0.643983517	-0.234042878	-0.380886839
CHM	0.13284142	0.047596195	0.370490045	0.386168471	0.791450121	0.859014097	-0.011521676	0.115229364	-0.466937907	0.499099042
NAP1L3	-0.144122515	-0.648505145	0.076269536	0.321055869	-0.118677572	0.462393408	0.253986204	0.587910828	0.560553036	0.731792928
SYTL4	0.132640824	0.183493578	0.958222489	-0.135827515	0.342922189	0.227733943	0.118290166	-0.321853203	-0.421218133	-0.003328016
MTMR8	-0.132668348	-0.269947822	0.182657681	0.606294423	0.752690184	0.918787918	0.100705126	0.49201977	-0.212425911	0.66804063
VSIG4	-0.037091569	0.295411145	0.234950549	-0.120379589	0.051312432	-0.011355186	-0.215479632	-0.324106635	-0.228970503	-0.132963046
OPHN1	-0.047160579	0.035561445	0.865837468	0.111270818	0.524720042	0.481929336	0.098191245	-0.052566908	-0.388938102	0.228304919
PHF8	-0.033265003	0.507727565	0.109185989	0.129689076	0.736543286	0.163650002	-0.19700013	-0.322317221	-0.824665853	-0.393300975
ALAS2	0.117444822	-0.269554091	-0.048273299	-0.00907591	-0.132602564	0.005846798	0.877757375	0.114907833	0.218046404	0.137328672
TAF9B	0.089502299	-0.596869788	-0.063701413	0.051757228	-0.372448602	0.285678617	0.191248821	0.557202607	0.73212868	0.716243509
CYSLTR1	-0.048053864	-0.473198717	-0.005781871	0.418851474	-0.014901759	0.533366885	0.018045956	0.51172307	0.415951337	0.759457659
ITM2A	-0.311774099	-0.74652375	-0.173222117	0.323744546	-0.150067615	0.379363896	0.150396001	0.895617196	0.668499069	0.733470356
BRWD3	0.046708247	0.590543467	0.383539409	0.040454181	0.83516146	0.366508843	-0.238050157	-0.328437677	-0.885230456	-0.193004357
IL2RG	0.016998248	0.042595016	-0.49062706	-0.016858006	-0.156885137	-0.27838655	-0.145260324	0.152872311	0.137877254	-0.17153163
CXorf65	-0.068026762	0.270170116	-0.39838856	0.114804583	0.240841339	0.037664823	-0.321595467	0.07736028	-0.235388662	-0.136281851
RPS4X	-0.287283049	-0.727440034	-0.29143439	0.236565014	-0.500783473	0.053555508	0.064765109	0.66611887	0.873650998	0.55446949
HSD17B10	-0.126375577	-0.507965836	-0.355003214	-0.076111044	-0.855389365	-0.423926581	0.063990651	0.245618703	0.857962305	0.106425689
TFE3	0.171528979	0.765722757	0.015283364	-0.514839337	-0.164617887	-0.603948129	-0.22553453	-0.761158132	-0.445074515	-0.812979861
RPS4Y1	-0.063113804	-0.01657655	-0.131076965	-0.052665577	-0.064437987	-0.071481617	0.14402172	-0.012598435	0.05088358	-0.028422343
ZFY	-0.033311102	0.016950839	-0.051429583	0.002287452	0.071018271	0.04345129	0.158559846	-0.045161264	-0.068328508	0.003753216
TSPY4	0.07291996	0.126347323	-0.349316259	-0.297353198	-0.229254085	-0.33316159	0.021688663	-0.050210645	0.085072687	-0.225478854
TSPY8	0.059799109	0.130504699	-0.344868099	-0.29716457	-0.226954034	-0.333223574	0.021614583	-0.049556637	0.080499921	-0.229088146
TSPY2	0.035108042	0.125091765	-0.360413871	-0.295931997	-0.232932554	-0.356456069	0.023250003	-0.045128869	0.081577049	-0.250979267
MPP1	0.018068967	-0.183056734	0.538249091	-0.111553832	-0.143163968	-0.062847586	0.768180178	-0.103069046	0.090751263	0.028173927
CLIC2	0.323807724	-0.198192823	0.09397975	-0.004425351	-0.002537785	0.178164526	0.885857624	0.020043378	0.095837922	0.242221707
CYorf15B	-0.067502897	0.02726312	-0.025514501	0.056651745	0.158163676	0.10557429	0.14780448	-0.013700626	-0.118178786	0.02598241
EIF1AY	-0.031404087	-0.019357303	-0.046796558	-0.008520588	0.03179628	0.009718447	0.272624814	-0.032572334	-0.026926235	0.000926424
RPS4Y2	-0.062566004	-0.08304816	-0.10136597	-0.01063186	-0.098900666	-0.01070165	0.138244803	0.027166037	0.123001665	0.071198729
USP9Y	-0.039288669	0.057982634	-0.033689792	0.04815366	0.173610185	0.09757942	0.134013037	-0.031612646	-0.146577014	0.004435858
TSPY3	0.064476605	0.129200247	-0.346773585	-0.297613376	-0.231383058	-0.336425632	0.021219129	-0.051497201	0.084385692	-0.229393431
TSPY1	0.060162499	0.142121434	-0.361791296	-0.330271817	-0.252326069	-0.371782058	-0.004318949	-0.058886508	0.086805697	-0.259223258
TSPY10	0.06328077	0.13139545	-0.346638272	-0.304463399	-0.238361323	-0.344695017	0.018598236	-0.053742689	0.086479778	-0.235172009
TXLNG2P	-0.074544789	-0.002775645	-0.052098531	0.041992029	0.10001558	0.068353931	0.155632388	-0.001483501	-0.065686566	0.023690672
DDX3Y	-0.031990649	0.077565952	-0.062640529	-0.037320326	0.071251334	-0.014782451	0.125642433	-0.086017736	-0.105976202	-0.069425634
TMSB4Y	-0.015657328	-0.053658094	0.256470664	0.009420599	0.121125858	0.175582217	0.149904544	-0.032832805	-0.079495485	0.121538588
IDH3G	-0.127664104	-0.48083655	-0.292384875	-0.136435358	-0.902698983	-0.462085472	0.136096775	0.228627565	0.875827384	0.107250156
ARHGAP4	-0.323931911	-0.280213672	-0.350288099	0.061303054	-0.515463257	-0.424841051	-0.033931521	0.13013717	0.43049323	-0.203578239
GABRE	0.246796719	0.558679133	0.703939739	-0.28419545	0.315522934	-0.052522279	-0.041827704	-0.609087105	-0.62048055	-0.398610086
ZNF280C	0.122214986	-0.170440151	0.245171426	0.513208356	0.65411363	0.886542624	0.080846217	0.348248203	-0.190552615	0.67823436
MBNL3	-0.101480507	-0.481899141	0.210543096	0.379977261	0.228658266	0.439225218	0.850851122	0.412944089	0.14102975	0.48584121
ATP11C	0.268112799	0.340988068	0.250588363	0.241041859	0.851627655	0.594290812	-0.04490473	-0.161728738	-0.725832647	0.108919027
RBMX	-0.153715663	-0.790292771	-0.227511456	0.203542863	-0.548958726	0.103732633	0.18129615	0.638079258	0.919543814	0.64866615
SLITRK4	-0.019365519	-0.086419718	0.541072141	0.032639493	0.234755393	0.38592643	0.045051694	-0.059888285	-0.178226978	0.281940158
MOSPD1	0.325278234	-0.365730757	0.108413499	0.148384532	0.044394501	0.463383514	0.705325311	0.217978519	0.223579384	0.577567329
ZNF75D	0.314670948	-0.107912017	0.233205791	0.297148529	0.498407198	0.759930617	0.056953472	0.228471273	-0.164706723	0.604362629
TAP1	0.160771157	0.049961276	-0.327597852	-0.210961311	-0.247470055	-0.389923197	0.078662064	-0.010071984	0.07509736	-0.288173789
PSMB8	0.030146988	-0.509707526	-0.295455799	-0.094262369	-0.770161576	-0.251592852	0.157630396	0.303074939	0.825889615	0.282771523
LY6G6F	0.093646575	0.235762846	0.871939799	-0.223730031	0.099716587	-0.072964622	0.115655289	-0.429968173	-0.322968906	-0.235219431
HSPA1B	0.307579845	0.519684523	0.090963624	-0.647422552	-0.484836715	-0.644453584	-0.21643457	-0.597892408	-0.04753361	-0.577219831
HLA-DQA2	-0.444347413	-0.552908449	-0.353012958	0.721413587	-0.114946961	0.183652364	0.136885114	0.555574343	0.474319584	0.441803328
AIF1	-0.046508877	-0.108707316	-0.177799411	-0.342204176	-0.800519246	-0.455339475	-0.073437856	-0.076561277	0.607556957	-0.037915009
UTY	-0.039535368	0.119412725	-0.020609038	-0.018777283	0.148070825	0.024385369	0.119365495	-0.102204898	-0.178305639	-0.081224113
AC134882.1	-0.145976538	-0.464196073	0.02258953	0.482852711	0.367224145	0.754292508	0.071900319	0.642237083	0.166859387	0.764768774
KDM5D	-0.039842771	0.063228151	-0.047678222	0.002456668	0.099269479	0.011433635	0.144061397	-0.086235066	-0.121182882	-0.061580497
RBBP8	0.727515245	0.167980143	0.083627738	-0.061687793	0.275632167	0.380460692	-0.005819606	-0.184121108	-0.202555296	0.262990396
SNRPD1	0.189033944	-0.589515948	-0.122834935	0.154931322	-0.333577801	0.29483043	0.153152846	0.431808137	0.662127137	0.67557049
MIB1	0.155514253	0.283980137	0.443548165	0.174823457	0.82641781	0.646447028	0.030359182	-0.128370562	-0.696169086	0.177057268
RNMT	-0.038478459	-0.392493287	0.143122203	0.50286817	0.534179926	0.865206601	0.070507738	0.436999236	-0.026621105	0.751754704
TTC39C	-0.102724813	-0.455615509	-0.462873724	0.362642778	0.098648436	0.410900436	-0.158044683	0.708706794	0.363335377	0.569961783
HRH4	0.170965562	0.190545038	-0.142869918	-0.026382203	0.213162318	0.113552237	-0.002882915	-0.104298922	-0.223380283	-0.041136306
RIOK3	0.123784055	-0.317298526	0.343583127	0.079430625	0.087580725	0.234421649	0.858884088	0.086691435	0.056143907	0.281173803
RNF125	-0.475472358	-0.714169015	-0.205763879	0.411719421	-0.052096923	0.397970695	0.060294115	0.821162667	0.556383122	0.66389339
TAF4B	-0.229897727	-0.276595312	0.201860963	0.648932126	0.705565992	0.831723935	0.133096356	0.55678275	-0.180537608	0.595144691
ELP2	-0.461328864	-0.66453187	0.0045486	0.716516123	0.254567829	0.680255407	0.105909112	0.74572923	0.321519112	0.76197369
ANKRD12	0.079068857	0.275094345	0.291658021	0.277597476	0.885074663	0.671918431	-0.09698117	0.026069733	-0.65879737	0.222183682
CEP192	0.123057702	0.21390436	0.232899409	0.334304643	0.878280829	0.619793903	-0.014134349	-0.044772178	-0.666024274	0.158910784
RAB31	0.423528109	0.601728242	0.350022795	-0.463524393	0.049627408	-0.151157061	-0.279877322	-0.633711059	-0.447466281	-0.376953179
IMPA2	0.204075762	0.678343121	0.223953687	-0.471333425	-0.170883472	-0.398264062	-0.302162368	-0.745148549	-0.34496462	-0.551514808
TWSG1	0.135770889	0.095503839	0.853597716	0.015794109	0.376978664	0.343875584	0.213241482	-0.229589789	-0.380125738	0.101460339
C6orf48	-0.305143999	-0.675945334	-0.458041486	0.186058715	-0.606368304	-0.066966812	-0.000720518	0.610260481	0.881070572	0.450953728
HSPA1A	0.409165491	0.605760883	0.091696665	-0.654892806	-0.364907992	-0.533778739	-0.325855169	-0.618023774	-0.148825288	-0.525269436
RPS18	-0.331142021	-0.590837655	-0.564962786	0.201240012	-0.503987018	-0.138368197	-0.002100025	0.606358413	0.781788966	0.295654832
LST1	0.091774012	0.093039325	-0.256975535	-0.452058238	-0.829983908	-0.679442147	-0.12035086	-0.297045034	0.467542632	-0.319039991
FLOT1	0.434103351	0.767027047	-0.170173296	-0.683044653	-0.323801946	-0.683736833	-0.281663437	-0.702750348	-0.267182857	-0.769698667
EPG5	0.265742078	0.570867246	0.221005342	-0.000958363	0.786307931	0.222988202	0.003427131	-0.414347294	-0.901650652	-0.329565792
EPB41L3	0.185340074	0.168969373	0.400017054	-0.271327227	0.168358893	0.104131918	0.040485985	-0.395000044	-0.304114601	-0.04609121
LPIN2	-0.094810154	-0.291152448	-0.025491221	0.275536144	0.366492493	0.362617545	0.660063532	0.411210233	-0.068604016	0.295455809
MYOM1	0.065982094	0.283116523	0.875070842	-0.052572619	0.501896293	0.314396508	-0.024703974	-0.333443144	-0.5543017	-0.022081266
RP11-677O4.1	-0.094558834	0.327991826	-0.068138174	0.19835194	0.617285971	0.116947142	-0.175572272	-0.155308975	-0.638179864	-0.339241747
PPP4R1	0.247631906	0.927083509	0.096841235	-0.294136554	0.339413715	-0.165765837	-0.417984981	-0.640987832	-0.729516002	-0.570954376
ZNF521	0.303291834	0.146922938	0.391485946	-0.032543054	0.345140276	0.304051586	0.122234303	-0.137125784	-0.280988878	0.10807805
OSBPL1A	0.432098238	0.39775431	0.384092801	-0.139024223	0.45819018	0.297153809	-0.107975085	-0.379469342	-0.548688528	-0.042047134
KLHL14	-0.3101487	-0.255557051	0.074698912	0.918225617	0.563324658	0.662422873	0.026503752	0.373878293	-0.127495139	0.481189461
DSC2	0.097172581	0.880281312	0.209651096	-0.401885971	0.207760445	-0.222290762	-0.379603453	-0.635196665	-0.649541024	-0.569361435
DSC1	-0.310603775	-0.503604208	-0.066298492	0.377628891	0.168007157	0.597125533	0.00238485	0.718171538	0.330636281	0.727751243
C18orf55	0.095200132	-0.495361742	0.054425626	0.359528985	0.156934186	0.713022157	0.075901097	0.476961456	0.30983736	0.84990915
CNDP2	0.051893869	-0.490693808	-0.211686156	-0.168961346	-0.628759647	-0.220284396	0.222257524	0.157759859	0.658048468	0.218963664
ZNF407	0.143721575	0.426521712	0.356820732	0.146066859	0.907192096	0.481453959	-0.088880751	-0.22707398	-0.846721845	-0.078054254
DOK6	0.171558355	0.087558764	0.71703543	-0.173119154	0.019747181	0.076523378	0.139014573	-0.254410595	-0.11947793	0.027768335
SERPINB2	0.487589682	0.544454756	0.216252831	-0.40619259	0.018271678	-0.126828437	-0.240432404	-0.572816336	-0.34202263	-0.278690688
SERPINB8	0.074319949	0.357166804	0.509431145	-0.118266131	0.269781642	0.186750852	-0.172300505	-0.458167235	-0.449729791	-0.082015488
SERPINB10	0.759627025	0.395053713	0.206679672	-0.385653203	-0.009040628	-0.089356865	-0.015765287	-0.485669657	-0.248180181	-0.191179652
YES1	0.129864956	0.003810711	0.577197698	0.136471582	0.628020223	0.638883807	0.128478166	0.077966882	-0.394101239	0.354403343
HAUS1	0.223866746	-0.429817215	-0.172780721	0.034014262	-0.358111557	0.204486022	0.039016697	0.30195206	0.588394105	0.533115516
SETBP1	-0.008467065	0.340026402	0.012999863	0.324336567	0.652833772	0.156715808	0.056900638	-0.169345949	-0.641024463	-0.272729528
SLC14A1	0.023620619	-0.361270131	0.055998381	0.234178622	0.158028886	0.305481264	0.922576398	0.29152583	0.10299615	0.328479026
KIAA1328	-0.028893313	-0.133583671	0.107240174	0.507181336	0.762119052	0.77725305	-0.062513878	0.359356194	-0.314845389	0.481837113
NEDD4L	0.262849102	-0.182203254	0.209797238	0.153806003	0.265024138	0.384300212	0.751453247	0.008592581	-0.090906473	0.295576153
RAB27B	0.037059812	0.071193499	0.938790291	-0.038884914	0.286360269	0.209244042	0.079215912	-0.188248676	-0.291350222	0.048325553
WDR7	-0.073566298	-0.047488451	0.315134052	0.433927389	0.893858123	0.732632449	0.145614915	0.235516383	-0.530516498	0.316524792
C18orf54	0.375125221	0.059987675	0.340934965	0.151452597	0.514713464	0.606874871	0.057125741	-0.067251135	-0.346291878	0.353212831
SKA1	0.840871088	0.156724638	-0.064982678	-0.292181862	-0.133450329	-0.081647535	0.013298083	-0.313840088	-0.020576951	-0.070103433
PHLPP1	0.298746918	0.702762888	0.116681974	-0.020996968	0.587451382	0.020277304	-0.281263709	-0.544135137	-0.828824155	-0.476244867
PMAIP1	-0.22752133	-0.210850803	0.026094469	0.393682825	0.452833913	0.502447327	0.119139492	0.28182772	-0.136202075	0.366674392
MALT1	-0.404011615	-0.617236997	0.018788606	0.714556659	0.469325303	0.804592297	0.085930907	0.77877887	0.174530829	0.803890363
ALKBH7	-0.256578325	-0.481003056	-0.24511156	0.106987463	-0.669139127	-0.182674331	0.048861146	0.364676083	0.779803228	0.267892124
EBI3	0.228261774	0.268928145	-0.220039399	-0.324262881	-0.305477469	-0.475403322	-0.097402717	-0.444919227	-0.036075899	-0.449324295
RPL36	-0.264324	-0.394824785	-0.45228852	-0.124158519	-0.826147699	-0.595852487	0.083078304	0.267314908	0.775049568	-0.094464043
HMHA1	-0.416056341	-0.256233068	-0.26614143	0.010020668	-0.471694043	-0.470287372	-0.031820666	0.197653676	0.385504669	-0.257085047
GPX4	-0.257152823	-0.560357106	-0.070308183	-0.06224779	-0.756713156	-0.342037114	0.247919619	0.295223754	0.818136203	0.171744688
CNN2	0.130304419	0.137194957	-0.406358641	-0.360761609	-0.705208208	-0.677011656	-0.183429511	-0.146080155	0.419490961	-0.385378834
ABCA7	-0.081004419	0.505450386	-0.193307674	-0.083751476	0.044447974	-0.441509394	-0.275934196	-0.454413661	-0.424774615	-0.697416142
AZU1	0.616801888	0.33438305	-0.065153385	-0.484751818	-0.344817477	-0.5387557	-0.033492396	-0.536195688	-0.061165085	-0.502370755
PRTN3	0.559894307	0.335639013	-0.146056963	-0.536206814	-0.407862477	-0.66156397	0.020273434	-0.56630809	-0.042120009	-0.604735516
ELANE	0.636630251	0.333727738	-0.078832498	-0.524560684	-0.340086125	-0.541963431	0.046889997	-0.521596148	-0.058891415	-0.505904986
CFD	-0.291182249	-0.161749649	0.147118211	-0.049235838	-0.257212505	-0.19468265	0.039338673	0.043534153	0.187341376	-0.083160263
RPS15	-0.214695246	-0.554530446	-0.36502282	-0.045253071	-0.842895146	-0.384772743	0.061532257	0.383765888	0.926278671	0.203329691
MIDN	0.143605994	0.630074156	-0.324729262	-0.530192246	-0.415759186	-0.834767256	-0.348040703	-0.583481906	-0.161150111	-0.846489915
ATP5D	-0.139563696	-0.432694942	-0.386919638	-0.15107917	-0.834655331	-0.51678884	0.13008853	0.257999888	0.812175267	0.018843731
CIRBP	-0.346088282	-0.650688899	-0.32098266	0.267926821	-0.321307043	0.070195172	0.082684184	0.624813204	0.627672409	0.416045496
GNA15	0.3093612	0.536934035	0.17223758	-0.634437106	-0.370051372	-0.684021509	-0.103443156	-0.761093762	-0.208745717	-0.730301427
S1PR4	-0.175799786	0.311569529	-0.321791813	-0.1614417	-0.355819767	-0.608362845	-0.200642121	-0.205307195	0.010171525	-0.600217057
GADD45B	0.126533392	0.425952495	-0.201931301	-0.494254407	-0.269534198	-0.510929633	-0.133983525	-0.360647139	-0.103689299	-0.500133357
FECH	0.085626841	-0.370317696	0.016325694	0.093496449	-0.027110433	0.148743604	0.953438878	0.243703359	0.215958135	0.27265242
CCDC68	0.380402495	0.232678152	0.559682629	-0.199485729	0.21501831	0.09401632	0.395944662	-0.413842656	-0.354913403	-0.092528209
TCF4	-0.235336753	-0.291150332	0.165976786	0.847854002	0.601423389	0.709920376	0.176588642	0.33590433	-0.144296433	0.525072817
RTTN	0.016928214	-0.071364641	0.268179639	0.510991766	0.897920285	0.865259815	0.044267976	0.307498564	-0.456830442	0.491890359
CD226	-0.160264311	-0.3171157	0.763831821	0.180823244	0.315908302	0.527782721	0.138062348	0.339884846	0.010962623	0.516979393
BCL2	-0.398477547	-0.339885349	-0.013614041	0.592323348	0.441952558	0.620075523	0.015279637	0.644328271	0.033064431	0.545088779
PIGN	0.177703758	-0.079883026	0.582285859	0.277607503	0.622850573	0.755724963	0.137560379	0.093122127	-0.330230737	0.504285848
AC068473.1	-0.167599036	-0.02271975	-0.277353345	-0.2519585	-0.475095664	-0.5540265	-0.157464043	-0.040346219	0.262683633	-0.331817015
OR4F17	0.051071481	0.098345536	-0.282247162	0.009184671	0.186607997	0.078774332	-0.129148949	0.151004796	-0.094855632	0.010181957
BSG	0.115145664	-0.32231056	0.00923284	-0.079294328	-0.318252375	-0.144663024	0.884212958	0.053950979	0.323055969	0.07156843
CDC34	-0.007182139	-0.137749791	-0.011617759	-0.107697197	-0.340451189	-0.319601587	0.698292827	-0.099740306	0.1837571	-0.203058016
ZNF516	0.164186573	0.878209407	0.215703299	-0.316805763	0.384376495	-0.251196308	-0.343964406	-0.739038051	-0.83445115	-0.734258048
CYB5A	-0.030798292	-0.695566831	-0.234698692	0.26400009	-0.423423898	0.152987222	0.356909834	0.520384397	0.737305337	0.601619949
LOXHD1	0.124556224	0.396869166	0.419519523	-0.21211411	0.201713169	-0.009658768	-0.26385156	-0.385816588	-0.426314095	-0.258250396
PSTPIP2	0.554452162	0.701838299	0.504766809	-0.5805708	0.151435368	-0.25366387	-0.068708722	-0.756431448	-0.607980427	-0.547228606
RPL17	-0.277691406	-0.679116047	-0.232399939	0.301071454	-0.469365564	0.136477739	0.033006527	0.559852455	0.787896722	0.571391692
PIAS2	-0.195555975	0.088484485	0.216087618	0.454382893	0.871748768	0.69157997	0.000886425	0.206858782	-0.552169838	0.269181618
TCEB3C	0.111899912	0.120496861	-0.313640729	-0.411363171	-0.40265398	-0.557201926	-0.062587351	-0.08755744	0.169210578	-0.370653946
TCEB3CL	0.108510408	0.123563049	-0.304484963	-0.410111066	-0.393468512	-0.546445781	-0.079063199	-0.085747088	0.162901009	-0.363384543
IER3IP1	-0.074227118	-0.681852211	-0.080884213	0.081477704	-0.602843453	0.025681505	0.264503094	0.422472188	0.821031623	0.52193488
UBA52	-0.255475296	-0.624900228	-0.358635748	0.025971595	-0.760267606	-0.26832506	0.120813701	0.470685099	0.936288454	0.307231033
ZNF486	0.003014664	0.137719549	0.101831382	0.256017016	0.180154377	0.339521668	-0.089917482	-0.009969777	-0.12448494	0.219009476
ZNF738	-0.129988894	-0.176778251	0.095890174	0.54237861	0.541575613	0.733595872	-0.016587031	0.276811909	-0.187222824	0.51460334
ZNF431	-0.160055107	-0.148774666	0.395055236	0.438909787	0.629001586	0.784914065	-0.054353611	0.315901741	-0.23934899	0.545818373
ZNF253	-0.070311792	-0.466246892	-0.141561755	0.428867287	0.112981332	0.63518051	0.039044055	0.59949144	0.357831261	0.78194834
ZNF507	-0.064161833	-0.251019061	0.01759049	0.539627599	0.645471915	0.797776391	0.047342366	0.58279115	-0.114829239	0.636430184
DPY19L3	0.446573701	0.681471134	0.336492031	-0.121834046	0.564642426	0.223570119	-0.12725151	-0.588128272	-0.784789307	-0.274390938
PLEKHF1	-0.133518187	-0.447754244	-0.472037476	0.070047563	-0.413899492	-0.174171169	0.147613891	0.506921352	0.60414554	0.201818869
POP4	0.22936223	-0.337215051	-0.165197414	-0.220826885	-0.627141217	-0.136237552	0.081858605	0.181013012	0.692914516	0.332047862
ZNF493	0.023213344	0.004553898	0.163526549	0.444252522	0.549357864	0.706445917	-0.108311597	0.218245671	-0.241742812	0.489875956
ZNF429	-0.004037633	0.13700036	0.15269396	0.322068893	0.461676968	0.492518529	-0.154080247	0.032604864	-0.302511981	0.259916032
ZNF257	-0.047122918	-0.187788479	0.062858049	0.465341485	0.367526583	0.580632963	0.039632846	0.29974346	-0.06365537	0.460148316
ZNF730	0.324524941	-0.254079697	0.101067999	0.036017328	0.02265876	0.372143173	0.05918143	0.213974411	0.200801199	0.452960416
ZNF492	0.185540695	-0.22171207	-0.008594467	0.245499223	0.208879537	0.554358833	0.114621686	0.310027487	0.08485442	0.549467291
RPSAP58	-0.19006707	-0.564051453	-0.1240026	0.338216887	-0.292126668	0.155891255	0.129014857	0.571801982	0.612043064	0.465911001
ZNF254	0.106516299	0.238047489	0.189803145	0.343473724	0.767831717	0.703913377	-0.079608004	0.069365746	-0.513843212	0.315522277
ZNF302	-0.233486642	-0.669262676	-0.078122145	0.500960273	0.008015174	0.620399984	0.199829662	0.769812287	0.548113756	0.887979513
ZNF181	-0.200413948	-0.571731501	0.101605172	0.57078448	0.265037551	0.775303959	0.191207544	0.594973002	0.258728103	0.831775077
ZNF30	-0.179489964	-0.636413326	-0.108262701	0.421829282	0.04283331	0.624042992	0.027539008	0.762700017	0.503205982	0.857478718
GPI	0.450032587	0.065074353	-0.21384038	-0.426778094	-0.62133954	-0.583722173	-0.024293572	-0.343249043	0.30343656	-0.374410243
KLF2	-0.410981843	-0.295522453	-0.468581622	0.116187578	-0.461931728	-0.420268913	0.041106482	0.324700804	0.469178145	-0.153858479
CYP4F3	0.530163466	0.800474337	0.018628106	-0.384902087	0.182130576	-0.225279673	-0.247271219	-0.611052168	-0.560655692	-0.530225917
FAM129C	-0.548613197	-0.461131136	-0.244469921	0.851519716	0.050189033	0.197059215	-0.0092384	0.437849227	0.263895699	0.279365436
PGLS	-0.082926404	-0.22652257	-0.222836404	-0.226996024	-0.809026265	-0.611587068	0.051412385	-0.034710998	0.604226305	-0.209234381
BABAM1	-0.096719527	-0.585302324	-0.328944966	0.015079634	-0.762569111	-0.297963148	0.439130131	0.27888339	0.82561979	0.213939688
USE1	-0.28452267	-0.651246879	-0.27058836	0.182573826	-0.704142424	-0.117592067	0.13592726	0.454488824	0.889868866	0.401085095
IFI30	0.075591374	-0.058989097	-0.006497804	-0.164904861	-0.303839179	-0.251123878	0.075406277	-0.256192193	0.126686575	-0.162372569
MAST3	-0.004256048	0.6339943	-0.301465009	-0.291054749	-0.029807584	-0.601928692	-0.233939478	-0.546224731	-0.444685229	-0.832105089
RPL18A	-0.331587235	-0.690192346	-0.401110469	0.144614975	-0.701296977	-0.199213614	0.108991504	0.595353645	0.951283162	0.364382948
C19orf53	-0.178947768	-0.576607988	-0.398901304	-0.011673969	-0.828371084	-0.327384951	0.09662001	0.384671471	0.929675486	0.245784067
RAD23A	-0.050974016	-0.512447936	-0.167152096	0.058732195	-0.47873948	-0.193747825	0.771862675	0.209744311	0.560896182	0.141888264
IER2	-0.287610202	0.363162545	-0.238263464	-0.119565619	-0.077813092	-0.386743811	-0.253500275	-0.196352067	-0.179067797	-0.483278066
JUNB	-0.174910288	0.529949819	-0.267545811	-0.206150666	-0.037236311	-0.392123118	-0.304055995	-0.225533597	-0.23849303	-0.519613419
AC012318.1	0.259733212	-0.131082792	-0.121302452	0.135569696	0.17160568	0.457200841	-0.076257178	0.135284314	0.026062504	0.409266764
CLEC17A	-0.384353991	-0.224525182	-0.259942345	0.71306396	0.002717754	0.032164393	-0.065896347	0.205953667	0.169224857	0.090731952
CD97	-0.115630322	0.627464205	-0.2039324	-0.310431941	0.016722464	-0.494523394	-0.322543729	-0.445644294	-0.422337267	-0.727799025
RETN	0.631682526	0.661417915	0.081830165	-0.637455218	-0.210327429	-0.53149251	-0.174547439	-0.810669322	-0.336253329	-0.673090125
C19orf59	0.396739689	0.82552862	0.102773287	-0.629024372	-0.187675483	-0.52298441	-0.276881142	-0.774048253	-0.382819117	-0.685003457
TRAPPC5	-0.123925842	-0.102044684	-0.165771132	-0.348938837	-0.84828848	-0.720631391	0.07387666	-0.11429316	0.550151469	-0.317623364
PNPLA6	-0.042492476	0.170795379	-0.141686142	-0.270551475	-0.331782277	-0.529057575	-0.030927081	-0.38840021	-0.025853571	-0.541727386
EMR1	0.46798096	0.480357752	-0.252433512	-0.571329483	-0.310237227	-0.505321704	-0.177671344	-0.557013116	-0.113298017	-0.510267566
UBL5	-0.053122927	-0.201995371	-0.469553715	-0.277427618	-0.772190905	-0.53505906	-0.025271727	0.094584878	0.64646306	-0.10861865
ZNF559	-0.419879427	-0.499820809	0.086070705	0.660325831	0.372465686	0.712129398	0.052557031	0.662260853	0.166898493	0.728399111
OR7D2	-0.052840867	-0.037968357	-0.00894405	0.193416268	0.126415066	0.209212836	-0.05908327	0.069035802	-0.012430215	0.174565367
RPS28	-0.323722054	-0.681649618	-0.325032477	0.142798367	-0.696156874	-0.217118455	0.119580139	0.534404986	0.923699874	0.322926867
ICAM1	0.320702406	0.710798487	0.073321905	-0.499384628	-0.017213124	-0.519817956	-0.209629697	-0.712084977	-0.514785394	-0.756096974
ZNF441	-0.061784721	-0.376686313	0.126921899	0.588093774	0.461923936	0.812678868	0.159846261	0.464634624	0.01735533	0.729341882
ZNF439	-0.103247197	-0.449557767	0.035604841	0.616578821	0.462993752	0.835837175	0.103315102	0.581513787	0.101053887	0.802887085
ZNF844	-0.176680988	-0.471377512	0.029341835	0.48436381	0.135076103	0.662725771	0.099990935	0.589344839	0.356435425	0.810526771
ZNF136	-0.221691429	-0.641928226	-0.048854753	0.457466635	0.16667363	0.700147883	0.176353722	0.766435917	0.403348563	0.879280674
LDLR	0.258726961	0.620543417	0.099185808	-0.483149522	0.089540064	-0.363676874	-0.164628995	-0.543562041	-0.498433467	-0.627722537
AC024575.1	0.031849014	0.783848074	-0.086012028	-0.50670839	-0.107164684	-0.623637634	-0.419915841	-0.696765255	-0.471125567	-0.840367734
FOSB	-0.272529899	0.371960594	-0.161065137	-0.097789763	0.191251161	-0.137965215	-0.238548747	-0.057875042	-0.298152292	-0.310680413
VASP	0.217244228	0.597187928	-0.109510766	-0.618331543	-0.511717956	-0.862696709	-0.24273347	-0.662418646	-0.090804755	-0.828499162
PPM1N	0.460736293	0.571766972	-0.015747771	-0.484207021	-0.087463267	-0.357955019	-0.1560532	-0.658198363	-0.338499351	-0.510502796
C5AR1	0.126343226	0.873719582	-0.031791747	-0.391015407	0.075858447	-0.392258272	-0.426806003	-0.675670395	-0.562687905	-0.678649399
GPR77	0.239537437	0.915412061	0.02948885	-0.41916666	0.168428187	-0.288603496	-0.425776677	-0.696518815	-0.653617951	-0.636842437
GLTSCR2	-0.305223426	-0.713229946	-0.453205677	0.204776489	-0.627917613	-0.074967637	0.108225779	0.644306552	0.93092947	0.457624092
TMEM91	0.036787209	0.26566263	0.779700651	-0.357504252	-0.016464141	-0.142920148	-0.005841354	-0.401015056	-0.24790398	-0.239645032
CEACAM6	0.775909966	0.423530519	0.108941804	-0.368787866	0.108800473	-0.092894975	-0.012996878	-0.451885609	-0.350175938	-0.265077104
CD177	0.483967872	0.790431706	0.067507721	-0.50686442	0.013777241	-0.389841021	-0.129989553	-0.730284079	-0.497638502	-0.648140905
CEACAM3	0.42149581	0.885201995	-0.087835817	-0.56895235	-0.03745364	-0.548195733	-0.319238396	-0.735007141	-0.515301981	-0.791949664
CD79A	-0.51808492	-0.589045081	-0.269811051	0.857675526	-0.040507468	0.258959638	0.091127988	0.580252339	0.438963344	0.442611207
RPS19	-0.24641091	-0.469702805	-0.458198972	-0.070948498	-0.814353521	-0.487010783	0.045396783	0.347417656	0.84298747	0.041422549
ARHGEF1	-0.415380667	-0.208869737	-0.538233362	0.049943004	-0.391532676	-0.428489187	-0.153242791	0.243246593	0.347115793	-0.254074118
BCL3	0.267894403	0.709424099	-0.215826063	-0.59537321	-0.280842097	-0.747051477	-0.272488601	-0.614475566	-0.28526997	-0.828829923
ZNF283	-0.147390002	-0.417650939	0.273201583	0.416581938	0.416620974	0.808660169	0.072812673	0.483782253	0.073496313	0.761443331
ZNF155	0.110346605	-0.274218147	0.212790859	0.217845928	0.159241859	0.506766848	0.156231212	0.279722136	0.116335257	0.545864499
ZNF230	0.219434339	-0.173050388	0.030103332	0.118310413	0.027280609	0.453580915	-0.036402408	0.160945762	0.169224049	0.525057629
ZNF223	-0.10120479	-0.501598775	0.115529883	0.384055344	0.091339712	0.61137454	0.088086107	0.496101819	0.338571485	0.753053366
ZNF284	-0.124180654	-0.620443694	0.010213454	0.420746322	0.102664108	0.705655128	0.167353011	0.684926102	0.41581703	0.887288013
PSMD8	0.000534115	-0.366498996	-0.343357859	-0.208169604	-0.856160922	-0.495285406	0.181371867	0.178109085	0.801666756	0.033079135
SPINT2	0.00923746	0.066340358	0.520433194	-0.303378595	-0.3636982	-0.418017972	0.132470017	-0.395137771	0.046905841	-0.348841851
ZNF540	-0.223133614	-0.690897402	-0.064822539	0.504275817	0.099206294	0.653719271	0.158172603	0.754455647	0.442787679	0.840297011
ZNF567	-0.08109067	-0.518319955	0.158537343	0.494114983	0.29698704	0.823613791	0.105575962	0.623699751	0.267706414	0.900664446
ZNF345	-0.183857516	-0.548961936	0.053727819	0.564220793	0.296208828	0.831636229	0.126870186	0.677565165	0.279622198	0.895644319
ZNF383	-0.201833601	-0.54805216	-0.087713604	0.436062852	0.132601618	0.669116989	0.076030404	0.67709851	0.402234865	0.842721757
ZNF568	-0.117334799	-0.603405433	0.072135223	0.499099916	0.140856933	0.73311946	0.129150969	0.623267778	0.387850402	0.888398713
ZNF420	-0.190409571	-0.626124377	-0.010066789	0.478121621	0.129789813	0.71084899	0.149018365	0.761914656	0.452463827	0.910451165
EIF3K	-0.241573641	-0.594824564	-0.397097835	-0.027298179	-0.797417342	-0.342330416	0.089256385	0.39958643	0.919868681	0.21537656
ZFP36	-0.230479289	0.551678478	-0.220854051	-0.185326066	-0.055800718	-0.514457079	-0.282286995	-0.326233785	-0.29960892	-0.67137051
SHKBP1	-0.00303931	0.61931197	-0.112283799	-0.467209492	-0.365039188	-0.740685139	-0.269626169	-0.665157177	-0.224668341	-0.829856114
ZNF382	-0.172052679	-0.504578571	0.051864574	0.571232609	0.286389612	0.810648421	0.068680085	0.680699338	0.282267293	0.879417342
TBCB	-0.101809909	-0.430194317	-0.226418719	-0.130078141	-0.871219978	-0.460175201	0.201723498	0.137349835	0.816114027	0.066075817
ZNF146	-0.072172103	-0.652549654	-0.001920526	0.362225152	-0.002816388	0.598346746	0.090744112	0.663054504	0.51976579	0.883847329
HCST	-0.172290288	-0.464295974	-0.18252207	-0.048136845	-0.736001546	-0.386164721	0.201467103	0.246488671	0.730538277	0.064194028
COX6B1	-0.038727598	-0.294140346	-0.247280948	-0.274984982	-0.872713048	-0.57235115	0.096201726	0.06118847	0.748845812	-0.066294739
CD22	-0.429609743	-0.371123998	-0.312426565	0.896184045	0.176545582	0.293342271	-0.012788554	0.422224378	0.17322996	0.310884526
FFAR3	0.412534794	0.663475221	-0.132348297	-0.529087883	-0.0878374	-0.509416699	-0.25538323	-0.585151099	-0.384302904	-0.654587747
TMEM147	-0.224612127	-0.465978013	-0.226793421	-0.078283151	-0.767055906	-0.461706614	0.199759335	0.207574182	0.738876565	-0.011438192
GPR42	0.419377648	0.656525011	-0.1177477	-0.515961067	-0.094760117	-0.498418797	-0.243660755	-0.58458382	-0.364505334	-0.634383363
FFAR2	0.288890063	0.801365165	-0.093174267	-0.441493623	0.017304088	-0.364900511	-0.313033223	-0.513952257	-0.421166477	-0.562510057
GRAMD1A	0.134962015	0.655978228	-0.288452865	-0.530732367	-0.335776282	-0.756447273	-0.316559288	-0.54434607	-0.199438129	-0.824138246
FXYD5	-0.271335563	-0.490647463	-0.270053121	-0.130222561	-0.769989058	-0.451136771	0.066996417	0.322747008	0.801725054	0.060058852
SPIB	-0.438383891	-0.524143185	-0.251041961	0.686244499	-0.255650475	-0.024046898	0.181634207	0.402340951	0.48432703	0.224711988
SIGLEC16	0.136204548	0.157373741	0.144974163	-0.243336536	-0.098634764	-0.147461063	-0.081027599	-0.304744307	-0.100275721	-0.179421947
ZNF175	0.024576294	0.037388409	0.823439847	0.083852765	0.406805489	0.471654257	0.121557749	-0.056574441	-0.29258788	0.290700029
IGLON5	-0.069929096	0.029813606	-0.216470779	-0.332328258	-0.472671528	-0.527980023	-0.024385102	-0.086746842	0.268108218	-0.290521409
FPR2	0.381297536	0.857829767	0.126532799	-0.572412394	-0.042625017	-0.384273687	-0.313327217	-0.719848412	-0.473984571	-0.586447498
PPP2R1A	-0.2533451	-0.5927912	-0.287405223	0.044372626	-0.780586277	-0.314799324	0.11946539	0.36162774	0.882703495	0.217780089
ZNF766	-0.159106126	-0.601862507	-0.079065316	0.355988339	-0.101019796	0.553216467	0.061685025	0.629702869	0.55862099	0.833812825
CD33	-0.039976021	-0.019484253	0.248565924	-0.259772141	-0.321357958	-0.202010952	-0.035906115	-0.290357949	0.114296061	-0.101228064
SIGLEC7	0.061364698	0.604361838	0.156562693	-0.417170104	-0.056068637	-0.321263821	-0.249239161	-0.62284559	-0.38997855	-0.50808646
SIGLEC9	0.207162222	0.845304486	0.133606571	-0.536072943	-0.03267247	-0.436190153	-0.318305756	-0.764876851	-0.531694715	-0.70100747
ZNF701	0.163393447	-0.281116378	0.091697182	0.165741495	0.017861442	0.533322443	0.075643129	0.335848155	0.292820655	0.693188591
ZNF845	0.084231546	-0.462166816	-0.085511167	0.242263436	-0.018682602	0.540183762	0.129972065	0.536769355	0.429572387	0.786527177
ZNF813	0.002938795	-0.560538778	0.019572653	0.389802051	0.069190999	0.659437059	0.072713133	0.629193312	0.437089725	0.876022678
ZNF480	-0.03343769	-0.574430622	-0.045070594	0.389557624	0.047225206	0.647575883	0.155519221	0.620362795	0.468820221	0.882218505
ZNF528	-0.253201019	-0.507515098	0.033075209	0.649107064	0.324982974	0.722787217	0.09662928	0.598514661	0.200696853	0.733976882
ZNF880	-0.175672991	-0.634257969	-0.103397829	0.565050866	0.106462164	0.676079098	0.137016999	0.708969847	0.441337808	0.849872574
CD37	-0.504261656	-0.375457887	-0.192534653	0.489217518	-0.198029089	-0.118164849	0.045159146	0.217770937	0.289082558	-0.005243996
RUVBL2	-0.050762463	-0.525989187	-0.289593281	-0.089857891	-0.844577991	-0.378337283	0.200838431	0.232343847	0.863513335	0.168572272
PPP1R15A	-0.096220961	0.63122213	-0.039485887	-0.231737942	0.184237986	-0.321470383	-0.332513621	-0.38427721	-0.501934762	-0.59821092
PRMT1	-0.304973672	-0.688312869	-0.329744781	0.196489177	-0.671524105	-0.187242269	0.185152153	0.553861409	0.893751062	0.337437688
AP2A1	0.148255312	0.359461291	-0.148813074	-0.424309563	-0.301412463	-0.60835427	0.200127358	-0.595054455	-0.166526466	-0.659304013
FLT3LG	-0.514277072	-0.70419101	-0.329839688	0.272200746	-0.432216671	-0.066627372	0.22616193	0.716511803	0.715667499	0.321673173
RPL13A	-0.367001986	-0.765772277	-0.357679907	0.250719084	-0.550372364	-0.044835152	0.124993837	0.675709544	0.901988786	0.459910942
RCN3	-0.143556653	0.616785295	-0.04999713	-0.148227355	0.118736195	-0.266948176	-0.487897874	-0.452477679	-0.477429781	-0.548917944
RPS11	-0.303300773	-0.707612531	-0.371783441	0.161899818	-0.656846243	-0.177354132	0.143151698	0.596814367	0.92929754	0.373187991
FCGRT	-0.255578068	0.385861353	0.092517857	-0.283189275	-0.257323209	-0.487300998	-0.270550232	-0.442899987	-0.174955049	-0.570658471
LSM7	-0.270180303	-0.631555101	-0.372145874	0.186721139	-0.642162302	-0.161598912	0.18030212	0.482859825	0.830846295	0.311618647
C19orf35	0.30545998	0.819003191	-0.082021042	-0.616019256	-0.122028336	-0.632957097	-0.308376515	-0.752781604	-0.450624817	-0.817745424
FAM108A1	-0.314824949	-0.09549781	-0.345448277	-0.171321466	-0.432588695	-0.57708838	0.004785554	0.00584525	0.247693003	-0.389555935
AES	-0.401588674	-0.746920223	-0.456719296	0.288568429	-0.57382654	-0.101191452	0.135596489	0.707503244	0.895594012	0.408584223
UBXN6	0.03822092	-0.259650623	-0.062701733	-0.19137957	-0.475977888	-0.366591936	0.760985885	-0.017158895	0.361810836	-0.113006642
LRG1	0.360269089	0.92910107	-0.032355207	-0.498467759	0.066686025	-0.441432309	-0.31763725	-0.706347477	-0.587571439	-0.733927775
EEF2	-0.43591535	-0.807288264	-0.258260251	0.344748985	-0.471766036	0.055384127	0.136952396	0.692281897	0.850411305	0.510361572
MAP2K2	-0.137762864	-0.085724014	-0.329807058	-0.249144442	-0.715813278	-0.755183959	0.082490148	-0.14151597	0.412073248	-0.456912292
TMIGD2	-0.46266823	-0.505759933	-0.507642505	0.083659675	-0.531075571	-0.31071319	0.097689381	0.546792902	0.657527742	0.075212417
PLIN3	0.298645498	0.486475882	0.067985465	-0.627564235	-0.552208586	-0.630896036	-0.148498972	-0.640458872	-0.001112134	-0.547357365
UQCR11	0.059447443	-0.365471697	-0.343887056	-0.279114677	-0.820444729	-0.400483071	0.134191733	0.231236982	0.785069441	0.129301464
C19orf22	-0.023033555	0.155609676	0.066014518	-0.235419275	-0.282178654	-0.430150021	0.585479727	-0.230856282	0.004422036	-0.395240881
POLR2E	-0.229409626	-0.479839152	-0.076105312	-0.141070626	-0.833971919	-0.456730823	0.205190309	0.185850565	0.791465598	0.052954025
C19orf6	-0.449204573	-0.363009641	-0.430247575	0.136551381	-0.489890769	-0.390310108	-0.074639117	0.270589255	0.481381093	-0.132809365
SBNO2	0.211069493	0.735258084	-0.143280189	-0.626608	-0.287549842	-0.750247767	-0.255103348	-0.657854337	-0.317767429	-0.869579811
RPS5	-0.291486182	-0.642837829	-0.366076101	0.087814408	-0.776698251	-0.276094171	0.126683631	0.498651425	0.950261483	0.298734764
FAM138F	0.076047084	0.061740332	-0.36815348	-0.257058996	-0.243167305	-0.335435127	0.08614912	0.063879044	0.155101909	-0.199390502
RPS9	-0.24931236	-0.438366601	-0.532606086	-0.057284756	-0.747484173	-0.418471989	0.015252442	0.362696209	0.778980225	0.04630642
LENG8	-0.466965615	-0.201040669	-0.341062627	0.23597705	-0.104218612	-0.174550703	-0.165333207	0.206727522	0.133321985	-0.159808308
LAIR2	0.17436076	0.238596919	-0.316670494	-0.129282477	0.013651568	-0.230185603	-0.108450755	-0.144533821	-0.11514609	-0.281839962
NDUFA3	-0.229004567	-0.382986953	-0.331058759	-0.123247469	-0.838381041	-0.556780623	0.10646477	0.194566238	0.772498269	-0.067248836
FCAR	0.41436461	0.913071218	0.066925278	-0.529233244	0.040601873	-0.411813875	-0.332875974	-0.758650006	-0.564254475	-0.689102945
NLRP2	0.053122855	-0.163003775	-0.163237286	0.135527569	0.00120289	0.212120173	-0.156709481	0.215711887	0.163012862	0.278293857
NCR1	0.145456062	0.345708793	-0.369568571	-0.185762523	0.050816106	-0.299856341	-0.115149657	-0.208783964	-0.236606365	-0.418210524
KIR3DL1	0.164986844	0.151928263	-0.125557888	-0.23739206	-0.011809448	-0.160639539	0.094000654	-0.075990158	-0.072792123	-0.168579322
KIR3DL2	0.155287218	0.211096685	-0.138338444	-0.27614075	-0.039887146	-0.262513027	0.055183483	-0.157185928	-0.110926348	-0.275139352
KIR2DL4	0.337830588	0.208950764	-0.174486453	-0.366713969	-0.088441607	-0.221333248	0.11715889	-0.191435167	-0.061003908	-0.202971456
LILRB4	0.104056112	0.207124534	0.028791297	-0.433981133	-0.400917773	-0.464256963	0.036153316	-0.446974383	0.036734129	-0.393501581
KIR2DL3	0.149759495	0.081212282	-0.120714677	-0.177128279	-0.007201356	-0.110202597	0.124751405	-0.020205842	-0.025248689	-0.090539852
KIR3DL3	0.124698258	0.157459035	-0.162253113	-0.254617301	-0.063077175	-0.246835302	0.097970493	-0.091509335	-0.053896773	-0.2311912
KIR2DL1	0.154293299	0.112242658	-0.100481358	-0.166795188	0.043680333	-0.073958222	0.111430854	-0.03646381	-0.072183966	-0.09047302
LILRA2	0.250822382	0.745084389	0.127176468	-0.541410346	-0.128428844	-0.440606389	-0.250639999	-0.761696478	-0.422633237	-0.639489216
LILRA1	0.130640687	0.511488542	0.049795331	-0.469587461	-0.208554458	-0.487452875	-0.172317219	-0.652263236	-0.275735426	-0.609073674
LILRB1	0.200421529	0.334676441	-0.133701928	-0.275742159	-0.140214084	-0.33370326	-0.081233347	-0.519276035	-0.196087721	-0.4375295
CTD-2611O12.2	-0.140298739	-0.097885028	-0.037992299	0.12233971	0.179230091	0.133208445	0.064312723	0.202158119	-0.039658331	0.110566059
RFPL4A	-0.078223454	-0.075231734	-0.029333702	0.070376792	0.192626496	0.125995303	0.049158975	0.171706674	-0.064973705	0.092559972
RPL28	-0.238471894	-0.629584137	-0.36735158	0.097344949	-0.648861028	-0.176235197	0.055108188	0.531773925	0.888965542	0.368349228
ZIK1	-0.44227242	-0.803487989	-0.048447067	0.614160378	-0.091738484	0.461767965	0.28345227	0.820673441	0.634968612	0.769800748
ZNF304	-0.131582041	-0.584753012	0.0606934	0.399529331	0.041778553	0.61911895	0.157436208	0.550158138	0.40402012	0.808241303
ZNF805	-0.028197396	-0.113977111	0.283458655	0.49574606	0.755122613	0.863289799	0.090194612	0.302400994	-0.357095017	0.541176194
ZNF17	-0.116084973	-0.578843402	0.080691657	0.400401381	0.084008103	0.674400328	0.143124463	0.56255295	0.393078925	0.845562512
ZNF749	-0.116493279	-0.495313812	0.087066499	0.521633909	0.201530381	0.689640391	0.090255014	0.585446131	0.291977828	0.770770585
AC004696.1	-0.36224981	-0.547461886	-0.094081018	0.49057786	0.035129442	0.464234173	0.068538721	0.656450963	0.425078953	0.648068802
ZNF583	0.005376281	-0.469712175	0.076887679	0.380295529	0.133137933	0.66403776	0.012561914	0.532163116	0.338598108	0.798777171
ZNF470	0.056740736	-0.368130488	0.146645705	0.335201019	0.282850703	0.728586179	0.105809286	0.448867779	0.136325997	0.747780513
RAB3D	0.001110141	0.688149685	0.041418277	-0.523034539	-0.252624739	-0.663275069	-0.33054016	-0.683087749	-0.331699211	-0.800473453
KANK2	0.160942285	-0.097390453	0.04075643	-0.137376763	-0.101136963	-0.213082633	0.817069981	-0.143349135	-0.01254558	-0.175935697
DHPS	-0.275698761	-0.598162219	-0.178191535	0.166459068	-0.640433139	-0.164718981	0.148978547	0.38720593	0.785910676	0.274447966
ZNF443	-0.003955435	-0.304268851	0.223703838	0.413804961	0.38623158	0.693031822	0.066581141	0.339258461	-0.008208606	0.625657328
ZNF799	-0.036951006	-0.344232001	0.177230108	0.439052919	0.480180378	0.826528293	0.083689615	0.436678003	-0.006657891	0.74049718
ACP5	-0.188580262	-0.635895349	-0.363980156	0.215864924	-0.607844628	-0.167463681	0.308256589	0.4441965	0.785096047	0.299723901
ELOF1	0.043500531	-0.474442955	-0.266899788	-0.072000264	-0.688949371	-0.287000983	0.548933799	0.174862198	0.715718106	0.197991694
TRMT1	-0.417119516	-0.746086635	-0.36649952	0.411586513	-0.408022271	0.164415485	0.035338578	0.748256215	0.824289547	0.596527847
GADD45GIP1	-0.240162839	-0.369385326	-0.387822111	-0.151572555	-0.844890737	-0.608398576	0.129498303	0.179634472	0.744438164	-0.112111669
PRDX2	0.024215306	-0.360110386	-0.287669629	-0.148818914	-0.565868221	-0.371589918	0.611637665	0.226863517	0.577012258	0.022958507
KLF1	0.068795656	-0.088441945	-0.05881736	-0.194903233	-0.415236926	-0.489880021	0.689827521	-0.168489743	0.199141789	-0.319168782
EMR2	0.055489881	0.859741581	-0.011588789	-0.366623801	0.164454667	-0.4012706	-0.326069608	-0.699138656	-0.656105084	-0.759514781
NDUFB7	-0.044370365	-0.183248778	-0.359894667	-0.317085032	-0.858741159	-0.694757424	0.088505493	-0.009467559	0.637871819	-0.25808816
EMR3	0.078832616	0.689995358	-0.016060638	-0.194622318	0.213685441	-0.205909221	-0.327334618	-0.393397496	-0.513739792	-0.495166535
ASF1B	0.60294126	0.567268662	0.07338134	-0.568322866	-0.318040713	-0.534561438	-0.117938558	-0.653000232	-0.195298888	-0.565431168
ZNF699	0.04522278	-0.305293295	0.105352395	0.286731636	0.263634153	0.683133234	0.204088222	0.390904042	0.128730138	0.706788703
ZNF266	-0.336502415	-0.455179563	-0.053576166	0.396795688	0.168749173	0.467781425	0.184674336	0.56562383	0.249766311	0.557831293
MYO1F	0.109569345	0.721697111	-0.132045396	-0.551987106	-0.261255944	-0.669951705	-0.434122678	-0.666231067	-0.319404394	-0.80015357
ICAM3	-0.132140573	0.394439667	-0.158578363	-0.231548387	-0.359430357	-0.58696754	-0.349937339	-0.340202818	-0.045415276	-0.591585971
EIF3G	-0.28854042	-0.678482975	-0.324644994	0.033649052	-0.788848197	-0.267963507	0.158758782	0.478338141	0.950848755	0.304186538
ZNF846	-0.123496114	-0.451895517	0.10372987	0.438183769	0.178926357	0.601579769	0.073833495	0.451514188	0.22999512	0.659908605
NDUFA11	-0.021388606	-0.303597009	-0.399547528	-0.186591388	-0.850303225	-0.508979873	0.029706518	0.1452093	0.760100457	-0.013878358
RFX2	-0.080061758	0.791416303	0.008739475	-0.292504785	0.058940075	-0.43912669	-0.369419794	-0.565586011	-0.513542379	-0.714256321
INSR	-0.075772144	0.40193416	0.447717385	0.047496865	0.431883537	0.099452372	-0.158252864	-0.47829969	-0.627187734	-0.295647184
C3	0.515047955	0.457487965	-0.055800372	-0.340025827	0.037458673	-0.233296364	-0.141563546	-0.544388468	-0.353884071	-0.412544348
NDUFA7	-0.110097978	-0.324211894	-0.306676153	-0.226054262	-0.913120284	-0.646201563	0.125198627	0.062976728	0.756519252	-0.140602776
PRAM1	0.189636327	0.581248051	-0.075865292	-0.623038331	-0.403291759	-0.783743974	-0.299714483	-0.703907538	-0.205318189	-0.827600165
FCER2	-0.488539107	-0.576365322	-0.216000708	0.801222416	-0.023378381	0.287525911	0.066451419	0.554096741	0.422118461	0.458059839
RABAC1	-0.187648124	-0.045935648	-0.161906844	-0.284564029	-0.759139105	-0.689812837	-0.022521569	-0.184190808	0.430257742	-0.378504065
CEACAM4	0.33979323	0.937806025	0.003670851	-0.521314966	0.052526855	-0.500054079	-0.324129406	-0.812613312	-0.631102781	-0.821652598
ZNF780A	0.317322493	0.09062915	0.244742885	0.002241294	0.383869085	0.567773143	-0.036871899	-0.0205745	-0.233751217	0.398302733
ZNF780B	-0.054017865	-0.401487827	0.063343203	0.447750302	0.397305592	0.792169741	0.071935472	0.579604885	0.122228583	0.789742899
FCGBP	-0.674900394	-0.438567048	-0.0815471	0.461048118	0.059226689	0.189104943	-0.125164658	0.533948669	0.241338552	0.254033798
FBL	-0.260290307	-0.685561338	-0.476475618	0.105169986	-0.693590588	-0.184834687	0.056368856	0.612033372	0.939699184	0.379089938
IL28B	-0.097804782	0.172599339	-0.422654946	-0.376632454	-0.534069091	-0.747708163	-0.211689698	-0.142488705	0.224462312	-0.524754022
GMFG	0.188468894	0.192431159	-0.319559754	-0.46941238	-0.677107798	-0.512573922	-0.299826173	-0.173047257	0.428846381	-0.193336462
RPS16	-0.368229721	-0.71087926	-0.395102916	0.21646067	-0.617378656	-0.101539722	0.075711552	0.635922585	0.923721045	0.420615834
CLC	0.099634637	-0.006569756	-0.239630381	-0.054139333	-0.091333487	-0.141944109	0.019397998	0.056518745	0.088007485	-0.089723367
BLVRB	0.03423272	-0.33246163	0.012783029	-0.064445853	-0.414865043	-0.240359529	0.835981805	0.005001511	0.373153954	-0.003518656
PEPD	-0.200851059	-0.664179158	-0.180952195	0.044786179	-0.736313847	-0.163094403	0.226566236	0.392326283	0.898114922	0.384760026
ZNF571	-0.236829718	-0.415844648	0.105074081	0.625259558	0.58992528	0.880393813	0.037936906	0.644285087	-0.010264363	0.760154827
ZNF585B	-0.249199625	-0.501439476	-0.050872208	0.510167837	0.257901853	0.668687809	0.114640376	0.668658171	0.258467261	0.732172116
ZNF585A	0.073427987	-0.27226207	0.103790232	0.453917607	0.487099012	0.826660786	0.098960551	0.417629349	-0.016676155	0.718581556
ZFP14	-0.054535826	-0.496295079	0.093017756	0.399919175	0.174561871	0.713424071	0.058754992	0.533371542	0.283401575	0.813252888
ZNF260	-0.070811207	-0.549937569	0.052787454	0.392782673	0.106797412	0.684278576	0.149484669	0.635350607	0.416481201	0.879278947
ZFP82	-0.239297133	-0.570088516	-0.095861629	0.605709248	0.17431399	0.66834169	0.042045023	0.681792332	0.351588929	0.801335119
ZNF566	-0.18667622	-0.542885364	0.093011015	0.509032374	0.247918456	0.77331987	0.126629896	0.686719205	0.303214796	0.877775049
ZNF461	-0.169781232	-0.556452695	0.065062035	0.609705899	0.327449496	0.822276651	0.116153021	0.67506203	0.252897532	0.885516013
ZNF529	-0.345099352	-0.540843363	0.069960662	0.712779828	0.475268381	0.857014739	0.112963836	0.683493154	0.124302083	0.795265492
ZNF790	-0.12231018	-0.53565911	-0.029599682	0.384210659	0.108085805	0.658911956	0.087495833	0.635480598	0.404468068	0.842270165
POLR2I	-0.161147561	-0.49077852	-0.304746691	0.01467173	-0.761620403	-0.328133835	0.093115693	0.284623603	0.792148058	0.151770536
TYROBP	-0.108454149	0.069977664	-0.045395734	-0.371487747	-0.682851935	-0.650082693	-0.058686548	-0.274536275	0.319595184	-0.410069579
ECH1	-0.21183941	-0.701316352	-0.19653334	0.101469122	-0.712767074	-0.162054806	0.256183836	0.418309111	0.900111345	0.386140413
RASGRP4	0.205154678	0.837552834	0.020501511	-0.59584433	-0.181160089	-0.577055857	-0.409686351	-0.789803615	-0.422077808	-0.760313342
MAP4K1	-0.467692794	-0.597745887	-0.570392367	0.55355862	-0.226032896	0.071296934	0.040625486	0.682660145	0.594202687	0.362855828
ZNF573	-0.242169714	-0.479107056	0.02641218	0.582599425	0.378103625	0.73679771	0.044486249	0.581778374	0.11807938	0.704220239
ZNF607	-0.062120462	-0.514568833	0.011539733	0.51905076	0.216704064	0.730134244	0.14679651	0.613144726	0.301253733	0.832137258
ZNF781	-0.2886646	-0.573097579	-0.021806534	0.546310517	0.206535052	0.684663548	0.073846055	0.703375749	0.345028395	0.796189213
COPE	0.026616726	-0.162172941	-0.188524144	-0.364836604	-0.890950173	-0.655869017	0.154585569	-0.142072277	0.621960675	-0.2103046
LRRC25	0.012086584	0.403214407	0.037610303	-0.411477381	-0.394552191	-0.609546716	-0.178323991	-0.594915692	-0.115459715	-0.616766937
LSM4	-0.128115104	-0.48645312	-0.30732836	-0.19067672	-0.891748192	-0.502815115	0.114533836	0.259710136	0.880531969	0.072452666
JUND	-0.456011547	-0.094916705	-0.373778073	0.113853985	-0.217340564	-0.372437531	0.012929417	0.191781969	0.183696228	-0.273500865
FKBP8	0.064947401	-0.142496154	-0.132840655	-0.176044292	-0.36535858	-0.36245444	0.787135408	-0.066607367	0.216809258	-0.199983488
GMIP	0.076464222	0.688574487	-0.274681968	-0.475737752	-0.269270002	-0.746362202	-0.345114284	-0.635161457	-0.304433019	-0.876407936
ZNF506	-0.304637881	-0.396989034	-0.023484568	0.580265976	0.36666438	0.70421966	0.048544893	0.586340905	0.11118197	0.654744468
ZNF14	-0.185507009	-0.434682861	-0.036654357	0.520445012	0.38774752	0.779810153	0.069091256	0.620986738	0.146625082	0.767394033
ZNF626	-0.179736111	-0.284995775	0.053380691	0.619648665	0.52235737	0.802968905	0.029057367	0.521562118	-0.022812581	0.693003348
ZNF682	-0.103406018	-0.189461	0.075319456	0.477310914	0.634996428	0.8167977	-0.050349487	0.475492055	-0.157553351	0.617238917
LPAR2	-0.14374116	0.69281877	-0.151584775	-0.255255411	0.081700884	-0.48192824	-0.349200899	-0.475106264	-0.506806441	-0.770070272
ZNF675	-0.004398201	-0.508631127	-0.007292136	0.475642211	0.242631562	0.779303428	0.172700362	0.580732737	0.270463961	0.860993203
ZNF681	-0.075578084	-0.627961326	0.005398676	0.515778267	0.042671171	0.599502299	0.221832404	0.640785377	0.462013781	0.789870092
ZNF724P	0.28907931	-0.287566364	-0.024155008	0.258444435	0.095895919	0.533078969	0.010872358	0.314648279	0.218639223	0.622438424
ZNF91	-0.129239677	-0.556248596	-0.266550912	0.392122108	0.032569415	0.533750621	0.070434117	0.751429781	0.490945306	0.773211902
TSHZ3	0.213342743	0.686512932	0.140487899	-0.452869796	0.038077184	-0.250150695	-0.252535148	-0.646762073	-0.459335716	-0.481320584
ZNF100	0.068909956	0.034826526	0.173596189	0.250240178	0.503189723	0.608672435	-0.094542045	0.081049625	-0.278195355	0.378671591
ZNF708	-0.019484653	-0.157867236	0.12942859	0.4579643	0.565743998	0.82333517	0.01681538	0.356199353	-0.141885955	0.63940265
ZNF43	0.206991268	-0.192981657	0.167951528	0.416811012	0.481748767	0.818192413	0.067401795	0.327651192	-0.068674024	0.706931294
BST2	0.217672772	-0.236409106	-0.128588807	-0.25372713	-0.428126573	-0.214467186	0.027816601	0.018307522	0.346967328	0.057036608
NLRP12	0.193782162	0.811198643	0.158557882	-0.548493418	-0.074207747	-0.441507584	-0.417331989	-0.74862114	-0.48086919	-0.68115895
ZNF816	-0.048290244	-0.502995144	-0.002971946	0.32783341	-0.041685123	0.570417661	0.07036862	0.536370759	0.46992104	0.808843937
ZNF320	-0.014852351	-0.478782176	-0.004980042	0.386905712	0.174388702	0.714670763	0.038727865	0.56976665	0.325255443	0.835269788
ZNF347	-0.054200596	-0.495724408	-0.049935378	0.420403532	0.120417445	0.659555303	0.055154929	0.61260383	0.362858533	0.808613565
ZNF415	-0.112436001	-0.46877393	-0.015865058	0.476940249	0.047375808	0.528738971	0.120034537	0.483199629	0.363956816	0.693220725
GP6	0.041802765	0.190174754	0.839867346	-0.256640211	-0.003862944	-0.169542623	0.117528256	-0.399337631	-0.24638374	-0.266383623
LILRB2	0.240836997	0.616555405	-0.007333887	-0.582029879	-0.274030746	-0.594119899	-0.203389345	-0.732043473	-0.292846409	-0.706237043
LILRA5	0.304113199	0.690376026	0.079810422	-0.590672098	-0.267616837	-0.575388583	-0.137242782	-0.755006292	-0.307353655	-0.701430084
LILRA3	0.241945507	0.43973983	0.072399541	-0.289074832	-0.065407609	-0.259587989	-0.190782663	-0.564841292	-0.286884535	-0.421722522
OSCAR	0.295294733	0.676370347	0.022577541	-0.598542002	-0.282756834	-0.658991173	-0.229044065	-0.805171728	-0.344361923	-0.790269199
MBOAT7	-0.027636704	0.733512372	-0.130057142	-0.448864033	-0.244812134	-0.703522036	-0.341429021	-0.616765252	-0.330374665	-0.851719884
LILRA6	0.101679214	0.779435143	0.005675515	-0.563071368	-0.121822083	-0.584760205	-0.322382837	-0.745621625	-0.478359221	-0.814003193
VSTM1	0.545856828	0.461563811	0.005996861	-0.480459677	-0.155663135	-0.287922015	-0.110107716	-0.549624166	-0.211586812	-0.368125278
TMEM150B	-0.100645076	0.248297313	0.183959803	-0.378041393	-0.193958286	-0.461040874	-0.201291848	-0.464104642	-0.186417517	-0.505342295
ZNF772	-0.075236327	-0.358910914	0.087324786	0.311477687	0.108501665	0.528348449	0.123008124	0.351455008	0.224989555	0.626211418
ZNF814	-0.108798717	-0.22294923	0.111236466	0.379106113	0.163050421	0.488762394	0.067774868	0.251487626	0.063317451	0.449969774
SHISA7	-0.175173827	-0.020974037	-0.348862268	-0.336894836	-0.683889254	-0.796710926	0.007476142	-0.089637002	0.401694762	-0.460870738
RRAS	0.058816765	-0.073164218	0.096442874	-0.358017594	-0.579816662	-0.401241551	0.089630105	-0.255468846	0.34035499	-0.159448062
SIGLEC10	0.303657756	0.627622623	-0.2399447	-0.405641988	-0.181465583	-0.605028721	-0.146925942	-0.717660564	-0.347270216	-0.756452488
NKG7	0.492103844	0.056492339	-0.407943628	-0.285556447	-0.35673842	-0.401152215	0.050147828	-0.198103435	0.172509222	-0.259814046
CTU1	-0.279700805	-0.158104414	-0.277752039	-0.207388004	-0.688605293	-0.719939926	0.071457434	-0.049176736	0.437311515	-0.398462276
ZNF83	-0.18432724	-0.351037729	-0.125621195	0.510513432	0.381667623	0.686103134	-0.024643895	0.561634713	0.095545857	0.659026121
ZNF841	0.040944306	-0.252842444	0.00064804	0.436374808	0.52148996	0.782349022	0.008103509	0.467470866	-0.025851514	0.689856334
ZNF616	0.037012718	-0.403349298	0.09142469	0.240010524	0.080779671	0.616507253	0.061319667	0.451216884	0.32900982	0.783993307
ZNF600	-0.087267719	-0.298086926	-0.098444661	0.323936456	0.232919025	0.495764039	0.073529342	0.40017289	0.135650383	0.531899968
ZNF468	0.067827972	-0.451432771	-0.019137562	0.286910895	0.057735692	0.572448745	0.159000041	0.483024882	0.369984232	0.775812184
ZNF28	0.066460547	-0.44192455	0.016595513	0.263342346	0.026139454	0.563050133	0.103967641	0.502368137	0.410342425	0.78894048
ZNF615	0.077082446	-0.281562784	0.2434582	0.374600755	0.396023673	0.820734767	0.1259244	0.370849577	0.027939817	0.770454616
ZNF577	-0.23434398	-0.225232982	0.165463169	0.546949796	0.611198887	0.768759469	0.013968267	0.375916367	-0.177943601	0.567066199
ZNF432	-0.04638976	-0.413820575	0.25320536	0.421609417	0.327548815	0.792587131	0.070703434	0.457545538	0.151319263	0.80483106
ZNF614	-0.173700513	-0.577273155	0.027989825	0.472651126	0.144308129	0.724950307	0.168217174	0.6895121	0.39270962	0.887471914
SIGLEC14	0.239268194	0.471089565	0.086890179	-0.402852883	-0.059966351	-0.372435058	-0.13478178	-0.512399878	-0.313327295	-0.517799981
SIGLEC5	0.481999069	0.877401642	0.056539076	-0.568484239	-0.003138403	-0.490003083	-0.292017177	-0.844700247	-0.56865392	-0.77115021
FPR1	0.303047168	0.865345038	0.05801797	-0.577969861	-0.048086368	-0.409843342	-0.350155714	-0.694645768	-0.479125888	-0.621126159
RPL18	-0.361205931	-0.731890141	-0.243849112	0.21030708	-0.635258254	-0.112640867	0.173485533	0.561224686	0.913817496	0.421993451
NOSIP	-0.320710035	-0.571807446	-0.494697107	-0.005678229	-0.706285984	-0.296308365	0.031867876	0.562714682	0.866403916	0.221503318
CEACAM8	0.712456355	0.465909077	0.132806677	-0.338271428	0.166124444	-0.101975066	-0.044930194	-0.451183965	-0.402242501	-0.298990556
AC005392.1	0.491592038	0.761154948	0.091421267	-0.475699824	0.061779881	-0.302045739	-0.093464087	-0.687572537	-0.504973188	-0.578630656
CEACAM1	0.704938839	0.784287669	0.065901343	-0.50120262	0.117620526	-0.268415406	-0.167241449	-0.679938909	-0.539167392	-0.549022994
ZNF229	-0.229026622	-0.636099487	0.11375114	0.540862676	0.218291864	0.75869887	0.193786646	0.755714028	0.372279422	0.88909229
ZNF45	0.097272675	-0.416560906	0.049090052	0.337972889	0.240565628	0.723973082	0.141405248	0.429494244	0.195475201	0.772644794
ZNF404	-0.114611993	-0.506788705	0.013284707	0.604407696	0.270704879	0.765627975	0.091796627	0.635813855	0.273679767	0.852740972
ZNF235	-0.189489187	-0.380296038	0.252454034	0.599219231	0.54064944	0.854690613	0.14842633	0.442266623	-0.048190757	0.704607623
PLAUR	0.158345021	0.699295275	-0.044532045	-0.489378324	-0.182697349	-0.567298577	-0.263724283	-0.67265856	-0.360983582	-0.710599804
SNRPD2	-0.102404313	-0.492359832	-0.500022471	-0.088821576	-0.795187674	-0.388056363	0.042332798	0.372292897	0.872537864	0.165269474
SLC1A5	0.211247796	-0.176696244	0.047271028	-0.127946575	-0.292866769	-0.259738306	0.72935541	-0.20128574	0.134116853	-0.147013279
TMEM160	-0.209823024	-0.262644338	-0.450395642	-0.226494624	-0.83867749	-0.721481969	0.01035821	0.078151861	0.638486304	-0.279924315
AP2S1	-0.140694359	-0.275675891	-0.161022388	-0.316352619	-0.869123928	-0.684089496	0.105903397	-0.043114342	0.651343373	-0.236593025
PGLYRP1	0.645233927	0.716830272	-0.030037218	-0.518412427	-0.047046706	-0.438326174	-0.165826836	-0.640097976	-0.408304082	-0.630796456
CHMP2A	0.209708983	0.090158701	-0.265712985	-0.464932843	-0.735375793	-0.520158894	-0.106606082	-0.226522142	0.455167381	-0.170817268
ZNF256	-0.335655945	-0.699644041	-0.033126888	0.592472604	0.050727593	0.598917246	0.203309156	0.755073333	0.489056071	0.792309412
FAM72D	0.875263755	0.285479685	0.171438502	-0.440147688	0.012805403	-0.006480556	0.129510734	-0.458249047	-0.215161386	-0.067382516
ACP1	-0.236473878	-0.865108909	-0.047383733	0.352811347	-0.345813272	0.296973741	0.421760973	0.712204145	0.807951034	0.753216856
RSAD2	0.412374812	-0.092910217	-0.026590784	-0.126064318	0.049991802	0.055925635	0.478058982	0.008827899	-0.037217023	0.076392298
RNF144A	-0.140726949	-0.28637971	-0.119937056	0.325238777	0.441296278	0.465795393	0.060141391	0.583318104	-0.05373404	0.338721018
RPS7	-0.216519037	-0.564463841	-0.412628181	0.030933711	-0.740002851	-0.252361415	0.011109518	0.484899055	0.910225666	0.293527513
RRM2	0.909533099	0.332600356	-0.086509041	-0.539948981	-0.232413029	-0.34497574	0.051927963	-0.485283649	-0.089093004	-0.32869981
ASAP2	0.107026765	0.273162481	0.931233235	-0.140177554	0.37994651	0.186851464	0.002511951	-0.392193509	-0.50017966	-0.102069367
TAF1B	0.095071674	-0.498182101	0.129780388	0.381543165	0.213079005	0.742287041	0.173211536	0.528232699	0.276030599	0.847883551
RHOB	0.042778378	0.475043274	-0.201789248	-0.511896357	-0.413211913	-0.663484549	-0.15144532	-0.540355005	-0.075354078	-0.63552298
GEN1	0.250686028	0.054756894	0.22463586	0.528276591	0.77808633	0.702903368	0.045617842	-0.012803128	-0.505667479	0.318169792
TRIB2	-0.484132726	-0.689109448	-0.404989753	0.504019084	-0.115219627	0.248187762	0.12703119	0.858364287	0.580910534	0.530099674
DDX1	-0.089538887	-0.744531049	-0.008084899	0.271419685	-0.310627974	0.365993868	0.21901206	0.592672058	0.738644952	0.798754426
EPT1	0.22052169	-4.70E-05	0.473683874	0.287303984	0.777016097	0.763294495	0.113511944	0.066782252	-0.492656679	0.390805045
MFSD2B	0.05432663	0.135719994	0.555605128	-0.322900133	-0.18861364	-0.331720869	0.310385	-0.382998095	-0.097037024	-0.343571218
NCOA1	0.195718093	0.700089467	0.20121307	-0.105991132	0.682837137	0.158535953	-0.068009859	-0.406188445	-0.828748453	-0.335245905
DYSF	0.35345013	0.946625714	0.100539918	-0.58912243	0.055641999	-0.460743651	-0.321622881	-0.834632323	-0.643413061	-0.786502064
MPHOSPH10	0.06979471	-0.594230229	-0.009767695	0.324248685	0.054805378	0.633475237	0.147726671	0.556575351	0.424246005	0.861815766
NAGK	-0.095547468	-0.383472212	-0.12678822	-0.171806886	-0.615771324	-0.242577042	-0.072651145	0.136839176	0.583298429	0.169441109
MXD1	0.232745312	0.928605511	0.096512401	-0.46958261	0.105066546	-0.361074209	-0.316508315	-0.683937672	-0.608583289	-0.683213708
TET3	0.026014188	0.628830915	0.036760202	-0.090943713	0.474413243	-0.157516312	-0.27513525	-0.505319501	-0.774517923	-0.64398231
MTHFD2	0.524499817	0.134400689	0.151062048	-0.556190474	-0.422564128	-0.313733006	0.089076301	-0.390975699	0.142197557	-0.140553772
CCT7	-0.18747066	-0.747835483	-0.311872116	0.187285586	-0.617365697	-0.005178741	0.171205214	0.59272545	0.941229589	0.535024894
ALMS1	-0.119450239	-0.076844548	0.255131396	0.500443666	0.878811551	0.792276026	0.12749136	0.339092495	-0.445760059	0.431054647
HK2	0.073073322	0.679844981	0.134895881	-0.34098724	0.140106402	-0.35492376	-0.338868135	-0.64913562	-0.609667834	-0.69564176
EML6	-0.04486369	0.397830477	0.571122309	-0.038412277	0.434204332	0.072245544	-0.044877119	-0.410323598	-0.596598477	-0.297387307
CCDC104	-0.123192742	-0.684755607	-0.273467632	0.297347473	-0.247212645	0.415360888	0.168921598	0.699487839	0.70536822	0.78021975
RPS27A	-0.226899368	-0.58617643	-0.541426515	0.139080722	-0.566184367	-0.110160668	-0.053300769	0.585066179	0.840525326	0.377142599
MDH1	0.047320946	-0.59949297	-0.267304443	0.009590213	-0.611900264	0.015404604	0.090810636	0.456076175	0.867029903	0.543122966
LGALSL	0.072822104	0.185437459	0.928840466	-0.100601391	0.276387147	0.113855208	0.047922887	-0.291343478	-0.371814325	-0.08986698
EHBP1	-0.039004972	-0.106329975	0.555023762	0.417638453	0.804935622	0.862954816	0.131052406	0.238040254	-0.407935211	0.52016891
REL	-0.02437022	0.39485948	0.126650086	0.362431222	0.836384304	0.402022788	-0.224331036	-0.203114885	-0.773217938	-0.119196606
SNRNP27	0.165063446	-0.419961348	-0.207784335	0.028132494	-0.425123543	0.10513704	0.122277491	0.305997869	0.626202777	0.507823944
ANXA4	0.495328179	-0.106338631	0.000769977	0.018769042	-0.247248806	0.087542922	0.017760338	-0.174360799	0.247185178	0.261979988
ETAA1	-0.042443717	-0.544149592	0.02738958	0.534791678	0.311052513	0.854662516	0.177983467	0.641155042	0.26719415	0.922695567
SLC1A4	0.752120845	0.389603766	0.118365729	-0.252369105	0.119583958	-0.105146432	-0.046860028	-0.504026889	-0.36453611	-0.292768036
MEIS1	0.14537659	0.236419064	0.935430003	-0.062467925	0.404378167	0.258080435	0.072262992	-0.335353301	-0.47369261	-0.016114265
LTBP1	0.101795665	0.175725987	0.947988768	-0.105005832	0.280003601	0.137652368	0.107085959	-0.33074952	-0.389433298	-0.072745742
BIRC6	-0.079768114	0.121215895	0.297173818	0.419764435	0.946757049	0.628461396	0.018821261	0.108353613	-0.661333482	0.14496821
LCLAT1	-0.082313847	-0.216932271	0.082073721	0.551085739	0.700261279	0.752069743	0.000496112	0.431367322	-0.231859765	0.512208139
LBH	-0.433471794	-0.810509492	-0.337493151	0.56058743	-0.077280289	0.380989688	0.207947998	0.938195091	0.638320328	0.703022865
EHD3	-0.060838641	-0.000586595	0.8799861	-0.097683835	0.035821243	0.020354895	0.116513359	-0.196868201	-0.128278655	-0.018192307
MORN2	0.034853329	-0.285215935	0.118979029	0.03063702	-0.150469594	0.326802695	0.057507384	0.144647023	0.331462049	0.483379237
QPCT	0.374378018	0.846431597	-0.000388001	-0.535758826	-0.073718895	-0.388626066	-0.453030064	-0.630681885	-0.404602612	-0.562181936
FAM82A1	0.060167394	-0.013811669	0.297196411	0.444086456	0.679031148	0.828665271	-0.05074257	0.139427428	-0.341432281	0.542208058
GEMIN6	-0.02543998	-0.593702343	-0.055313472	0.277232246	-0.23845438	0.423937316	0.111737325	0.502576927	0.627244901	0.757413064
CRIM1	-0.112613859	-0.145857432	-0.039541016	0.646695785	0.637359453	0.543173664	0.131647636	0.327059855	-0.277710164	0.297942745
RASGRP3	0.0228918	-0.252762454	0.302502752	0.606246043	0.475414827	0.660476544	0.229313507	0.200025228	-0.117971	0.525964312
PRKCE	-0.273491161	0.015866046	0.180798749	0.668347189	0.743413145	0.488885237	0.036962585	0.057404229	-0.503724393	0.109328861
EPAS1	0.155481011	0.784760637	0.04846614	-0.398418962	0.14843763	-0.354474972	-0.305535765	-0.642553279	-0.597148738	-0.695306178
MTA3	-0.372878547	-0.58587519	-0.125201445	0.580099893	0.382084761	0.739676442	0.038761587	0.856307079	0.236600196	0.758160105
SPTBN1	-0.292428323	-0.416810011	-0.03974881	0.623828002	0.56498293	0.606263913	0.017371263	0.671778829	-0.04023455	0.478485381
MSH2	0.04538026	-0.67093719	-0.08016357	0.356534815	-0.026463206	0.608659456	0.19139742	0.706306166	0.565236201	0.891029559
TTC7A	-0.598612279	-0.2980006	0.050081167	0.451065772	0.16647761	0.089945951	0.02701651	0.198197266	-0.016362991	0.006286476
CRIPT	0.034192709	-0.329231505	0.00185516	0.402747783	0.209858113	0.6659995	0.101345448	0.448879953	0.202479461	0.732586192
CLIP4	-0.019658291	-0.033882689	0.12817351	0.231704798	0.617671122	0.657521875	0.028941873	0.151771593	-0.332859619	0.372713921
FOSL2	0.102393299	0.869099478	-0.038419656	-0.482633749	0.009030793	-0.531000756	-0.402542117	-0.726387488	-0.579446834	-0.830009343
PLB1	0.228343696	0.840165235	0.170227011	-0.469208115	0.117505992	-0.324550689	-0.317226072	-0.710204368	-0.602899783	-0.652560045
ZC3H6	0.115835307	0.210924537	0.270835609	0.223353571	0.838063795	0.66257305	-0.01468945	0.068767463	-0.595791212	0.253477017
POLR1B	-0.168691833	-0.778612457	0.000650365	0.534993109	0.009203963	0.642396954	0.2955201	0.773901853	0.562002525	0.90766591
TMEM87B	0.215963878	0.32622158	0.507199107	0.157554625	0.754491385	0.514393774	-0.121416826	-0.331075969	-0.737913641	0.023901058
MERTK	0.470261509	0.566634383	0.075653424	-0.33393555	0.163737624	-0.100929504	-0.187138459	-0.624814017	-0.470626274	-0.370357731
LIMS3	-0.070275573	-0.002771521	0.933660963	0.027126395	0.351372962	0.27928181	0.078791726	-0.108067482	-0.311603022	0.1011588
BCL2L11	-0.04189156	0.415430628	0.199641965	0.244884212	0.817476332	0.408551196	-0.047190908	-0.162255497	-0.781359953	-0.134548723
CCDC138	0.018283196	-0.427982005	0.096088647	0.491564436	0.359975573	0.806418239	0.059260043	0.526609215	0.139165139	0.801895563
CBWD2	-0.139250492	-0.390854499	0.203491116	0.447196447	0.343686967	0.709880694	0.013495462	0.419132037	0.075189849	0.699750074
IL1RN	0.405334999	0.756039346	0.180663907	-0.625213524	-0.162129818	-0.478050947	-0.262050078	-0.757168658	-0.3922906	-0.619797837
PTPN4	-0.21727217	-0.445653914	-0.103478507	0.520472903	0.497400367	0.730575682	0.112828844	0.74515935	0.07896376	0.685188296
EPB41L5	-0.138475629	0.047384948	0.148271054	0.609712067	0.785088798	0.777621676	-0.154810417	0.253529861	-0.430917508	0.403518378
DDX18	-0.227051771	-0.848511962	-0.106057049	0.420714021	-0.216739155	0.463553613	0.232503017	0.745564136	0.73695304	0.858560398
MARCO	0.114985516	0.409463509	-0.044348698	-0.514806485	-0.093319621	-0.375624541	-0.090597561	-0.543805416	-0.282245117	-0.504365384
RALB	0.406897009	0.651980552	0.223016726	-0.593777412	-0.219760338	-0.325380037	-0.212805963	-0.638296807	-0.238343485	-0.381356723
IL1RL1	0.029363505	0.459570088	0.110589516	-0.012108466	0.548287872	0.149221719	-0.10100767	-0.235689779	-0.630990516	-0.257198335
SULT1C4	0.107883081	-0.102400315	0.45761586	-1.96E-05	0.089779673	0.25891311	0.050981166	-0.017395573	-0.018762504	0.23345578
GCC2	-0.118934972	-0.346761711	0.009912094	0.530858755	0.53463261	0.790614562	0.07085352	0.617908879	0.015025371	0.721245502
LIMS1	-0.125473694	-0.0606053	0.869746642	-0.010051837	0.177490758	0.151954633	0.029613531	-0.108177835	-0.186749169	0.068428449
IL18RAP	0.360146873	0.752300224	-0.09711156	-0.33252812	0.194740636	-0.187941966	-0.20303486	-0.462767898	-0.500480157	-0.46008457
IL18R1	0.426736793	0.818712189	0.068727937	-0.403449567	0.322243068	-0.118103078	-0.21546397	-0.642637472	-0.694382244	-0.511007375
IL1R1	0.371323871	0.886225939	0.13506762	-0.293609431	0.35869136	-0.103732349	-0.329039435	-0.674747134	-0.746813587	-0.532707181
IL1R2	0.26884039	0.920850382	0.082436183	-0.416138873	0.163721884	-0.314378509	-0.333101584	-0.734974289	-0.643509768	-0.665840257
NPAS2	-0.450470835	-0.478738953	-0.215730756	0.3414956	0.198641274	0.369695489	0.045513117	0.775328968	0.248133603	0.445465887
PDCL3	0.068680655	-0.510598356	-0.279160297	0.030312923	-0.340209008	0.201281587	0.080917297	0.426636717	0.651853715	0.571553053
RPL31	-0.182120715	-0.590213289	-0.3543096	0.213193838	-0.250729379	0.267452337	-0.077906713	0.704080386	0.683428685	0.639984326
TMSB10	-0.237763253	-0.651614003	-0.359272806	0.070012588	-0.65134989	-0.170308753	0.106980008	0.523065867	0.8964594	0.359985279
PLGLB2	-0.02077309	0.140344121	0.284595852	0.42337221	0.849991359	0.73770928	-0.05127296	0.081898004	-0.584084579	0.304438765
RGPD1	0.05527384	0.280867614	0.165556897	0.315212839	0.731162694	0.499385481	-0.152232958	-0.063569921	-0.605796027	0.082690879
GNLY	0.071895391	-0.25754037	-0.41039656	-0.03827767	-0.240771616	-0.158546259	0.209927008	0.280043482	0.333957627	0.047470903
MRPL35	0.099054318	-0.530645353	0.038703696	0.225392441	-0.065547689	0.553703744	0.195323158	0.477414466	0.476212798	0.814203638
VAMP5	0.040201037	-0.3058507	-0.400774343	-0.282349848	-0.782117175	-0.516191497	0.101998869	0.072685667	0.648732874	-0.06247957
VAMP8	-0.136662805	-0.633244754	-0.157419239	0.039471613	-0.70028691	-0.147481152	0.075212238	0.301213004	0.8276134	0.355331563
MAL	-0.373229108	-0.709961514	-0.367059643	0.29123918	-0.393617482	0.106010173	0.174840576	0.810515843	0.77810103	0.528745464
FAHD2A	-0.303818577	-0.617142645	-0.321286333	0.280365842	-0.286602719	0.09741718	0.08191068	0.55988574	0.58662895	0.391459857
AC009958.1	-0.00862032	-0.19511607	-0.118915187	0.556093937	0.109183898	0.273525952	0.094246976	0.208522676	0.125530583	0.298954153
ZAP70	-0.401921615	-0.655836517	-0.433866738	0.215996804	-0.377213179	-0.045398604	0.141180136	0.755077852	0.698251201	0.336369688
COX5B	0.031444745	-0.317971799	-0.276832128	-0.29120645	-0.860008585	-0.503831205	0.052729882	0.02368262	0.712407077	-0.04287645
ANKRD36	-0.075109767	-0.173000741	0.061359107	0.519205697	0.762506976	0.718983416	0.058612833	0.476413715	-0.28525478	0.453869318
NCAPH	0.930732859	0.396538963	-0.020673278	-0.513642582	-0.132222297	-0.306767855	0.031784681	-0.555173493	-0.202199239	-0.35846722
WDR75	-0.263979119	-0.635117422	0.082160024	0.601615155	0.339071764	0.839296107	0.173460988	0.738951776	0.287001328	0.918421179
SSB	-0.040703976	-0.723586994	-0.204184783	0.180575365	-0.396660164	0.227310915	0.179028757	0.535188304	0.765328332	0.675975113
DHRS9	0.562106008	0.446468563	0.2502178	-0.400603474	0.058506803	-0.015554323	-0.119346447	-0.54280261	-0.32935658	-0.185825177
CERS6	-0.335826686	-0.307092459	0.214506302	0.51875813	0.687975227	0.631018806	0.164248399	0.446984985	-0.264857157	0.357813412
GCA	0.446269143	0.901544817	0.16683146	-0.508799278	0.123711148	-0.271626431	-0.338007395	-0.761106554	-0.62264776	-0.594730657
PDK1	-0.303079022	-0.209088739	0.363566723	0.43450972	0.620104747	0.657413923	0.105950046	0.489573254	-0.205100342	0.427823868
DYNC1I2	0.081254662	0.001761207	0.469474094	0.375518369	0.663610529	0.731377831	0.078415368	0.025445307	-0.401336104	0.402007945
CYBRD1	0.089267826	-0.011825636	0.397516395	-0.081480462	0.036405922	0.047428802	0.36376262	-0.211297334	-0.129973606	-0.032112054
ITGA6	-0.193849479	-0.441021775	0.153996284	0.359150815	0.422313525	0.651497208	0.174676711	0.711251546	0.093655271	0.615869831
DCAF17	-0.251521597	-0.601145436	0.169652093	0.618427202	0.403184636	0.870624581	0.215795853	0.710523081	0.221327248	0.897436254
UBR3	0.1620001	0.29901504	0.498397688	0.208986324	0.872135733	0.687374791	-0.054897728	-0.143466945	-0.704459741	0.20070378
RBM45	-0.005010449	-0.610499976	0.004689311	0.347046036	0.011525564	0.643884425	0.175250787	0.592230807	0.475972848	0.867123265
PLEKHA3	0.328663785	0.057203194	0.235017422	0.187640213	0.633554501	0.727877075	-0.013703637	0.09537759	-0.348349514	0.468239981
MTX2	0.040876681	-0.378830512	0.198396893	0.491985058	0.509958979	0.867454952	0.129690683	0.464609679	0.002240094	0.755562544
SCRN3	0.200416503	-0.073599095	0.228996971	0.24739385	0.462208252	0.770550534	-0.009955686	0.197025175	-0.147736515	0.622762011
AC013461.1	0.299252089	0.426799287	0.353726061	-0.073738924	0.440062953	0.337591824	-0.014435637	-0.446502028	-0.543192047	-0.000532957
ITGAV	0.110378233	0.245114092	0.620851524	0.081827688	0.681752522	0.552413323	-0.048184517	-0.228269334	-0.62485008	0.133839274
SSFA2	0.276871124	0.688181583	0.629222033	-0.301393982	0.537643723	0.085461053	-0.187674136	-0.644376494	-0.828692393	-0.379199792
DNAJC10	-0.313045525	-0.564883383	0.116432413	0.824660511	0.420517256	0.76554329	0.101495128	0.537976901	0.138873619	0.755021405
DUSP19	0.085139248	-0.301649547	0.616285059	0.104752118	0.158795745	0.548916281	0.170698488	0.205750718	0.096650247	0.591371216
ITGA4	-0.290446439	-0.406517921	0.082753605	0.594611825	0.676058197	0.765790268	0.181558728	0.592658645	-0.131982539	0.579800829
FMNL2	0.373290175	0.439547576	0.186485382	-0.300780504	0.272751698	0.039797334	-0.059661369	-0.507122016	-0.497892005	-0.237778316
TNFAIP6	0.408334428	0.789163203	0.02047639	-0.45834652	0.060759655	-0.288071849	-0.297073532	-0.571845191	-0.464466835	-0.500937178
MBD5	0.005765211	0.251987854	0.277368456	0.336672426	0.93002528	0.641422243	-0.035180256	0.048641083	-0.696359056	0.138871264
TANK	0.523478562	0.540280019	0.325828477	-0.153822758	0.446138236	0.235906433	0.101642007	-0.46949025	-0.580995586	-0.077073232
SLC4A10	0.063793838	-0.143857539	0.081750089	0.106543289	0.180925078	0.265386299	0.166163218	0.239103638	-0.00110631	0.253128002
GPD2	0.492791714	0.581195592	0.562493802	-0.248552881	0.568842705	0.221544717	-0.127926643	-0.625202919	-0.789834132	-0.240345753
GALNT5	0.082711324	-0.353023954	0.128759752	0.291095435	0.151275637	0.27937719	0.857978151	0.211178487	0.07600419	0.297555962
GYPC	-0.085848131	-0.535554261	-0.364474071	0.081153763	-0.495688497	-0.189880501	0.674298352	0.400670923	0.642805682	0.183053883
MGAT5	-0.380836976	-0.292603729	0.221934881	0.75573676	0.705159525	0.702146102	0.090627679	0.49403826	-0.241003642	0.44725025
PLEKHB2	-0.009642019	-0.420126044	0.106275399	-0.200685609	-0.577032175	-0.097002447	0.211837486	0.153006075	0.613532369	0.321910696
MIR5096	0.022066261	-0.051933024	-0.174430669	-0.109892815	-0.265529093	-0.297376185	0.05671138	-0.023971158	0.177108089	-0.15930032
MZT2B	-0.198065699	-0.395983164	-0.424178697	-0.097982125	-0.800087404	-0.545242471	0.013668944	0.258732701	0.759134771	-0.037795386
IMP4	-0.271837418	-0.71775787	-0.246073997	0.122536685	-0.722563634	-0.21866655	0.254428931	0.48076055	0.902852629	0.33640583
KYNU	0.188986548	0.347166094	0.491077196	-0.207468851	0.267107501	0.085939862	-0.022951793	-0.540726053	-0.462892741	-0.178085817
ARHGAP15	0.01559167	-0.026900546	-0.110649949	0.198398212	0.226579122	0.332765902	-0.079807084	0.372976322	0.07750484	0.356479432
ACVR2A	-0.13249814	-0.175573139	0.555678639	0.378760227	0.669789679	0.807061704	0.046894302	0.210797997	-0.298024483	0.562662272
SPOPL	0.208382761	0.689750804	0.347781737	-0.037132648	0.683820815	0.291172429	-0.236255306	-0.476741245	-0.832779303	-0.21116229
HNMT	-0.110676344	-0.148446872	0.414090201	0.055542566	0.115413669	0.398225457	-0.045420037	-0.012537223	0.008815472	0.376601352
PTMA	-0.555844673	-0.199846894	-0.185592941	0.431382923	0.07230649	-0.078862213	-0.141404517	0.274601467	0.043236807	-0.103666459
CCL20	0.137935495	0.332894953	-0.046040001	-0.157380777	0.08448822	-0.115897827	-0.160145637	-0.236247673	-0.239615628	-0.240268154
ACSL3	0.375269853	0.620563917	0.264765373	-0.077552227	0.65090429	0.268375113	-0.140567061	-0.471489902	-0.797545778	-0.227701569
ITM2C	-0.292225721	-0.490015954	-0.260940046	0.544827676	-0.245370236	-0.070638746	0.111213831	0.382684653	0.449087883	0.162892799
SP140L	-0.21107852	-0.354178332	-0.058790242	0.710679781	0.64309257	0.758893453	0.052489663	0.531216632	-0.116733115	0.576462655
SP140	-0.237775518	-0.475467533	-0.18367363	0.852955504	0.379729829	0.574190438	0.153594001	0.53748723	0.123391007	0.568539431
ATIC	-0.360013584	-0.842473421	-0.262503915	0.511762885	-0.2238991	0.365230306	0.195400436	0.881328966	0.763455473	0.742153728
VIL1	-0.181761033	-0.219548517	0.716444446	0.054518554	0.143225832	0.243483691	0.166941917	0.117041094	-0.042986557	0.21578133
SLC11A1	-0.080944699	0.795204894	0.006538648	-0.470486567	-0.087102244	-0.539810396	-0.422704879	-0.668120953	-0.461469416	-0.766245181
CXCR2	0.147903694	0.837039075	-0.01212082	-0.306060257	0.160271639	-0.222045113	-0.403544285	-0.487775719	-0.515463987	-0.495818584
CYP27A1	0.055169904	0.489953247	0.126763728	-0.263585329	-0.040806866	-0.27933399	-0.229510015	-0.423930577	-0.298250917	-0.437872312
BMPR2	0.175415812	0.385925416	0.411257525	0.151989625	0.856112849	0.577748406	-0.12926061	-0.23081987	-0.775094263	0.063365662
NOP58	-0.243552332	-0.809220707	-0.150728055	0.517639929	-0.021324317	0.577981384	0.15625963	0.839383032	0.628095074	0.885034313
STRADB	0.052627084	-0.43359725	0.062190926	0.115276668	-0.146205924	0.153883234	0.90953443	0.292445301	0.355973382	0.371098178
CFLAR	0.268013711	0.895979461	0.019739181	-0.438048695	0.193282638	-0.264340402	-0.480680075	-0.638721734	-0.64618704	-0.608798573
NDUFB3	0.311818703	0.15453885	-0.077567521	-0.222447577	-0.201952674	0.082878629	-0.126000468	-0.092356044	0.169509832	0.184537799
ICOS	-0.284611799	-0.680415816	-0.08008262	0.460334849	0.107723381	0.594737257	0.179949159	0.886530801	0.482000936	0.816731647
EEF1B2	-0.313618735	-0.369261509	-0.295590834	-0.082729091	-0.74926591	-0.537383214	0.03167999	0.221964329	0.715787494	-0.079804754
CD28	-0.401146037	-0.738478943	-0.119969352	0.39511824	0.010009738	0.465260646	0.194443381	0.934697081	0.535773731	0.720129364
CTLA4	0.013520666	-0.350970094	-0.00081628	0.243035021	0.199855158	0.465560002	0.171807888	0.546367764	0.179478921	0.55143933
ALS2CR8	-0.051257359	-0.363081107	0.124645983	0.602938056	0.528535661	0.876725914	0.083881157	0.51329754	-0.016994604	0.749313002
FAM117B	-0.54790471	-0.498973973	-0.12872889	0.63232159	0.362098193	0.411954659	0.028967191	0.627768127	0.076721417	0.357370346
NBEAL1	0.00308743	-0.038238821	0.520328524	0.397649072	0.805219706	0.831630291	0.08782708	0.146974494	-0.459123544	0.457338978
FASTKD2	-0.061749066	-0.50696528	0.123488582	0.533581131	0.388742194	0.874399837	0.096999849	0.623567127	0.186671121	0.898178472
PIKFYVE	0.0067241	0.304907076	0.265399013	0.432168151	0.898203131	0.47737176	-0.051116407	-0.155892801	-0.769373443	-0.055445603
ADAM23	-0.331995321	-0.362758211	0.029843089	0.632041551	0.503040219	0.639414281	0.039644759	0.565043369	-0.014416278	0.529985306
ZDBF2	-0.147090965	-0.465700372	0.258624475	0.63049994	0.57954333	0.885424739	0.224617631	0.583113402	0.002125918	0.778458636
INPP1	0.661930903	0.371665572	0.123461589	-0.168940158	0.266462365	0.223997421	-0.17054861	-0.359024368	-0.385565484	0.009990818
C2orf88	-0.021990653	0.118745772	0.872246793	-0.174403695	0.173349367	0.03620278	0.119042421	-0.218475063	-0.275526809	-0.082796484
NAB1	0.424091169	0.563296745	0.334402056	-0.238630295	0.432181543	0.263136002	-0.212211048	-0.375735351	-0.570156215	-0.07557661
ANKAR	-0.072046507	-0.156084188	0.206498069	0.643549241	0.757505389	0.888131794	0.008793494	0.351586664	-0.285924768	0.601132993
SPATS2L	0.450503776	-0.180276781	-0.019908004	-0.140969108	-0.094519877	0.125869228	0.143069052	0.079708195	0.196896745	0.278538933
SGOL2	0.796844922	0.049776811	0.109126339	-0.16032041	0.082949872	0.2993243	0.12254501	-0.168716452	-0.052592985	0.279007846
MOB4	0.206945285	-0.230706057	0.198938109	0.117925764	0.012588255	0.477447743	0.012652974	0.250539901	0.245287914	0.630592308
PLCL1	-0.242660187	-0.359601767	0.08849923	0.502679534	0.642858457	0.835056627	0.128936768	0.641045933	-0.091271046	0.663210666
MARS2	-0.358345382	-0.58934481	0.049763346	0.702432491	0.381274392	0.699178795	0.204576821	0.750180376	0.172183345	0.690964269
SLC39A10	-0.241515153	-0.414176957	0.147779621	0.641624664	0.577282376	0.851945073	0.075003982	0.653162455	0.005893943	0.773828221
OBFC2A	0.2325436	0.89261794	0.007225264	-0.378261401	0.293954877	-0.190095471	-0.323796178	-0.594074661	-0.684654367	-0.560828124
MYO1B	-0.111456301	-0.082255461	0.040476813	0.739189717	0.534756574	0.585054937	0.000175578	0.136412501	-0.234913672	0.351338988
SH3YL1	-0.263385246	-0.316117302	-0.011007418	0.542084711	0.56754008	0.769211708	0.042199141	0.587795863	-0.06782704	0.609189726
RBM44	0.230488861	0.397076644	0.438478283	0.065882337	0.711118322	0.517116451	0.049018975	-0.266058373	-0.69159914	0.058467616
OR4F5	0.051071481	0.098345536	-0.282247162	0.009184671	0.186607997	0.078774332	-0.129148949	0.151004796	-0.094855632	0.010181957
OR4F29	0.165837526	0.345799816	-0.061465785	-0.060982039	0.368927484	0.117522691	-0.103988071	-0.070941213	-0.377128161	-0.110897505
AL669831.1	0.036532931	0.221787068	0.247557307	0.371518398	0.859534565	0.598212955	-0.07397922	-0.058713699	-0.687951715	0.090442207
LDLRAP1	-0.540320175	-0.771890825	-0.094142252	0.372666884	-0.254149917	0.244160151	0.183375865	0.817601557	0.670953962	0.58463167
MAN1C1	-0.568107059	-0.700898644	-0.348850416	0.36103596	-0.19146621	0.143922207	0.057585216	0.838636571	0.607561921	0.444683263
PRDM2	0.051692321	0.410502585	0.077445065	0.236347012	0.799759183	0.312769557	-0.247634567	-0.201839272	-0.777254395	-0.201468465
EFHD2	0.245469335	0.674605225	-0.25106168	-0.578056665	-0.303981443	-0.722396361	-0.323451216	-0.702378919	-0.285380024	-0.825411599
PADI4	0.512639713	0.669441422	0.263616796	-0.519613483	-0.123213294	-0.41042679	-0.163779334	-0.717354941	-0.378417652	-0.581345547
MRTO4	-0.051457051	-0.65847432	-0.200838847	0.115199104	-0.517249064	0.088490479	0.217541346	0.544007225	0.833925412	0.580003229
NBPF3	0.037445332	0.220519035	0.12269708	0.215612553	0.572378153	0.344550827	-0.117692031	-0.09907945	-0.508026571	-0.00589144
CDA	0.387157264	0.690336265	-0.073055209	-0.623369595	-0.383245866	-0.639595779	-0.304797082	-0.645306517	-0.15399419	-0.650664268
ALPL	0.233335659	0.912741281	-0.086812457	-0.433887521	0.070623783	-0.41686186	-0.348309956	-0.656723797	-0.551175965	-0.713675894
C1QA	0.488481482	0.445776885	-0.259667396	-0.435638756	-0.178405495	-0.439425544	-0.059426762	-0.542695904	-0.205373338	-0.521187831
C1QC	0.542994913	0.544430216	-0.23823593	-0.526782129	-0.183441759	-0.509412565	-0.119708677	-0.614288657	-0.262070613	-0.607133792
C1QB	0.528271213	0.480323869	-0.252537543	-0.515406213	-0.255461654	-0.531317986	-0.037778241	-0.598854016	-0.184117259	-0.576802114
RPL11	-0.334465167	-0.661476144	-0.347961888	0.139561113	-0.703883456	-0.213262941	0.085939797	0.526836776	0.92409562	0.328042354
PITHD1	-0.11542125	-0.585611318	0.078005505	0.206129579	-0.170512954	0.183136967	0.855725445	0.37675468	0.412609379	0.404670708
PNRC2	-0.183486187	-0.775909719	-0.002421465	0.432770871	-0.044315212	0.530123599	0.223933045	0.732984078	0.584016675	0.852614961
RCAN3	-0.505380286	-0.793865242	-0.238264967	0.447664878	-0.160764541	0.345164717	0.186207584	0.949478379	0.694721405	0.69528741
NIPAL3	-0.250318217	-0.661674688	-0.065306094	0.493274148	0.166219533	0.634533813	0.119261274	0.855872442	0.421103156	0.810695864
RHD	0.129788999	-0.049722772	0.349318904	-0.107106698	-0.00307757	-0.015483507	0.529030708	-0.130747028	-0.057162058	-0.033344531
CA6	-0.051860366	-0.037083338	-0.207093824	0.014323453	-0.170620752	-0.022237972	-0.034573958	0.145722264	0.185049204	0.088348557
PARK7	-0.213355116	-0.625368701	-0.261600439	-0.03489681	-0.789144615	-0.282137748	0.085053836	0.410444749	0.914464744	0.278498305
RBP7	-0.118501288	0.048118642	0.15693912	-0.300883456	-0.46294961	-0.265497483	-0.268145183	-0.090035946	0.284259247	-0.038944745
KIF1B	0.454499393	0.922051922	0.264759831	-0.420301113	0.423630494	-0.152061714	-0.255160692	-0.778832371	-0.863185033	-0.646788214
PGD	0.471904888	0.626681118	0.113802332	-0.615391516	-0.31228895	-0.498156865	-0.239670523	-0.761943888	-0.238665914	-0.580478918
AGTRAP	0.039540139	0.454087566	-0.066024543	-0.519210666	-0.519992776	-0.809458166	-0.232018342	-0.600657269	-0.054133016	-0.775721996
FBXO6	0.465866033	0.340752005	-0.181479847	-0.603247682	-0.512225603	-0.699854323	-0.028292679	-0.543310078	0.044351589	-0.574026894
PLOD1	0.179930775	0.720134122	0.117595405	-0.454376944	-0.085917921	-0.505158103	-0.263443553	-0.789781465	-0.490809254	-0.745234068
TNFRSF1B	-0.060475486	0.361001678	0.004905629	-0.335828865	-0.24032425	-0.548616973	-0.10208793	-0.507794244	-0.217395614	-0.644006744
VPS13D	-0.046624308	0.339321828	0.293927249	0.295392643	0.942760705	0.510233711	-0.087739403	-0.090121634	-0.809670809	-0.055894255
CD52	-0.424942584	-0.737832859	-0.268844036	0.311706857	-0.560421521	-0.039391259	0.140869268	0.618925854	0.865813169	0.447925062
ZDHHC18	0.133182911	0.858111919	-0.179840918	-0.372975691	0.041091121	-0.531275685	-0.38457451	-0.60232081	-0.538242555	-0.809919927
GPR3	-0.055169924	0.163681557	-0.363802419	-0.377379462	-0.554500332	-0.791502284	-0.133309732	-0.20379772	0.213312792	-0.559827435
C1orf38	-0.032713112	0.490640247	0.071528679	-0.41416207	-0.283578538	-0.533095698	-0.174378057	-0.591060863	-0.206074525	-0.623480653
EPB41	-0.059979664	-0.458485686	0.055793107	0.284029542	0.215065136	0.383707351	0.861596615	0.458159308	0.149368429	0.43651483
EIF3I	-0.132906701	-0.563308576	-0.345649144	-0.036110598	-0.805933938	-0.29815683	0.106121414	0.362001627	0.919000818	0.264294671
HDAC1	-0.100064858	-0.739453386	-0.232269455	0.186107784	-0.530254039	0.103123882	0.152735984	0.601669677	0.871862275	0.632955271
LCK	-0.396166902	-0.763566872	-0.397234528	0.219538927	-0.533241649	-0.014898183	0.140522719	0.794211205	0.887246584	0.487981919
KCNK12	-0.059563481	0.065429797	-0.226725993	-0.329381024	-0.655654343	-0.754480393	-0.069371616	-0.214165376	0.330479532	-0.449205777
C2orf63	0.029554484	-0.054165083	0.362704222	0.220669742	0.47897439	0.606335805	-0.062103398	0.155590698	-0.22462405	0.406769738
CCDC88A	0.121404862	0.118326676	0.568247464	0.035811039	0.544646061	0.526108624	-0.032320763	-0.203147516	-0.436713184	0.237518692
PSME4	-0.021166468	-0.200796708	0.13990698	0.491010393	0.652552372	0.577016627	0.593543899	0.213444912	-0.326009776	0.317493385
USP34	-5.79E-05	0.229292478	0.264592723	0.370826513	0.969533138	0.626330315	-0.052716268	0.033834516	-0.735108746	0.105396097
PUS10	0.338446177	0.295249089	0.235069744	0.168020624	0.642524219	0.63072554	-0.083141712	-0.164039858	-0.514362886	0.279135041
PNPT1	0.053150308	-0.471348484	0.185431875	0.272189478	0.161334852	0.539481088	0.175759032	0.455673798	0.238775123	0.671353744
BCL11A	-0.447715945	-0.532025294	-0.142418638	0.927684582	0.296782359	0.535123873	0.098610847	0.574740514	0.200001113	0.562776036
FANCL	0.441986885	-0.025996344	0.216268824	0.233359294	0.534495465	0.660496673	0.073769708	0.005650261	-0.267171172	0.448967139
SPRED2	0.427624737	0.648793078	0.206191454	-0.308951126	0.34694896	-0.090412101	-0.168332663	-0.634112466	-0.667379294	-0.48439405
C1D	0.216173033	-0.232571941	-0.017249864	0.14656161	-0.082270264	0.366690615	0.19232802	0.224712421	0.308036565	0.546200632
VPS54	0.448698892	0.364259273	0.454038	0.017450145	0.688932568	0.560650151	-0.125440072	-0.2682652	-0.636239875	0.142349669
PELI1	-0.037239668	0.753518639	0.227215756	-0.110977197	0.585761809	0.055934336	-0.340267828	-0.458484343	-0.832811529	-0.459633225
WDPCP	-0.107473876	-0.132506583	0.416871363	0.550092014	0.82542166	0.895310158	0.073004572	0.290167163	-0.381080545	0.559808646
CCT4	-0.122596173	-0.688942995	-0.382752519	0.0868941	-0.636164568	-0.025303302	0.126072558	0.586493399	0.936393448	0.538382975
PRKD3	-0.121254001	-0.096454981	0.359232222	0.587547568	0.830314021	0.809330026	0.05256407	0.195536722	-0.4538608	0.432356047
CEBPZ	0.146535082	-0.324860422	-0.002433711	0.342979516	0.250859811	0.708375221	-0.066209415	0.432158473	0.196816071	0.774181195
CYP1B1	-0.049381682	0.392014317	0.446683982	-0.292958227	0.053746017	-0.072904504	-0.212388936	-0.460208046	-0.341274605	-0.257379243
CDC42EP3	0.2430338	0.782061998	0.24074965	-0.470567253	0.164194514	-0.291554719	-0.311990208	-0.738596249	-0.644848628	-0.639310988
EIF2AK2	0.542874879	0.54781331	0.026757892	-0.348763735	0.214370106	-0.046600905	-0.145936444	-0.398631793	-0.457831807	-0.265212408
FAM98A	0.049450875	-0.563141079	-0.140012922	0.280199742	-0.031175373	0.505424404	0.120305779	0.569075924	0.484050875	0.770410604
HEATR5B	-0.253284883	-0.186351575	0.145366379	0.666235762	0.833158098	0.736271484	0.033025765	0.386973185	-0.377952689	0.412603347
OXER1	0.254558349	0.790172288	-0.122191006	-0.445934616	0.059554522	-0.52515851	-0.262095565	-0.66717404	-0.574585307	-0.820260166
SLC8A1	0.032473914	0.65336457	0.414010804	-0.109965944	0.596280302	0.169235361	-0.201437075	-0.528183148	-0.815955965	-0.322924606
MAP4K3	-0.052066801	-0.044863488	0.461058288	0.445265193	0.85991308	0.856016937	0.049155157	0.189315523	-0.489390723	0.461711087
SOS1	0.195279064	0.314347983	0.257753358	0.227512667	0.913143596	0.54730613	-0.023164819	-0.091571691	-0.751298356	0.036932849
SRSF7	-0.412420401	-0.809900203	-0.101876213	0.415860281	-0.242374826	0.315281854	0.136571451	0.706975357	0.707725339	0.700919557
HNRPLL	0.598024568	0.599479149	0.587789007	-0.453972843	0.316371497	0.064680626	-0.127719825	-0.625299869	-0.611126342	-0.250807566
PREPL	0.070975122	-0.230108065	0.214189302	0.51492255	0.680445464	0.903602797	0.066766632	0.395589896	-0.198456006	0.690106122
PIGF	0.116304273	-0.308776554	0.253736802	0.418426035	0.282958954	0.755020117	0.113495796	0.354464392	0.125405149	0.763497088
ZFP36L2	-0.558732742	-0.350486423	-0.343036323	0.21010503	-0.199205735	-0.179430645	-0.057969748	0.399581426	0.316391001	-0.013898727
THADA	-0.20442477	-0.135234622	0.263869402	0.620540198	0.900989413	0.822917949	0.039350756	0.352085591	-0.448278416	0.439576118
DPY30	-0.0944033	-0.613153921	-0.197666336	0.091802879	-0.626011693	0.013508743	0.11431868	0.47535545	0.865882475	0.545010977
NLRC4	0.520060675	0.825503408	0.211827409	-0.608593898	0.026315023	-0.28680074	-0.290274326	-0.807249817	-0.53954516	-0.54505118
GALNT14	0.443504822	0.855514087	0.055558021	-0.455081253	0.072563699	-0.382010057	-0.268683942	-0.813232519	-0.582653238	-0.690298107
TRMT61B	-0.135284273	-0.587411637	0.000260501	0.5159997	0.143364607	0.74609335	0.059295978	0.6904169	0.420714236	0.914676904
CYS1	-0.272395535	-0.144391112	-0.324493359	-0.205289902	-0.637354054	-0.704238086	0.096358278	-0.022266112	0.383892642	-0.414636995
ODC1	-0.304927625	-0.705589233	0.35070013	0.418961611	-0.046586093	0.331128717	0.410686327	0.522629132	0.450873346	0.555547242
MBOAT2	0.526359516	0.835346536	0.290525606	-0.43087166	0.257824047	-0.197319336	-0.053926013	-0.728014073	-0.688527102	-0.56307851
KIDINS220	0.230967169	0.496837295	0.458897711	0.002995974	0.81428655	0.374812211	0.109204	-0.387247459	-0.879759204	-0.170607277
CMPK2	0.370349088	0.071553553	-0.092964084	-0.402293662	-0.259422788	-0.370946947	0.247209125	-0.194498022	0.034424669	-0.251241312
SMC6	-0.019376128	-0.221740598	0.084037635	0.769435323	0.685294914	0.816384948	0.058389274	0.306006612	-0.216703274	0.587197543
ROCK2	0.187939838	0.409818537	0.745921052	-0.025514453	0.724359363	0.436023463	-0.083729345	-0.363323638	-0.757100871	-0.02863075
NBAS	0.007684241	-0.036809289	0.473152884	0.399049392	0.866300929	0.747022202	0.122253475	0.15400976	-0.514592689	0.353480708
C2orf44	-0.140190528	-0.683530356	0.016482138	0.397661397	-0.064815826	0.580316005	0.249159263	0.676099257	0.570092425	0.87495399
C2orf43	0.021669631	-0.553893883	0.063637807	0.529923917	0.308214196	0.82708943	0.220717892	0.626615782	0.273867483	0.894516961
ATAD2B	0.077902186	0.288718725	0.493198548	0.251821897	0.941662597	0.626885054	-0.006440669	-0.153040596	-0.79272752	0.079095417
WDR35	-0.000167144	-0.063280815	0.248547221	0.503844358	0.775186614	0.892162309	0.068465157	0.306138716	-0.349691183	0.587105967
KIF3C	0.280727924	0.742189624	0.531187426	-0.400569562	0.303128237	-0.135710296	-0.171694735	-0.663916784	-0.70283471	-0.536086418
ASXL2	0.246592571	0.625526086	0.226383857	-0.049895547	0.758509097	0.197356648	-0.138964468	-0.408138877	-0.865660697	-0.347822876
TP53I3	0.461431907	0.576680733	0.225369146	-0.603042157	-0.197414157	-0.3904383	-0.177464283	-0.690732057	-0.275190636	-0.49751961
ADCY3	0.31855765	0.523136369	0.016203724	-0.410446992	-0.069501775	-0.47046311	-0.141002	-0.625630448	-0.372441154	-0.648989563
PTRHD1	-0.010284926	-0.413324914	-0.268626252	-0.186373169	-0.873358231	-0.431067401	0.075170216	0.158286379	0.837981608	0.123689683
ZC3H8	-0.151786339	-0.473846872	0.128320634	0.563912386	0.514866671	0.890407621	0.037775195	0.669602747	0.092346316	0.849884357
LIMS3L	-0.070275573	-0.002771521	0.933660963	0.027126395	0.351372962	0.27928181	0.078791726	-0.108067482	-0.311603022	0.1011588
BUB1	0.932632711	0.230222809	0.094848594	-0.380357214	-0.002278927	-0.033190076	0.169656851	-0.372976532	-0.154969017	-0.080889139
C2orf76	0.157864764	-0.01750736	0.172106988	0.080533331	0.112249297	0.387998722	-0.249733154	0.063129751	0.022581789	0.383557206
IL1B	0.176281446	0.612391943	-0.075062518	-0.416567325	-0.048626249	-0.308188594	-0.186012704	-0.371676168	-0.262237975	-0.41247148
CKAP2L	0.925943284	0.368220716	0.073704462	-0.483569401	-0.058550464	-0.212864972	0.098642308	-0.542783137	-0.232900596	-0.293126885
MAP3K2	0.126680742	0.670046173	0.292662184	0.066699887	0.739542755	0.300482674	-0.239502204	-0.362841705	-0.829794854	-0.224725161
MKI67IP	-0.29576025	-0.782806157	-0.188167936	0.232054094	-0.510927821	0.148657066	0.211509923	0.695656189	0.901861073	0.657765381
BIN1	-0.411952903	-0.749478488	-0.470376051	0.303489553	-0.562059587	-0.074173241	0.115508428	0.718655194	0.892576108	0.439100364
AFF3	-0.444737842	-0.319471486	0.016793694	0.928502304	0.587807814	0.640163497	0.047141823	0.467041221	-0.107405414	0.457918608
TXNDC9	0.190541182	-0.364600055	-0.076312547	0.143635316	-0.10622596	0.484236547	0.05681167	0.366047857	0.435346329	0.719412533
MITD1	0.159709346	-0.365026917	-0.243355704	0.00699056	-0.29365729	0.208933877	-0.085063367	0.383874164	0.538765516	0.556455051
MGAT4A	-0.184157187	-0.396654662	-0.113333202	0.36739224	0.414063941	0.640276868	-0.001368365	0.751326014	0.111416713	0.618367254
TSGA10	-0.164505115	-0.433123255	0.010431015	0.508972642	0.317900032	0.696890352	0.135112384	0.544868345	0.148551384	0.686815994
TMEM131	0.216810204	0.406679785	0.219459433	0.238956408	0.873952965	0.473223793	-0.093966722	-0.219955518	-0.790697166	-0.056320869
EDAR	-0.455532892	-0.53835474	-0.139035573	0.526015881	0.278764716	0.5223185	0.06179628	0.748209166	0.208933158	0.555688147
RNF149	0.063754557	0.893176156	0.01887562	-0.349704103	0.244601997	-0.29190204	-0.41596849	-0.603882038	-0.689732402	-0.680715385
TBC1D8	0.497685912	0.826516162	0.176400338	-0.511783321	0.247449871	-0.287033477	-0.247576507	-0.848816939	-0.743670207	-0.695783098
C2orf89	-0.574862436	-0.683083952	-0.287912536	0.436989624	0.000688381	0.374165551	0.077721286	0.892489032	0.501599768	0.586713553
C2orf3	-0.16692406	-0.546646254	0.010051165	0.583036151	0.361125423	0.857604589	0.114979668	0.723088247	0.26362719	0.914400892
CD8A	-0.417245239	-0.673988996	-0.227689148	0.287880711	-0.235105983	0.15771969	0.16860782	0.766944757	0.601945457	0.468679755
CD8B	-0.25646391	-0.507344903	-0.372565021	0.25493713	-0.207339074	0.269912778	-0.063043011	0.694854775	0.598185811	0.572052234
CAPG	0.249359927	0.050476946	-0.181158175	-0.364966102	-0.731461439	-0.546264336	-0.126043003	-0.29484252	0.434685528	-0.227186975
ZNF514	-0.274577148	-0.288683161	-0.053608343	0.472419822	0.53969025	0.704636401	-0.00581485	0.521903479	-0.079590556	0.537305724
EIF2AK3	-0.238268742	-0.408226694	0.068913125	0.8422917	0.633934752	0.800473169	0.110356896	0.511812474	-0.100112902	0.633234595
PLGLB1	-0.02077309	0.140344121	0.284595852	0.42337221	0.849991359	0.73770928	-0.05127296	0.081898004	-0.584084579	0.304438765
RGPD2	0.05527384	0.280867614	0.165556897	0.315212839	0.731162694	0.499385481	-0.152232958	-0.063569921	-0.605796027	0.082690879
DUSP2	-0.281008216	0.119003188	-0.399146719	-0.082906514	-0.246040126	-0.496244352	-0.065531082	-0.00663409	0.066036075	-0.425441906
AC073995.2	-0.098609102	-0.218450376	0.031263879	0.539793429	0.750510685	0.735084242	0.052722488	0.514042243	-0.25693145	0.479133236
BOLA3	-0.037089538	-0.465988049	-0.455042536	-0.111453207	-0.804377999	-0.43156798	0.124704441	0.289620578	0.834843214	0.095477786
TPRKB	0.054109404	-0.471228011	-0.037501613	0.130832088	-0.333747149	0.296708673	0.022989396	0.405154847	0.612125769	0.65480237
TGFA	0.175730838	0.863768399	0.067071975	-0.279101803	0.297774756	-0.101868102	-0.387786473	-0.536176328	-0.659810681	-0.48811449
ADD2	-0.012213876	-0.449615202	-0.134504162	0.543430177	0.078847669	0.295069285	0.526711449	0.320680426	0.230385237	0.377725466
SNRPG	-0.183065058	-0.162668834	0.034566449	0.465300473	0.469405884	0.598862959	-0.16754598	0.271216524	-0.163054189	0.413874333
AAK1	-0.256895993	-0.005381952	-0.15245218	0.291643156	0.605493323	0.309661254	-0.09002862	0.296563352	-0.361997298	-0.01310254
FBXO48	0.124735575	-0.240789999	0.223945981	0.167537903	0.197083724	0.656623235	0.201264489	0.297258634	0.124688834	0.697455007
AC114772.1	-0.026600519	0.18556968	-0.130724075	0.213820562	0.707778276	0.45194993	-0.212343483	0.19698251	-0.485974653	0.073197662
SFXN5	0.278143922	0.821945842	0.158749079	-0.453717348	0.112831743	-0.377050681	-0.339097044	-0.782097542	-0.639820227	-0.731356775
PAIP2B	-0.289144443	-0.644342458	-0.005680997	0.577026493	0.18861212	0.706825058	0.103155918	0.746774918	0.398110551	0.845669198
EXOC6B	-0.168208123	-0.339464882	0.428775214	0.488444424	0.647953314	0.897908127	0.180465684	0.455185155	-0.138566007	0.711493617
GALNT3	0.512544504	0.579050139	0.234801807	-0.10287985	0.595752817	0.360510849	-0.106570037	-0.433621491	-0.694496227	-0.057862444
TTC21B	-0.112886444	-0.266417762	0.241562593	0.561722595	0.793727823	0.938752318	0.173979671	0.46452194	-0.262749059	0.672415423
SCN3A	-0.258931175	-0.21188437	0.00916451	0.877199848	0.64662013	0.706559016	0.005668388	0.371515568	-0.193838304	0.481244174
GRB14	-0.175936439	-0.251764963	0.642339301	0.281914688	0.271645869	0.480896561	0.077186613	0.205585832	-0.028759547	0.42973565
COBLL1	-0.216092812	-0.210820917	0.038209331	0.818806097	0.695069058	0.716300106	0.093195937	0.342308836	-0.245071717	0.454871685
IFIH1	0.499406434	0.1312592	0.084064528	-0.109093546	0.212509815	0.212507834	0.005170606	-0.13721087	-0.212464755	0.132015718
FASTKD1	0.002577567	-0.369175808	0.229518629	0.312802257	0.256625153	0.729357298	0.023392057	0.403564144	0.173467547	0.788632985
SPC25	0.919109263	0.227208621	0.071324688	-0.354302611	0.005335887	0.017032125	0.109141335	-0.344112885	-0.137347115	-0.040961709
SCN9A	0.31167407	0.222520942	0.35059114	0.062097219	0.530192187	0.455019996	0.108901979	-0.078275664	-0.443395744	0.140983085
CIR1	0.347745674	0.285106812	0.043785523	-0.066915498	0.258586575	0.345057172	-0.134414158	-0.045272375	-0.199100857	0.247105992
GPR155	-0.132322964	0.399575896	0.044591029	0.115586272	0.68610574	0.368572125	-0.218360275	0.062945062	-0.605474993	-0.039306411
METTL5	-0.066676308	-0.6209199	-0.280158334	0.068786783	-0.69850486	-0.089244488	0.160520734	0.50448089	0.925788452	0.485086758
KIAA1715	0.573573745	0.605334928	0.27418377	-0.25372717	0.449569578	0.132862281	0.001982173	-0.573449769	-0.690017879	-0.289725915
TTC30B	0.008419962	-0.427739243	-0.090628899	0.022032835	-0.417944392	0.079310629	0.085472693	0.298484049	0.565143753	0.433794092
ACVR1	-0.054950212	0.016211622	0.661899189	0.186875567	0.729904949	0.688203337	0.042107739	0.074067557	-0.484185117	0.325748211
DPP4	-0.319006705	-0.653694583	-0.065783345	0.458303112	0.137319717	0.630045616	0.220548738	0.901614798	0.450232544	0.823035619
LY75	-0.045672947	-0.188406652	0.117426865	0.469703893	0.65380609	0.659022134	0.140029152	0.41517041	-0.2689648	0.443596294
WDSUB1	0.06698464	-0.068530294	0.357676296	0.372556105	0.563820993	0.749957426	-0.03889033	0.088331866	-0.264274331	0.518141791
BAZ2B	0.212470096	0.666236653	0.364244102	-0.05303716	0.787321641	0.325755959	-0.242311625	-0.389275472	-0.879991767	-0.217279227
ERMN	0.017613703	0.198460596	0.346737977	0.378472987	0.92005039	0.711363372	0.022741984	0.047710648	-0.669338975	0.223302092
NR4A2	-0.176997464	0.343453698	-0.10011072	0.057310377	0.422521905	0.108484745	-0.177591525	-0.019896221	-0.413235127	-0.162072467
CACNB4	-0.191366338	0.086528693	0.340163729	0.180939483	0.476669422	0.376248307	-0.218375447	0.08779222	-0.336453915	0.141458869
TMEM163	0.177446096	0.22476133	0.698020144	-0.248444476	0.026551051	-0.09377584	0.083119428	-0.40805966	-0.230419335	-0.194161783
ZRANB3	-0.016326867	-0.390238662	0.122384411	0.586935662	0.523325098	0.879036277	0.133313008	0.507983414	0.025043871	0.781762856
AC013269.5	0.022066261	-0.051933024	-0.174430669	-0.109892815	-0.265529093	-0.297376185	0.05671138	-0.023971158	0.177108089	-0.15930032
CXCR4	-0.148916372	0.275495058	-0.042432832	0.304396642	0.474814352	0.227927866	-0.174579801	0.054950005	-0.396757688	-0.042230046
DARS	-0.096744777	-0.678758308	-0.113968386	0.234717141	-0.397952114	0.254576547	0.135417519	0.61075308	0.802445789	0.719687648
MCM6	0.683211592	-0.166150423	0.020820322	-0.357267663	-0.321417895	-0.005952513	0.168175268	0.031586166	0.340486773	0.247997056
NMI	0.523562693	0.216037917	-0.085604465	-0.380011841	-0.173498137	-0.009027423	-0.145194353	-0.164960154	0.073063226	0.108675443
ZEB2	-0.081790285	0.255778553	0.560859846	0.116414929	0.639099233	0.314850958	0.011782095	-0.313392042	-0.6452067	-0.093360959
GTDC1	0.36381064	0.622924677	0.587921403	-0.132492434	0.544556277	0.17570165	-0.090369062	-0.587642625	-0.7512934	-0.27041561
MMADHC	0.319512709	-0.219381013	-0.183397211	-0.13307489	-0.526827972	-0.010992437	0.01981295	0.141546474	0.597099062	0.374836375
CXCR1	0.215166052	0.875266662	0.006166667	-0.341450484	0.164632464	-0.253881211	-0.382277288	-0.548490957	-0.552678764	-0.551593612
FAM126B	0.190442449	0.814606085	0.135207724	-0.222237293	0.410505522	0.027075392	-0.367720577	-0.443012997	-0.662376369	-0.342303631
TYW5	0.118935035	0.014458741	0.320755001	0.342197957	0.719710943	0.820230532	-0.015034203	0.159167749	-0.371235021	0.496068462
PPIL3	-0.074189399	-0.571688274	-0.093308776	0.277783201	-0.281796842	0.317897649	0.058122079	0.508625966	0.655966065	0.680396795
SUMO1	0.163840885	-0.194652878	-0.205327918	-0.071021656	-0.514070959	-0.160690934	-0.089487882	0.088777624	0.517946798	0.19018118
ALS2	0.182816937	0.363549402	0.344476299	0.087867289	0.781321395	0.549692097	-0.076846852	-0.213405113	-0.70901111	0.070626687
TRAK2	0.040138276	-0.427864569	0.235069516	0.277665004	0.209232484	0.378788058	0.924945539	0.300011457	0.086874735	0.402836923
ALS2CR12	0.137893298	-0.13835766	0.214605566	0.291623518	0.56998911	0.641803013	0.408661836	0.173707905	-0.252691597	0.427903269
LANCL1	-0.18785126	-0.749065794	-0.147711517	0.533057541	0.005521821	0.608244093	0.236121619	0.851303225	0.579022184	0.886065234
C2orf67	0.193242905	0.293698947	0.386765941	0.284758679	0.757821061	0.683006722	-0.146886043	-0.116872192	-0.611333608	0.259084944
FZD5	0.603582951	0.604655419	0.272777799	-0.412640342	0.267592841	-0.138908289	0.169051689	-0.720592494	-0.661419136	-0.483146664
TNS1	0.183693141	0.03392531	0.396301959	-0.231456154	0.076416297	-0.099534061	0.766325549	-0.252280165	-0.196078714	-0.186702693
MREG	-0.215417993	-0.462082598	0.061058395	0.508041549	0.386787059	0.738734722	0.063485131	0.688703122	0.158168401	0.742724568
FN1	-0.046308434	0.1547182	0.42733895	0.061488325	0.34273605	0.298679197	-0.066897668	-0.110210673	-0.326814638	0.102185569
IKZF2	-0.360941039	-0.514708506	0.001369123	0.662335364	0.546982918	0.786433235	0.133013192	0.801648445	0.070915326	0.71686394
STAT4	-0.130157459	-0.482517911	-0.178135758	0.322609844	0.162407993	0.471176586	0.168596728	0.688355765	0.317695233	0.609987313
TMEM194B	-0.035674044	-0.366443791	0.082235288	0.504901775	0.490849163	0.811330912	0.180958833	0.549567408	-0.003085419	0.689740485
STAT1	0.310503075	-0.040949635	-0.095460081	-0.168128472	0.047666079	-0.011467786	0.128149066	0.063157627	-0.029225552	0.010191063
SDPR	-0.187014132	-0.09899734	0.896487662	0.024740591	0.230106959	0.246585483	0.061644427	0.005596818	-0.149546106	0.164958341
HIBCH	-0.092323383	-0.243922313	0.254086206	0.599117138	0.717350063	0.890077875	0.054845941	0.368306628	-0.252394398	0.615778482
OSGEPL1	-0.145071139	-0.617639419	-0.075112085	0.42751951	0.060807373	0.659048268	0.082013676	0.751574169	0.499032887	0.899127095
SLC40A1	0.229065301	0.252737139	0.713950581	-0.197924497	0.243976867	0.144821615	0.29353572	-0.346396147	-0.406452903	-0.058045141
TFPI	-0.043432509	-0.082226723	0.865007994	0.146736657	0.454052427	0.55995657	0.155713731	0.059490993	-0.26482282	0.377763744
ANKRD44	-0.223434502	0.155077052	0.160945901	0.426599913	0.901926014	0.556503002	-0.086219215	0.162698887	-0.64830754	0.084824376
PGAP1	0.119329863	-0.124730624	0.252315738	0.244012093	0.655797359	0.753348258	0.132707904	0.315216551	-0.283820411	0.514547323
TTN	-0.274970342	-0.148023562	0.145520436	0.657887675	0.841244065	0.760151201	0.012628911	0.435870413	-0.371930192	0.416884475
PRKRA	-0.187679352	-0.694736465	-0.227613412	0.35702914	-0.254791829	0.365221781	0.130066268	0.687335041	0.735022196	0.77120759
NCKAP1	0.149418414	0.219384297	0.946438808	-0.09288434	0.377748983	0.278734983	0.070076539	-0.32927669	-0.439892679	0.025840091
CALCRL	-0.110128654	-0.336859794	0.439942747	0.368785226	0.346811048	0.706771467	0.140203072	0.299513421	0.02463485	0.658577735
CCDC141	-0.310974981	-0.355623101	0.089575883	0.741930861	0.71594258	0.856883179	0.049378488	0.616631452	-0.135064789	0.649060582
SESTD1	0.086069603	0.28785224	0.565947072	0.277289226	0.802531733	0.529396377	-0.095731318	-0.282794542	-0.727614057	0.039097808
DOCK10	-0.296623955	-0.542977773	-0.03589245	0.580667723	0.520769418	0.714084863	0.163241297	0.783245192	0.097669585	0.682968509
SERPINE2	0.328159846	0.150900289	0.705718251	-0.145164359	0.207114452	0.181436348	0.162980046	-0.231584743	-0.250181303	0.049780212
FARSB	-0.080004437	-0.686397161	-0.109404908	0.521900697	0.052354501	0.649187945	0.20430464	0.759984353	0.540130817	0.896287488
AP1S3	-0.075598643	-0.354097903	0.079326109	0.617273531	0.403666837	0.646167913	0.087028977	0.346176588	0.001634471	0.55249431
NPPC	-0.141930349	0.065767379	-0.338631459	-0.371331251	-0.62724631	-0.80650563	-0.01837775	-0.135672449	0.308786733	-0.526938186
NCL	-0.184791866	-0.753986826	-0.34036813	0.34378186	-0.117922272	0.355774873	0.095033699	0.765910961	0.624662769	0.690617956
PID1	-0.375129444	-0.385013162	0.252529227	0.31844648	0.248704818	0.472347253	0.038181736	0.339464142	0.093699734	0.459036909
COL6A3	-0.064673121	-0.018760742	0.72398489	-0.06884316	0.401876743	0.331344441	0.152068725	0.029579493	-0.301802914	0.145837976
USP40	-0.03602485	-0.08020967	0.245548747	0.502744463	0.80755229	0.840551477	0.044757385	0.223860846	-0.418218429	0.470931738
GBX2	-0.081826846	0.171493389	-0.3092255	-0.391786022	-0.58702851	-0.821309297	-0.150372968	-0.251315458	0.211219259	-0.580963573
HJURP	0.889766517	0.399094025	0.005762395	-0.496701314	-0.096998667	-0.303401837	0.106791974	-0.547622036	-0.242161134	-0.388639899
ARL4C	-0.348093418	-0.718629443	-0.36374901	0.352115039	-0.175626584	0.278240027	0.190014588	0.8820107	0.650731972	0.622831831
EPHA4	-0.401134414	-0.394851241	-0.031792132	0.543103777	0.510119502	0.640229289	0.115102538	0.735535277	0.008797489	0.549310362
GLB1L	0.127908117	0.215410455	0.129849986	-0.177395454	-0.05411822	-0.101616074	-0.061358717	-0.301647758	-0.155060933	-0.161185752
ABCB6	0.27445055	0.092256748	0.430261514	-0.206397754	-0.053497766	-0.158590154	0.399534777	-0.350592405	-0.133443422	-0.214647252
TP53INP2	0.094692152	0.716624598	-0.13159169	-0.346176468	-0.037322657	-0.574906035	-0.373803033	-0.548541236	-0.42754885	-0.760733381
ACSS2	0.259218243	0.607003939	0.326014116	-0.523688994	-0.144711333	-0.384839156	-0.219543341	-0.784125232	-0.37168035	-0.550236014
HCK	0.218610185	0.696666587	0.078896714	-0.597818891	-0.337737053	-0.662220007	-0.274994538	-0.772840961	-0.267062497	-0.746922275
C20orf144	-0.152910887	0.050527262	-0.338230889	-0.351797132	-0.661701988	-0.816290457	-0.107930663	-0.182294044	0.314194192	-0.533039304
POLR3F	0.081767968	-0.394968832	0.185344424	0.294261329	0.156077908	0.698426655	0.136166394	0.380825533	0.256115053	0.786947415
C20orf7	-0.016017377	-0.209466059	0.258041066	0.453170368	0.644542805	0.833729861	0.030337471	0.291649719	-0.236946636	0.583152826
SLC24A3	0.157786337	0.449019172	0.811521485	-0.300772642	0.302871237	-0.013192496	-0.054143171	-0.508713865	-0.573432023	-0.318322262
RIN2	-0.049363706	0.190177394	0.37580779	-0.230460565	0.058218951	-0.046703028	-0.149536173	-0.412902733	-0.278019012	-0.185825474
TPX2	0.958211419	0.339052199	0.003251581	-0.435676284	-0.030285744	-0.170150998	0.131587404	-0.507498314	-0.23280099	-0.253765601
GINS1	0.843907356	0.070986843	0.020543019	-0.393954644	-0.161798302	0.022219272	0.146641556	-0.255688994	0.049921598	0.09309236
CST7	0.398720889	0.470915476	-0.274375703	-0.583495117	-0.463567687	-0.662563751	-0.124379437	-0.498909437	0.02657538	-0.571584182
SIRPA	0.308291651	0.881943373	0.036572558	-0.558772708	-0.016184081	-0.540409105	-0.40459474	-0.8087016	-0.581031517	-0.82798369
CDC25B	-0.309917796	-0.477833537	-0.593545136	0.202270948	-0.293881052	-0.112739901	-0.059625477	0.634099479	0.544751015	0.177670055
C20orf103	-0.188219951	-0.428595982	-0.105277201	0.309670373	-0.236568385	0.07351973	0.138220102	0.3797064	0.471677904	0.321991455
ANKRD5	-0.063905576	-0.451558708	0.079353546	0.295831381	0.231627551	0.680179199	0.146525289	0.593002301	0.242552187	0.773054878
PLCB4	0.193186072	0.166553622	0.785834495	-0.051227829	0.469821777	0.375710672	0.160099241	-0.210119463	-0.4293177	0.098863484
MCM8	0.573731224	-0.11249168	-0.112769481	0.035707817	0.127396036	0.371605593	0.028460245	0.118239574	0.072598149	0.425291953
PLCB1	-0.239197851	-0.073461992	0.394461336	0.307389385	0.690959562	0.639902537	0.03824129	0.194276841	-0.400259693	0.329601406
SMOX	0.072004618	-0.010507172	0.58007234	-0.242734065	-0.08952124	-0.13699551	0.57417374	-0.249682733	-0.094143255	-0.151133072
MTERFD2	-0.440201543	-0.61335552	-0.102240355	0.562880783	0.321641248	0.704828716	0.011536918	0.829206422	0.276637128	0.761505448
PPDPF	-0.139252047	-0.315476818	-0.237188262	-0.189864225	-0.703439984	-0.553283598	0.093095176	0.126282776	0.615200199	-0.133403256
SIRPB2	0.031713921	0.73669492	0.23279319	-0.324200943	0.13013095	-0.280476971	-0.364800976	-0.702467987	-0.585240933	-0.591436905
SIRPD	0.419160123	0.898736	0.236172465	-0.446918994	0.360811234	-0.153316486	-0.265014188	-0.792523665	-0.813362936	-0.595198186
SIRPB1	0.101020065	0.617326403	0.188808458	-0.238744603	0.264993684	-0.1092961	-0.249250832	-0.536026183	-0.554498852	-0.4168784
SIRPG	-0.496448104	-0.736491654	-0.266938061	0.392194281	-0.194586575	0.278605543	0.139782672	0.91304166	0.681343702	0.634158484
PCMTD2	-0.481810121	-0.728356693	-0.071966186	0.652375908	0.286868933	0.677105605	0.315519388	0.859431069	0.323991174	0.771152052
C20orf194	-0.186657439	0.203275921	0.548222818	0.227352587	0.713799219	0.523403732	-0.132931699	-0.155205574	-0.605703326	0.081848315
RBM38	0.086218879	-0.219780956	-0.095121715	-0.056778471	-0.280163557	-0.280023529	0.794610336	0.039561285	0.216822312	-0.126516112
C20orf107	0.116860317	0.654633787	0.049955924	-0.021819401	0.591097459	0.11648848	-0.279313562	-0.398538989	-0.783383129	-0.368175132
C20orf106	0.05095846	0.601617666	-0.131698608	0.044915666	0.468057165	0.017388356	-0.369529868	-0.302746143	-0.644084904	-0.400725809
C20orf108	-0.007287293	-0.326985549	-0.113994976	-0.016267511	-0.306658794	-0.205058619	0.882366805	0.119406482	0.327100053	0.023607327
CASS4	-0.125468841	0.508535949	0.330821918	-0.069984774	0.342753677	0.090307521	-0.191288639	-0.212283965	-0.457931517	-0.169064721
PFDN4	0.158176364	-0.43865428	-0.08019612	0.164088392	-0.11738897	0.468404516	0.195032029	0.418592322	0.494487341	0.722050597
MOCS3	0.100261882	-0.40751257	-0.138490439	0.038709907	-0.30586105	0.252171969	0.042321771	0.393960231	0.549679706	0.602206641
CDH26	0.171865396	0.699518983	0.447101802	-0.136127241	0.620707169	0.20095654	-0.212332779	-0.477487566	-0.826876073	-0.300737851
C20orf177	0.511375939	0.659641695	0.050194	-0.337201722	0.20587534	0.04248183	-0.204656136	-0.458796178	-0.451313878	-0.204351163
C20orf197	0.112862763	0.426112617	0.418464828	0.011860366	0.745502292	0.400118471	-0.014979683	-0.218341008	-0.730189485	-0.065342709
TUBB1	-0.194253928	-0.258216322	0.817952398	0.161228719	0.168392253	0.280600824	0.180433092	0.148242164	-0.009729396	0.276759054
ZNF831	-0.31539192	-0.146261971	-0.124150465	0.461608928	0.628867144	0.470263718	0.02514562	0.487476406	-0.260766767	0.223653672
SLCO4A1	0.238310777	0.447793194	-0.184280979	-0.317929386	-0.16316015	-0.483471195	-0.229151282	-0.552865334	-0.234859181	-0.589871779
RPS21	-0.259183295	-0.617592387	-0.478247646	0.085654384	-0.66027009	-0.162302458	0.004749167	0.602277669	0.909009956	0.386324152
MMP9	0.495992136	0.859582658	0.050969123	-0.474163698	0.078113838	-0.407315102	-0.198052354	-0.738659174	-0.580359662	-0.723836059
CTSA	-0.138731381	-0.02449081	0.710452086	-0.136081124	-0.045349094	-0.116069426	0.134411937	-0.208194168	-0.116216742	-0.162736044
UBE2C	0.621391047	0.657189027	0.09076481	-0.630466496	-0.179959283	-0.588378993	-0.081567457	-0.751321618	-0.350554607	-0.701629112
SLC9A8	0.340260444	0.866772307	-0.041863199	-0.306510806	0.383417339	-0.223099719	-0.372133158	-0.641829665	-0.780121975	-0.668280123
CEBPB	0.215256988	0.706111041	-0.101689066	-0.584094198	-0.341351515	-0.683760412	-0.25186189	-0.66483498	-0.232867771	-0.742803569
PI3	0.311861945	0.720655801	-0.110174618	-0.318933654	0.075166653	-0.315074361	-0.27977351	-0.54986873	-0.475732132	-0.562336624
ERGIC3	-0.192865811	-0.629393165	-0.362358158	0.067143578	-0.782545692	-0.21627808	0.093928446	0.439881491	0.951833446	0.36543466
BPI	0.726102847	0.489387946	0.046242157	-0.431510561	-0.007722115	-0.24526497	-0.053501139	-0.543525996	-0.32600254	-0.394861405
MYL9	-0.14425681	-0.056420715	0.650484774	-0.229504856	-0.232164121	-0.274668615	0.139775831	-0.129623849	0.07386352	-0.179213514
PLCG1	-0.506193664	-0.665151986	-0.40160009	0.354274427	-0.143988513	0.190784017	0.04684271	0.883823496	0.586978128	0.467581873
TOP1	0.194769718	-0.243702978	0.24968487	0.163069985	0.348137007	0.398411481	0.813363178	0.134881247	-0.119618245	0.316078234
MYBL2	0.494437234	0.156748217	0.080733439	-0.184289565	-0.22959103	-0.351680073	0.169165124	-0.336535394	-0.007629599	-0.303992798
PLTP	0.464423763	0.307364537	0.292930929	-0.369897882	-0.190468748	-0.274775941	0.081886583	-0.563215482	-0.113976749	-0.29623539
SDC4	0.112622112	0.141743547	0.76856979	-0.327036302	-0.081603048	-0.132081958	0.117475246	-0.326487071	-0.120017429	-0.13364314
PREX1	-0.003676539	0.801872137	-0.107972981	-0.31677706	0.197166804	-0.446023883	-0.382725943	-0.596237825	-0.657237234	-0.824455918
SULF2	-0.417224129	0.073016198	0.316225235	-0.020184333	0.157853693	0.027999449	-0.117077936	-0.086635424	-0.234591301	-0.102663834
FAM65C	0.253360028	0.442477059	0.663803703	-0.293264375	0.168415678	-0.148246752	0.105807179	-0.561721518	-0.476792068	-0.397690961
B4GALT5	0.637735703	0.883520412	0.081242092	-0.569496438	0.120885696	-0.389306824	-0.223051447	-0.807381273	-0.647997588	-0.717858195
SLA2	-0.236030816	-0.383784948	0.62639751	-0.034080144	-0.200797406	0.029712471	0.18908476	0.24677417	0.299780973	0.220675327
TGM2	0.216690029	-0.225059233	-0.015513325	-0.038801029	-0.128489563	-0.109932129	0.885800804	0.010127199	0.127948694	-0.017895141
MAFB	0.197052504	0.209080885	0.008959759	-0.407520094	-0.178433763	-0.259009509	0.02368041	-0.424638786	-0.103553631	-0.260893345
SLPI	0.712187675	0.722605482	0.051348719	-0.497987493	0.055998493	-0.29731023	-0.192972851	-0.691567	-0.495912563	-0.532628753
ADA	-0.092467368	-0.502005833	-0.530741193	-0.106719812	-0.689555882	-0.29947694	0.08758579	0.465460967	0.813466785	0.208344341
CHD6	-0.291136819	-0.214643055	0.154817134	0.577943707	0.840002244	0.779404565	0.044089662	0.450717138	-0.349800675	0.460844241
CD93	0.019260224	0.711380547	0.310311689	-0.423633605	0.065185444	-0.339395181	-0.299262398	-0.698984689	-0.560808707	-0.622562159
NAPB	0.00834613	0.054640881	0.541375727	0.283904176	0.682728374	0.658596477	0.113895367	-0.031997494	-0.495572174	0.27693887
THBD	0.112320269	0.823984832	-0.023596977	-0.434248922	-0.000444964	-0.388992018	-0.252886131	-0.629817517	-0.476598289	-0.635146205
NKX2-4	-0.218256295	-0.044041273	-0.372856067	-0.27979542	-0.69476846	-0.779490944	-0.02174362	-0.044438166	0.423405573	-0.445375945
RALGAPA2	0.228280606	0.752122188	0.223639631	-0.114040681	0.721367917	0.1120597	-0.229889026	-0.516119198	-0.931515992	-0.469615446
RBBP9	0.242162439	-0.374703116	-0.089813848	0.225252734	-0.072372911	0.466386091	0.067519726	0.363795907	0.385011902	0.651040464
BCL2L1	0.096560375	-0.257330238	0.213970032	0.087065951	0.089719746	0.122822454	0.941274198	0.062931623	0.009572809	0.123802987
C20orf3	0.505189515	0.842619938	0.062150675	-0.465910958	0.131798673	-0.356632732	-0.232493608	-0.715951666	-0.617303914	-0.696443861
CST1	-0.042633145	0.072528218	-0.102772267	-0.155560904	-0.193724994	-0.20427068	-0.126145679	0.077722009	0.140009104	-0.091660952
CST3	-0.401044098	-0.420391122	-0.022924797	-0.058342238	-0.584326909	-0.326954221	0.111886469	0.160836068	0.561172427	0.023555535
EIF2S2	0.187409441	-0.330368393	-0.291624101	-0.186099653	-0.522800863	-0.10491787	0.051561949	0.262498173	0.647331024	0.326248463
PLAGL2	0.453131267	0.645309721	0.035308563	-0.410697094	0.192345127	-0.318620961	-0.220606304	-0.717007602	-0.620758567	-0.649453039
EIF6	-0.14167415	-0.457961212	-0.163005581	-0.076304759	-0.831116246	-0.446009671	0.19438116	0.141293018	0.783514204	0.044657228
KIF16B	0.087137335	0.010037231	0.353420515	0.345376207	0.733811798	0.716979021	0.076155177	0.057399217	-0.45181935	0.356506136
TASP1	-0.121654525	-0.320611883	0.196186115	0.561667026	0.706014191	0.912157126	0.123258767	0.526755842	-0.150622055	0.724909259
ESF1	-0.042712171	-0.449671116	0.121373747	0.464651125	0.443027077	0.874675875	0.122723593	0.555784548	0.106199508	0.859283654
PCNA	0.706566422	-0.07923543	-0.222778638	-0.38922571	-0.416259396	-0.199338376	0.041617439	-0.042686938	0.358856971	0.090585467
C20orf30	-0.142131272	-0.669174514	-0.323571834	0.079316663	-0.679561949	-0.103027335	0.152898102	0.523362519	0.921902047	0.456358638
RNF24	0.234382054	0.948761881	0.246616338	-0.435079045	0.236308478	-0.336694668	-0.37796823	-0.752362406	-0.751703079	-0.735711825
MKKS	0.053944602	-0.435952745	0.195772283	0.10358682	-0.149654616	0.466955448	0.071030154	0.367938445	0.45326423	0.714518158
CBR1	-0.013437748	-0.589766551	-0.174877404	-0.037565343	-0.62826059	-0.084702507	0.227986951	0.316676404	0.78414136	0.395903326
MRPS6	-0.233389084	-0.022499614	0.056549075	0.475260647	0.779639984	0.537855593	0.01920811	0.299492705	-0.465545512	0.161163691
MX2	0.164584153	0.272584428	-0.135910319	-0.372947867	-0.26571516	-0.276975672	-0.160724082	-0.201651369	0.056464893	-0.153651118
WRB	0.01479987	0.026497009	0.64906333	-0.101208937	0.068074057	0.142008576	-0.092507012	-0.080953065	-0.054391491	0.119393313
ETS2	0.237018999	0.8509405	0.186072858	-0.544097096	0.057402179	-0.422271997	-0.252169222	-0.793606504	-0.600172092	-0.722831282
TTC3	-0.306854922	-0.35421303	0.109377409	0.687117713	0.762334124	0.861200306	0.060290551	0.601208743	-0.177200037	0.625782371
KCNJ15	0.237335847	0.889126581	0.025110652	-0.424000494	0.151257937	-0.314668162	-0.299353534	-0.579275017	-0.580393015	-0.610732519
SLC37A1	0.212623961	0.303419635	0.738244263	-0.186193133	0.195522356	-0.060460618	0.108635281	-0.540982176	-0.448396852	-0.305181336
UBASH3A	-0.394426731	-0.77507697	-0.270135646	0.415160258	-0.099729814	0.422706237	0.173807212	0.937888777	0.643624421	0.734637289
ABCG1	-0.291463186	0.137499527	-0.100885609	0.454855449	0.44078318	0.187662015	-0.189659046	0.079232486	-0.364783619	-0.106648258
MX1	0.243390567	-0.140988408	-0.123538311	-0.101343881	-0.217493942	-0.074870751	0.063158242	0.091429966	0.228891389	0.120821018
SOD1	-0.064427796	-0.733686575	-0.132977323	0.091398626	-0.542153739	0.066075777	0.460575496	0.549451246	0.858047799	0.587522244
BACH1	0.204719533	0.746368279	0.417888546	-0.223581171	0.637326167	0.069882758	-0.218171399	-0.615115949	-0.915923576	-0.470135407
C21orf7	-0.448087802	-0.272995978	0.573110347	0.328404542	0.42567008	0.435384818	0.096305019	0.310364398	-0.15672364	0.300740512
NFATC2	-0.243345095	-0.242693369	-0.424106644	0.313900023	0.254757516	0.168742848	-0.008513378	0.523309103	0.056985256	0.151471607
ATP9A	0.429164841	0.852520231	0.152530351	-0.465338154	0.206675133	-0.288587805	-0.258274807	-0.757790946	-0.677315078	-0.669608158
DPM1	0.168493951	-0.414393653	-0.038739836	0.044067667	-0.308630382	0.265967907	0.038928393	0.375081734	0.570230496	0.6345538
ADNP	-0.070044332	0.196179965	0.069919725	0.419289484	0.880317387	0.543017197	-0.156280413	0.06251357	-0.665828614	0.055708056
SYCP2	0.194691527	0.421573672	0.286960236	0.139022741	0.723227235	0.571788095	-0.121561504	-0.174070808	-0.662187462	0.127510691
ATP5E	-0.080236135	-0.241051815	-0.288435885	-0.293741437	-0.836857636	-0.599820457	0.114769098	0.040864089	0.68531876	-0.156297654
SLMO2	0.002582361	-0.644173813	-0.089468788	0.209945729	-0.250126262	0.379487836	0.247443374	0.626480292	0.672788908	0.765354327
PPP4R1L	0.162472261	0.742209324	0.307683761	-0.036213513	0.683367148	0.183656492	-0.292707852	-0.519122878	-0.882034571	-0.365832724
PMEPA1	-0.460341581	-0.481915678	-0.075695917	0.915957623	0.30375128	0.520371617	0.039498283	0.522262601	0.154901513	0.519862758
AURKA	0.811631872	0.037608035	-0.069896678	-0.363554268	-0.353884407	-0.167855139	0.236120324	-0.283080929	0.189219443	0.008838699
RWDD2B	0.019397747	-0.60551056	-0.126795421	0.241476332	-0.321568183	0.319846603	0.144806196	0.53611664	0.70695443	0.722415699
N6AMT1	-0.2141325	-0.494261577	0.125408754	0.566282361	0.425081894	0.831067184	0.210969868	0.622370679	0.121277442	0.792723557
ADAMTS5	-0.325516683	-0.160858093	0.424450631	0.260666882	0.375811827	0.455540242	-0.060770747	0.17274345	-0.153874351	0.334385055
CYYR1	0.538052372	0.570983245	0.564259051	-0.412159415	0.235267491	-0.020896089	-0.045946351	-0.64381482	-0.568381658	-0.317293923
APP	0.028274169	-0.133002024	0.728498279	0.063020328	0.198209966	0.204105651	0.114331953	-0.072788847	-0.180108337	0.089834997
TMPRSS15	-0.263890133	-0.511198551	-0.154684011	0.636587189	0.136750473	0.381575052	0.210159853	0.495652866	0.280442138	0.486430656
MIS18A	0.158778941	-0.580952712	-0.275749532	0.086631825	-0.464501413	0.126567811	0.115571242	0.45827563	0.744900828	0.586829684
TIAM1	-0.45549776	-0.310634293	0.307900221	0.218927289	0.290506282	0.423680861	-0.042171387	0.345634302	-3.42E-06	0.361429072
TRPM2	0.39349623	0.732034843	0.077452071	-0.558679579	-0.09059074	-0.547444856	-0.293049743	-0.853553232	-0.507315195	-0.794827125
KRTAP10-12	-0.192257109	0.047469089	-0.346405706	-0.285162221	-0.59402456	-0.735970384	-0.104951884	-0.085232137	0.327299021	-0.456307433
ADARB1	-0.431946599	-0.315458448	-0.158198726	0.721218051	0.485149019	0.468860503	-0.006199598	0.457706106	-0.086314987	0.291627194
KRTAP10-7	0.021627845	0.325738089	-0.223326097	-0.400873404	-0.267124026	-0.606336621	-0.166945244	-0.289508945	-0.048161869	-0.536148483
KRTAP10-4	-0.03263401	0.344311412	-0.177583495	-0.256111734	-0.074978832	-0.53482896	-0.232187264	-0.316690895	-0.216589226	-0.581936669
SAMSN1	0.572954523	0.826292892	0.125749732	-0.556645578	0.101652679	-0.237739639	-0.22159919	-0.737498353	-0.547763028	-0.505791712
DIP2A	-0.119003323	0.290051162	-0.130745634	0.11664099	0.4925858	0.03372208	-0.248256754	-0.085458335	-0.538703483	-0.354326378
SNRPD3	-0.057762245	-0.57543672	-0.224151755	-0.002210258	-0.701775387	-0.193673601	0.109137025	0.386456981	0.865888713	0.373034422
TUBA8	-0.067561602	-0.020877088	0.82994689	-0.249935804	-0.055792658	-0.08493228	0.091700684	-0.182586938	-0.047272271	-0.071931066
USP18	0.181412413	-0.292013434	-0.119076436	-0.19126065	-0.360403307	-0.141275909	0.172605116	0.150121718	0.387382153	0.136569932
CECR2	-0.132540976	0.162520534	0.392203556	0.101655694	0.288099223	0.183325034	-0.220816678	-0.197578755	-0.321730407	-0.00110034
IL17RA	0.137952207	0.786114982	0.033845404	-0.50780042	-0.036993675	-0.565775592	-0.32834379	-0.724360618	-0.550096591	-0.847580681
S100B	-0.105618724	-0.410931	-0.258590675	0.088539541	-0.350692692	0.025740386	-0.021987894	0.437037704	0.534425398	0.318176255
C22orf25	0.116205979	-0.032431075	0.233515127	-0.243098932	-0.328448503	-0.341782535	0.614579344	-0.28904897	0.07002412	-0.264029589
RANBP1	0.119371717	-0.524319199	-0.26114505	-0.098969565	-0.681409187	-0.196728577	0.256702129	0.343756737	0.828964148	0.320905176
CDC45	0.814465308	0.323226374	-0.138138878	-0.540049514	-0.31511169	-0.469563028	-0.02961795	-0.498791141	-0.045770681	-0.419837761
AP000552.1	0.027497425	0.065799067	-0.289339533	-0.261304314	-0.345136211	-0.460334535	-0.064452919	-0.035527556	0.189066037	-0.264646355
MIF	-0.27667541	-0.49688297	-0.297114905	0.020710654	-0.752198058	-0.429417498	0.196276706	0.311874852	0.769070353	0.027108777
RGL4	0.50188111	0.797124579	-0.047160659	-0.514701796	-0.008483548	-0.497518027	-0.293387883	-0.698938904	-0.494976429	-0.738551718
GNAZ	-0.107075068	0.090735883	0.851546838	-0.168354622	0.133464677	-0.01573732	0.025677737	-0.18502579	-0.2191015	-0.097465535
ICOSLG	-0.457462074	-0.214180752	-0.138314059	0.688484889	0.205194256	0.096298263	-0.013074097	0.18930523	-0.033853617	0.009807583
CSTB	0.111074449	-0.044249798	-0.349316115	-0.372757437	-0.799564559	-0.628437319	-0.05570705	-0.166352168	0.558564429	-0.212441086
KRTAP10-1	-0.183979672	0.175604709	-0.240611754	-0.321696264	-0.437885015	-0.753958726	-0.133980976	-0.217339631	0.108988098	-0.590213077
SIK1	-0.219794347	0.077067821	-0.351366255	0.18586499	0.091982611	-0.221339138	-0.059525351	-0.027144693	-0.146875966	-0.325880835
KRTAP10-5	-0.033833721	0.425332909	-0.172889821	-0.322490753	0.074252167	-0.362484262	-0.232350094	-0.351921764	-0.33848462	-0.510443605
SYNJ1	0.370740744	0.702870311	0.226306321	-0.1855259	0.716405783	0.24612788	-0.264910097	-0.506433993	-0.888668443	-0.297402614
ERG	0.720784066	0.448320514	0.182419256	-0.240583561	0.296069919	0.0695808	-0.082583965	-0.411661327	-0.460220387	-0.181409627
SETD4	-0.145468981	-0.335616337	0.141595711	0.572765599	0.623460364	0.867875143	0.063232892	0.47285219	-0.127557106	0.681732656
HLCS	-0.074842504	-0.250445257	0.037607273	0.508089741	0.663487158	0.759250755	0.129826408	0.45580532	-0.204118073	0.51356412
KCNE1	0.331541885	0.868470248	0.142579509	-0.515676146	0.202079188	-0.334720669	-0.314507885	-0.815669558	-0.717672813	-0.711062758
ATP5O	-0.075032401	-0.364138094	-0.473116365	-0.213469248	-0.828495764	-0.505427866	-0.012430387	0.203746258	0.806566665	0.018980826
BRWD1	-0.139373487	0.040274487	0.291966703	0.487593796	0.949496136	0.779998276	-0.021715155	0.229605212	-0.585263044	0.324996294
FAM118A	-0.195520867	-0.082136389	0.127307491	-0.016285207	0.034865539	0.007750244	-0.038266197	0.034458378	-0.000587476	-0.009148802
PARVB	-0.168751483	-0.087196357	0.772859903	-0.089988972	-0.131092662	-0.117583374	0.111070188	-0.13791241	0.029556384	-0.066872288
TSPO	0.206534194	0.536515519	-0.045939784	-0.551569091	-0.422787772	-0.741917169	-0.20373399	-0.63427996	-0.135627689	-0.766886719
PIM3	0.215283023	0.674907135	-0.259941549	-0.437331849	-0.044507732	-0.534644489	-0.375473466	-0.522459061	-0.40599033	-0.716169721
GRAP2	-0.426772212	-0.60214545	0.477726615	0.193213818	-0.107335306	0.196403586	0.205939224	0.550882116	0.42285278	0.434140076
APOBEC3A	0.270735137	0.731032418	0.009552137	-0.517660841	-0.050383421	-0.426858598	-0.277638188	-0.60606228	-0.420066596	-0.590742217
TOMM22	-0.114473025	-0.652304495	-0.245722894	0.036728588	-0.731991566	-0.131433598	0.232397278	0.414883158	0.906561396	0.41459272
APOBEC3G	0.247234359	-0.424758412	-0.421835694	-0.043491611	-0.452941834	-0.030511285	0.109741433	0.36155467	0.637012461	0.388853624
APOBEC3B	0.817223845	0.257565657	-0.153318083	-0.396369994	-0.137633245	-0.203485708	0.02153845	-0.362751641	-0.084433197	-0.191451289
EP300	0.143447249	0.670671684	0.089361212	-0.027921248	0.668329605	0.023620711	-0.260381332	-0.465384418	-0.869342851	-0.518538605
RBX1	-0.033242657	-0.619778823	0.172648091	0.027028196	-0.42665186	0.030396942	0.539460718	0.316396882	0.612865019	0.425670646
ADSL	-0.290568695	-0.733720601	-0.362758493	0.149282071	-0.630765663	-0.040068264	0.063240207	0.666060617	0.945043934	0.510233005
C22orf32	-0.17218845	-0.544640141	-0.055675407	0.038893227	-0.607096873	-0.11884233	0.168431364	0.36192142	0.755470277	0.348829779
XRCC6	-0.222922625	-0.717754077	-0.133589427	0.145317651	-0.641300742	-0.068028051	0.248215065	0.521544628	0.901808643	0.478039151
LIMK2	0.301250976	0.934557587	-0.061345137	-0.510312258	0.094095171	-0.489906777	-0.317823127	-0.732292999	-0.638042715	-0.822024038
DRG1	-0.0517901	-0.611565084	-0.115629692	0.220759579	-0.407912839	0.254460719	0.090711639	0.481265103	0.720600517	0.659851948
TCN2	0.225287859	0.219467288	0.127702857	-0.314856308	-0.127992416	-0.132050264	0.038776633	-0.44942138	-0.121729446	-0.150104251
OSBP2	0.051401825	-0.302549408	0.44999867	-0.029364331	-0.090671862	-0.00048874	0.824429108	0.03154018	0.125003053	0.099771803
APOL6	0.31002344	-0.107088135	-0.165572486	-0.260201783	-0.017170912	0.016655534	0.122754897	0.139368529	0.081597432	0.112499319
TIMP3	0.454350691	0.48929344	0.605173648	-0.427365413	0.067376977	-0.241531958	0.085230724	-0.66945199	-0.446643233	-0.448260567
FBXO7	0.035723758	-0.475987935	0.03509725	0.146718082	-0.09962914	0.143614614	0.943877845	0.257846923	0.301158159	0.321812188
HMOX1	0.151448424	0.380989377	-0.040410946	-0.521234675	-0.380436969	-0.558066784	-0.080520361	-0.614444746	-0.083419223	-0.552998185
GALR3	-0.121638453	0.092771324	-0.35319353	-0.332594514	-0.603107313	-0.780525944	-0.107857886	-0.170120853	0.282274438	-0.506854173
EIF3L	-0.337735573	-0.723952139	-0.203477222	0.188724549	-0.65835475	-0.09728103	0.193689387	0.539080501	0.918922045	0.436756553
H1F0	0.443343026	0.101102747	0.237026491	-0.45682143	-0.296593552	-0.343177133	0.255563495	-0.370476411	0.035884718	-0.232848595
LGALS1	-0.002070943	-0.056368867	-0.143739431	-0.456865041	-0.824121766	-0.697776643	-0.02416139	-0.260975814	0.503475849	-0.340337446
CSF2RB	0.204604147	0.868262693	-0.041352511	-0.529463305	-0.068419494	-0.614269893	-0.311182253	-0.731263989	-0.522266243	-0.862360146
NCF4	0.353407111	0.800054745	-0.103704367	-0.553491608	-0.2715873	-0.637872305	-0.317864175	-0.726221501	-0.304479206	-0.758557356
APOL1	0.363058297	-0.071351729	-0.08994524	-0.318505045	-0.135898506	-0.066853272	0.182696311	-0.009445494	0.080574858	0.043904879
ADRBK2	-0.142375166	0.179081313	0.457119706	0.300506757	0.57760253	0.321417946	-0.081888289	-0.289100171	-0.563412263	-0.064830162
UQCR10	0.044212639	-0.311737518	-0.172239527	-0.304336462	-0.825165611	-0.474034324	0.122327134	0.104220132	0.745564403	0.043004024
KREMEN1	0.31490453	0.894405378	-0.078849383	-0.527690716	-0.009127117	-0.497230827	-0.224082864	-0.716145273	-0.539276185	-0.754556558
SRRD	-0.021639905	-0.6476009	-0.000283977	0.303237791	-0.205633562	0.26685611	0.727479366	0.396806065	0.493156463	0.525580765
ST13	-0.095362244	-0.763472592	-0.263443754	0.187358134	-0.486875633	0.139538741	0.398245269	0.61256306	0.867657329	0.650100297
RPL3	-0.383107814	-0.763617041	-0.358652515	0.219118814	-0.612797372	-0.100023004	0.138071671	0.639060182	0.925796661	0.428260383
JOSD1	0.140056042	-0.311945707	-0.177150827	-0.085396625	-0.447591831	0.024597243	0.046523426	0.281202603	0.590954613	0.426465131
SUN2	-0.406733406	-0.402926543	-0.428673516	0.214292551	-0.283961058	-0.249117194	-0.01679242	0.394575337	0.37473157	-0.073497037
DMC1	0.395907323	-0.194979849	0.163626585	-0.206539133	-0.346104262	0.045327585	0.129600775	0.019449931	0.378602995	0.292055938
NFAM1	0.089537666	0.748496644	0.056484443	-0.549168918	-0.139226811	-0.661816245	-0.31737453	-0.752439473	-0.479853138	-0.882858646
CYP2D6	-0.117447781	0.350047736	-0.144952447	-0.230543953	0.032741115	-0.43062676	-0.193996677	-0.216512848	-0.277887326	-0.542858071
NAGA	-0.115207231	-0.156218297	0.268534389	-0.204091517	-0.377664259	-0.185157483	0.025313936	-0.177823662	0.235692669	-0.016371227
RRP7A	-0.230523968	-0.504594801	-0.415481071	0.111267581	-0.497684762	-0.162313818	0.205980061	0.413343287	0.633364514	0.184233051
KIAA0930	0.122479487	0.289916872	0.020994521	-0.434589201	-0.477801044	-0.659386389	-0.046471745	-0.623106972	-0.02455887	-0.619262002
PIK3IP1	-0.552876272	-0.765209551	-0.156635578	0.480772045	-0.12966022	0.371900038	0.143710272	0.898770201	0.638350152	0.682384817
EIF3D	-0.339393036	-0.735163398	-0.29021556	0.1702062	-0.674234895	-0.132187439	0.165451211	0.545270103	0.941944757	0.417320582
APOL3	0.063942771	-0.373400672	-0.267825268	-0.100403011	-0.211660391	-0.048723923	0.170809879	0.344603598	0.369557555	0.22057745
LGALS2	-0.199815408	-0.474037044	0.236173998	0.025873126	-0.250213189	0.116765784	0.014678922	0.2636161	0.415851143	0.38397407
MFNG	-0.421727129	-0.664338978	-0.130890209	0.195835755	-0.592594095	-0.147467675	0.170560565	0.472094555	0.767760442	0.279261892
TST	0.105989698	0.193811517	0.407304763	-0.440521908	-0.335164143	-0.351654869	-0.10131468	-0.286285139	0.061328325	-0.21024639
PVALB	-0.454006305	-0.269802522	0.507497026	0.225363136	0.126399089	0.194311277	-0.055005713	0.264706124	0.05020182	0.214394492
IL2RB	-0.112362408	-0.278258312	-0.378819255	0.096469361	-0.082285633	-0.097679942	0.219352883	0.353929746	0.21482825	0.0173087
OSM	0.125175879	0.774754569	-0.132057481	-0.359934327	0.037220808	-0.370105815	-0.270636379	-0.456561745	-0.420907783	-0.585057361
SEC14L4	0.072324337	-0.366555467	-0.087146378	0.115928867	-0.245051944	-0.12661024	0.818860759	0.117527408	0.313371737	0.076686071
ASCC2	-0.111678657	-0.504300691	-0.075639618	0.15660481	-0.187846458	0.035064486	0.85377104	0.280553526	0.342384178	0.214753033
VPREB3	-0.441190596	-0.520702337	-0.21995287	0.764878724	-0.107409157	0.107015671	0.224046397	0.41743697	0.384444046	0.27375449
GSTT1	-0.02065831	-0.039339412	0.343710755	-0.148859393	-0.3281892	-0.212014904	0.176519971	-0.171073696	0.170071266	-0.08052893
DDT	-0.005676411	-0.400320912	-0.369313132	0.057919878	-0.706341557	-0.290351633	0.001593789	0.225344837	0.731205332	0.15955836
CECR1	-0.358279762	-0.447460446	0.112788025	0.180000327	-0.054657288	0.132162846	0.0675589	0.214072265	0.194474158	0.221543515
MICAL3	-0.260303575	-0.04528997	0.129932897	0.710783091	0.554837442	0.364506002	0.200946027	0.063525044	-0.357516118	0.064521727
GSC2	-0.21269138	-0.056427285	-0.337625162	-0.29992793	-0.732897834	-0.784681588	-0.036003919	-0.060381192	0.456955005	-0.425269021
CLTCL1	0.659066365	0.646155595	0.258020247	-0.396048771	0.240557047	-0.126555606	-0.215095016	-0.66506044	-0.600312199	-0.433005869
USP41	0.372030921	-0.181877071	-0.107051474	-0.187288183	-0.178276286	0.012587421	0.100300123	0.119053306	0.241697626	0.20216338
PPM1F	-0.126434403	0.614598179	-0.035870994	-0.342111827	-0.077848962	-0.485768654	-0.277119434	-0.591546237	-0.391235078	-0.686443573
YPEL1	-0.273536643	-0.230669242	-0.413090593	0.577750636	0.229575427	0.207071405	0.001310318	0.359395858	0.036972996	0.167000371
ITGA9	0.5999896	0.711937707	0.335876928	-0.38877744	0.364322366	-0.098810409	-0.19614403	-0.704822917	-0.744734085	-0.51768022
C3orf35	-0.022361955	0.272590478	0.239180267	0.348262856	0.869138744	0.527956529	-0.085965836	-0.070466608	-0.705021233	0.003849043
CTDSPL	0.142863315	0.256939534	0.925216129	-0.134856737	0.413615223	0.2062199	-0.010719199	-0.321266259	-0.505112277	-0.081913859
GOLGA4	0.095400985	0.26528864	0.344604407	0.312044006	0.962028403	0.689311056	-0.009136475	-0.041251871	-0.752968735	0.158822501
RPL14	-0.243565916	-0.619025717	-0.44782278	0.060690599	-0.690603032	-0.206175113	0.054138785	0.553621673	0.892296709	0.337148342
RPSA	-0.355843839	-0.729213673	-0.482602236	0.298438275	-0.505562003	-0.001356891	0.045307867	0.728194519	0.886339193	0.490743232
SLC6A6	0.061050182	0.909488331	0.071609524	-0.364954998	0.253201444	-0.301767955	-0.455899646	-0.655173881	-0.71999235	-0.69232643
LSM3	0.068566234	-0.57931719	-0.186939829	0.041481244	-0.58271884	0.070412728	0.111484089	0.415429731	0.821786777	0.559583788
OXNAD1	-0.458259492	-0.680097229	0.045620767	0.574152402	0.297903596	0.710938605	0.171069045	0.88716973	0.326246876	0.804482548
CRTAP	-0.289568327	-0.459798017	0.085175646	-0.044290409	-0.611501077	-0.241215015	0.052591622	0.176361467	0.610020058	0.163693557
CCR4	-0.112428694	-0.260660554	0.531881113	0.005002217	-0.030312236	0.193510916	0.217862552	0.238676086	0.154086103	0.313871004
CMTM8	-0.197467076	-0.403049255	-0.174389881	0.184360131	-0.050551002	0.253255246	0.009545454	0.615314483	0.382819046	0.438348469
CMC1	0.117694221	0.051843856	0.195624832	0.392525859	0.798166386	0.73135255	-0.026483874	0.132917953	-0.47550111	0.346500263
ZNF860	-0.340003186	-0.375182429	0.000372649	0.907432249	0.403535286	0.652507477	0.040740708	0.445746992	0.064318196	0.594289494
NR1D2	-0.414829705	-0.532353142	0.092883546	0.702943547	0.466506367	0.754301744	0.135655956	0.710856415	0.112765777	0.717887476
RPL15	-0.285300666	-0.753772985	-0.298967507	0.336741196	-0.334288412	0.263163835	0.029339236	0.726278491	0.790631691	0.703325317
ITPR1	-0.284988634	-0.121711535	0.300039326	0.680024057	0.853886296	0.686639896	0.089281591	0.250793132	-0.462741453	0.311382723
LRRN1	0.487256046	0.714794263	0.093235204	-0.21192674	0.438048412	0.105062919	-0.261904073	-0.44614696	-0.657123617	-0.301164093
TRNT1	0.024993356	-0.342626426	0.29615748	0.38952462	0.477813965	0.829021861	0.157892898	0.385565987	-0.032843464	0.721374542
SETD5	0.040314267	0.383522287	0.063020106	0.242903781	0.813841165	0.317227907	-0.182020194	-0.106365657	-0.734665226	-0.189563918
THUMPD3	0.122439436	-0.602291141	-0.029770758	0.267701129	-0.071133447	0.563944137	0.138176574	0.550601037	0.514384894	0.831144084
BHLHE40	0.135673908	0.561098914	-0.276625715	-0.247533416	0.105109952	-0.374831186	-0.174825636	-0.34057359	-0.394686405	-0.578943783
IRAK2	0.404391588	0.622202444	0.333185366	-0.459537404	0.055120728	-0.395087709	-0.143656112	-0.686604331	-0.532706	-0.649709524
FANCD2	0.606178805	0.239590995	-0.079944046	0.131144867	0.426455761	0.291368469	-0.175806378	-0.199821387	-0.395462327	0.025863496
ATG7	0.225899463	0.71649954	0.384742731	-0.242183886	0.483529775	-0.033440646	-0.308052002	-0.700864122	-0.842193167	-0.534505156
PPARG	0.222095416	0.577091561	0.241953001	-0.351922416	-0.046688977	-0.248041054	-0.270269035	-0.668474275	-0.363658545	-0.436459554
ODF3B	0.041601025	0.177873155	-0.176662143	-0.440234315	-0.518368188	-0.694300888	-0.139509495	-0.344248501	0.096043801	-0.550868267
TYMP	0.048980244	0.260573686	-0.170072119	-0.572438738	-0.592151149	-0.780604098	-0.105804443	-0.414074606	0.103589244	-0.63389892
SCO2	0.131741509	0.45534171	-0.170853964	-0.40317269	-0.042085209	-0.479235209	-0.253908321	-0.464655104	-0.365937561	-0.647371851
MLC1	0.48072443	0.351736768	0.330240449	-0.469088399	-0.152752694	-0.439843831	0.125844768	-0.575603192	-0.242312255	-0.501566488
C22orf34	-0.131795279	0.374968374	-0.086434177	-0.070693737	0.385472075	-0.152226538	-0.20353146	-0.266096144	-0.56793107	-0.502429316
PLXNB2	-0.198725058	0.095001136	0.152956187	-0.20331269	-0.150622764	-0.321102768	-0.068074761	-0.347225282	-0.11224238	-0.372496127
TRAK1	-0.311816555	0.165397752	0.022267498	0.535211183	0.633521738	0.263374345	-0.171821341	-0.098857626	-0.543709577	-0.133373305
NKTR	-0.129828905	0.101942991	0.275660171	0.41653258	0.93632047	0.669433522	0.01460498	0.158586193	-0.624021634	0.206500949
KIF15	0.949345224	0.336166558	0.046511641	-0.372853811	0.049498337	-0.025933329	0.082490908	-0.415880021	-0.247837438	-0.137778032
ABHD5	0.219755368	0.872223519	0.273849678	-0.322512121	0.346492417	-0.11140537	-0.338689099	-0.666204143	-0.739638855	-0.523501226
CAMP	0.509696391	0.280566861	0.10037821	-0.164450067	0.170961108	-0.009655102	-0.059159858	-0.203310098	-0.27944086	-0.16070123
CCRL2	0.515063211	0.287897184	0.031044315	-0.357248808	-0.109175092	-0.087363616	0.035992332	-0.390163427	-0.126833722	-0.112800233
NBEAL2	0.22722443	0.771815926	0.010478826	-0.527379794	-0.030967373	-0.631952442	-0.278166623	-0.770321892	-0.557313427	-0.921256547
CCR2	-0.131656424	-0.102758882	0.444428677	-0.147481892	-0.088613358	0.113782364	-0.045794264	-0.053608365	0.06957109	0.198279046
CCR3	-0.054652559	0.435172295	-0.000266639	-0.025420017	0.323092109	0.044670542	-0.175983878	-0.154519124	-0.430959632	-0.219581648
CCR9	-0.331074218	-0.524425443	-0.084275184	0.523350278	0.173021076	0.476725937	-0.034279233	0.674776697	0.28867307	0.577010828
CXCR6	0.158743828	-0.162727774	-0.107422681	-0.032463524	-0.059527224	0.045014311	0.135374305	0.235908969	0.174162531	0.16752966
RNF123	0.041365018	-0.19868572	-0.165637533	0.046629019	-0.141778398	-0.149481589	0.775221373	0.004578552	0.103561806	-0.08802802
WDR6	-0.50383398	-0.600636332	-0.27235116	0.489664911	-0.198424368	0.056549569	0.014879472	0.580277396	0.486857045	0.265812804
RG9MTD1	-0.14823499	-0.682141544	0.039800675	0.417700842	0.036062911	0.645246546	0.194066836	0.699639416	0.50267109	0.874078339
NFKBIZ	0.046892195	0.68001495	-0.041925681	-0.17829488	0.432653659	-0.060285107	-0.274476982	-0.33399147	-0.64254441	-0.449549156
GPR128	0.153471487	0.086679481	-0.069936959	-0.052326701	-0.054382203	-0.125099536	-0.092170605	-0.148467943	-0.019420363	-0.101230314
TMEM45A	0.257226986	0.185633505	0.587352709	-0.23687146	0.108907155	0.082841699	0.027656056	-0.337069557	-0.239762855	-0.04311896
GPR15	0.088865307	-0.124678233	0.111949067	-0.062879388	-0.045410638	0.146640946	0.111087381	0.224868506	0.172130491	0.279356227
ST3GAL6	0.184290727	0.514681995	0.616593217	-0.216561331	0.443088714	0.267865373	-0.212444445	-0.487058116	-0.632012498	-0.093955895
C3orf26	-0.025116304	-0.569478836	-0.169617997	0.304004279	-0.238690278	0.323076876	0.174752342	0.572338591	0.653573854	0.671899811
ABHD10	-0.077865935	-0.63607075	0.093460253	0.452772651	-0.071819471	0.544822756	0.223302014	0.517952609	0.500902545	0.815036322
CD200	-0.308680225	-0.432264493	-0.019878986	0.857255887	0.403449941	0.665536999	0.123455562	0.517837432	0.104942615	0.636494249
PHLDB2	0.230736762	-0.002034281	0.165053919	0.276700597	0.601516634	0.585663741	0.05181807	0.12188186	-0.324945704	0.346238683
CD96	-0.370064177	-0.679037903	-0.082924986	0.519034092	0.235921391	0.631099488	0.184848467	0.935817721	0.385532118	0.784239598
DZIP3	-0.259298357	-0.598435868	-0.019522241	0.630760689	0.417916445	0.847786277	0.188780245	0.820715564	0.231849477	0.881768844
TRAT1	-0.303878332	-0.73101621	-0.083854955	0.407493969	-0.096011402	0.489298593	0.178647774	0.88283668	0.640175748	0.828235298
ALCAM	0.248415197	0.46268731	0.488071446	0.04466112	0.616657114	0.391997782	-0.139416932	-0.44743266	-0.709096805	-0.047953581
TIMMDC1	-0.097412794	-0.539177631	0.089910927	0.0962361	-0.505521643	0.06043456	0.258392262	0.245151299	0.634156465	0.438375012
POGLUT1	-0.200673628	-0.551563142	0.1983369	0.497477152	0.266521326	0.790178991	0.224346462	0.594996224	0.251370392	0.859605781
ARHGAP31	0.059541641	0.195221823	0.523939997	-0.139061889	0.328360148	0.167368889	0.021543692	-0.324252108	-0.410635395	-0.077951704
SIDT1	-0.405025484	-0.465961901	0.053350339	0.728902661	0.564916995	0.70529246	0.187613046	0.713497536	0.00405163	0.601894859
ZDHHC23	-0.492767312	-0.359281895	-0.02230971	0.89766594	0.379903143	0.500179451	0.082484687	0.407242248	0.015504102	0.414276839
GRAMD1C	-0.174816259	0.264762323	0.037346982	0.377735329	0.483183509	0.338224417	-0.257482362	0.038318618	-0.363341499	0.088286069
GTPBP8	-0.11671269	-0.703982306	-0.07603573	0.302812807	-0.142741283	0.519908786	0.183532179	0.725561527	0.643170463	0.858484171
CRYBG3	-0.198666188	-0.054629429	0.533980107	0.302887379	0.604786879	0.637836053	0.025487415	0.0540932	-0.376348689	0.358739732
ARL6	-0.028397852	-0.415924373	0.196888742	0.502449114	0.401863241	0.820858436	0.196387864	0.558400834	0.106793656	0.775829874
NSUN3	0.111814153	-0.27109979	0.210267561	0.283504651	0.416360233	0.537505705	0.777894668	0.188873637	-0.136027377	0.416819859
ZNF654	0.316589382	0.221896459	0.27592392	0.174155756	0.684165681	0.696118876	-0.056024702	-0.077559308	-0.497444742	0.349612422
CHMP2B	0.428056708	-0.04288999	0.038523825	-0.208453486	-0.317025334	0.108357073	0.056702546	-0.02880853	0.319231524	0.342134811
EBLN2	0.195059446	0.474889656	0.184689688	0.170678951	0.71201231	0.47364503	-0.222791238	-0.236345744	-0.695491337	-0.017708313
MITF	0.017240058	0.18895845	0.854186637	7.33E-05	0.515016456	0.359671193	0.032761216	-0.225931452	-0.507749942	0.051919706
FAM19A1	-0.311285976	-0.373527868	-0.043366629	0.161734177	-0.104525031	0.188252137	0.106415034	0.479024797	0.359742658	0.359091356
GPR27	0.062501134	0.601988872	-0.162184041	-0.498476315	-0.305407292	-0.790283873	-0.136231395	-0.585793858	-0.250599682	-0.877182238
SLC25A26	-0.339277	-0.394381005	0.052845335	0.641999968	0.592464106	0.719273177	0.066302011	0.561951987	-0.081267884	0.553439206
ATXN7	-0.136521435	0.39409754	-0.019571673	0.125864539	0.728623861	0.20658878	-0.224124104	-0.055217774	-0.70010692	-0.274760344
PRKCD	0.324175188	0.787623265	0.202337961	-0.530007305	0.011569074	-0.513165836	-0.33117215	-0.876039976	-0.610633634	-0.812433036
STAB1	-0.110466407	0.340398894	0.227566266	-0.260702739	-0.019071782	-0.287553128	-0.146479344	-0.532226302	-0.323561165	-0.477714508
CCDC66	0.032452922	-0.400463567	0.095039402	0.42425812	0.343351276	0.821500669	0.003981725	0.544196785	0.174744553	0.843007342
FNDC3B	0.326893963	0.897719202	0.237474037	-0.366718913	0.494518171	-0.130301162	-0.294147673	-0.736450875	-0.901649096	-0.648634567
ECT2	0.705365949	0.460056338	0.261704372	-0.203985963	0.387671376	0.313160125	-0.058209771	-0.395915325	-0.493953314	0.02547183
ATP1B3	0.03525321	-0.256772829	0.223172693	0.146328622	-0.046967987	0.157701687	0.251517872	-0.030907722	0.096482764	0.213199583
RASA2	0.00071454	0.204713469	0.060220531	0.339905257	0.847863605	0.591395533	-0.064208308	0.137214999	-0.602005092	0.134664357
ACPL2	-0.107154461	-0.067163773	0.188303266	0.312725129	0.620610214	0.713984901	-0.151017701	0.317835843	-0.284484071	0.459153499
SLC25A36	-0.368336226	-0.424024737	0.22816363	0.699769987	0.56490714	0.773601093	0.205085452	0.513515467	-0.07242456	0.604618119
MED12L	0.541535498	0.52553327	0.638354887	-0.229204301	0.457221276	0.103752309	-0.033289297	-0.580883922	-0.688850543	-0.289735431
EIF2A	-0.072112686	-0.59178978	-0.266707465	0.073572607	-0.560894064	0.054075158	0.077167008	0.496097575	0.838728647	0.575339108
GYG1	0.588002092	0.69790249	0.050531347	-0.657025983	-0.293672971	-0.494417204	-0.195661935	-0.70652872	-0.221862618	-0.554803744
CPA3	0.148080495	-0.081915806	0.246388469	-0.038563432	0.016472957	0.051568006	0.279149402	-0.0352049	0.034441821	0.08345518
PTX3	0.380535216	0.472877423	0.303986421	-0.089100165	0.408219307	0.159055027	-0.247003219	-0.423449671	-0.563920633	-0.186597217
MME	-0.034720899	0.532328181	-0.011021218	0.101347032	0.411225688	0.126458476	-0.29571465	-0.075848206	-0.45837905	-0.155474719
P2RY1	0.165765862	0.351077767	0.878228054	-0.250353874	0.225132505	0.002161829	0.073059574	-0.480398031	-0.459732042	-0.231302375
SUCNR1	0.370941042	0.003544423	0.669808797	-0.081881289	0.210018325	0.362469358	0.113590609	-0.108009373	-0.165048978	0.273522548
GPR160	0.624281466	0.600917587	0.036667892	-0.296789254	-0.032282075	-0.106662414	-0.272590679	-0.561574484	-0.279933297	-0.231480896
SEC62	0.192071882	-0.401972357	0.054170061	0.250702112	0.080972226	0.44450125	0.710607756	0.29945307	0.238342241	0.586011007
NMD3	-0.080834216	-0.657445124	-0.052587265	0.277562114	-0.20992016	0.40435644	0.091516934	0.605181933	0.650166233	0.769997859
PPM1L	-0.048495506	0.201124308	0.624024646	0.147379588	0.746372347	0.52568858	0.013883673	-0.112802765	-0.635123762	0.076238414
SERPINI1	0.088336231	-0.439995782	0.328689474	0.284509243	0.16579034	0.52521334	0.734053058	0.291693824	0.154848319	0.596134529
SMC4	0.011920385	-0.606459087	-0.234011949	0.343396384	0.027992072	0.526200241	0.094555428	0.766214133	0.502734334	0.786422674
MFSD1	-0.083525229	-0.09103497	0.759733159	0.111723898	0.362487544	0.43429343	0.083678794	-0.073432899	-0.27302414	0.259599009
ACPP	0.275831991	0.689561555	0.394372749	-0.400735785	0.244974685	-0.133550553	-0.254224077	-0.759150789	-0.672204132	-0.502949707
ATP2C1	0.208946126	0.227127142	0.799651273	0.022221712	0.626660808	0.448924508	0.038664574	-0.232116166	-0.571596693	0.098833797
MRAS	0.192912735	0.302521664	-0.135163532	-0.297582263	-0.021572251	-0.23419943	-0.12864073	-0.410233739	-0.211977077	-0.361025653
IL20RB	0.008329003	0.32715437	0.411100534	0.206018358	0.769766254	0.363123873	-0.071672097	-0.238662278	-0.731777392	-0.128830366
CD86	-0.244493278	-0.253189908	0.310073112	0.139439112	0.042924148	0.30037655	0.004355647	0.094325512	0.113460851	0.37517442
SLC15A2	0.096858542	0.278085107	0.359214373	0.391717026	0.825232316	0.52555981	-0.050376267	-0.224295879	-0.71673516	0.023701257
EAF2	0.206993504	-0.005627893	0.39817175	0.424841671	0.48659615	0.550043054	0.066217341	-0.079628805	-0.284282526	0.330184403
PARP15	-0.309277326	-0.192459659	-0.053296587	0.821687271	0.682839609	0.614180022	0.029622729	0.416581517	-0.23998541	0.350277496
DTX3L	0.545072984	0.160772056	-0.210938911	-0.303891284	-0.085912939	-0.115863585	0.043290449	-0.136910968	-0.019254471	-0.064335957
FAM162A	-0.042497263	-0.659945636	-0.104113133	0.253232514	-0.380061818	0.281980246	0.157598087	0.528215462	0.738154656	0.679631133
CSTA	0.332429686	0.24846287	-0.011510909	-0.568298466	-0.54683754	-0.400382663	-0.244985475	-0.336283008	0.250531866	-0.155322199
DIRC2	-0.036351336	0.657916119	0.386024373	-0.012753774	0.697515666	0.185948083	-0.218568117	-0.46587801	-0.878354291	-0.37826731
PARP14	0.212501671	0.052615971	0.029397247	0.173490035	0.520421692	0.30664631	0.060183822	-0.019545472	-0.397545427	0.071202471
C3orf37	-0.491377837	-0.77112908	-0.380286523	0.510435852	-0.395600716	0.07897426	0.131532925	0.736601476	0.766570344	0.491693336
GP9	-0.047099186	0.148501883	0.750029001	-0.293810999	-0.137876779	-0.310148799	0.120970353	-0.338231884	-0.127618087	-0.336447665
ABTB1	-0.027090331	0.711090371	-0.096714007	-0.442111948	-0.250625124	-0.664291828	-0.322043048	-0.568766111	-0.296156713	-0.794343005
CLASP2	-0.112390622	-0.002306785	0.348398421	0.470356636	0.915973733	0.733816581	0.025196793	0.152158934	-0.567991608	0.29360978
SGOL1	0.804986428	0.107519009	-0.018436116	-0.091076406	0.015040314	0.10353208	0.173445552	-0.25518831	-0.066882955	0.081406999
SATB1	-0.473277791	-0.63300555	-0.182355704	0.599965841	0.353432914	0.643933404	0.112430642	0.916088682	0.268095344	0.692061898
TBC1D5	0.174586028	0.253048262	0.39284457	0.351315892	0.822847377	0.597205214	0.038614603	-0.168093284	-0.691971496	0.111335184
ANKRD28	-0.045874543	0.130488366	0.72490926	0.247609831	0.733235947	0.584042596	-0.021913496	0.001378121	-0.552860189	0.208850063
EOMES	0.0197817	-0.275801948	-0.496084251	-0.016770627	-0.279555712	-0.172789006	0.151695998	0.361780933	0.399571059	0.09408887
SLC4A7	-0.246821295	-0.142138468	0.194498967	0.576325798	0.861194272	0.834143044	0.022829566	0.412721214	-0.409097463	0.467630896
OSBPL10	-0.495514711	-0.31476018	-0.064507932	0.9448381	0.437140718	0.483936945	-0.018181995	0.403013416	-0.031165252	0.365650259
TOP2B	-0.005393612	-0.519909124	0.030447808	0.582967205	0.469424529	0.851106256	0.102903659	0.603276584	0.117016287	0.840001283
RPL35A	-0.378845167	-0.743908313	-0.332522152	0.202755961	-0.65412439	-0.128347559	0.130515146	0.629502479	0.944606943	0.413246091
IL5RA	-0.088421127	0.312683296	0.027975701	0.028568475	0.345881562	0.099052764	-0.126593659	-0.09151644	-0.387181164	-0.161869298
TMEM40	-0.082330208	-0.022615667	0.898095226	-0.151481373	-0.022486024	0.014282659	0.072888621	-0.158766242	-0.056088238	0.025487308
RPUSD3	-0.1340545	-0.485805083	-0.332696458	-0.070974857	-0.850495415	-0.402043675	0.111916802	0.28928707	0.876153493	0.158616298
IQSEC1	-0.110159997	0.550215927	-0.239782529	0.021177098	0.236534721	-0.34514372	-0.272630893	-0.403063219	-0.534495811	-0.682444858
EIF4A2	-0.375310841	-0.699489026	-0.025297496	0.691618385	0.336834712	0.747660767	0.096936706	0.811631647	0.29088996	0.834739604
AC069257.9	0.457203903	0.697851169	-0.000336302	-0.461176817	-0.029096647	-0.435860167	-0.252176166	-0.735478519	-0.453008054	-0.666424362
IL1RAP	0.161676661	0.87834313	0.274958716	-0.255696536	0.460225404	-0.038893163	-0.297372649	-0.619677399	-0.798243156	-0.501262628
RTP4	0.278355688	-0.422777184	-0.167096757	-0.16197286	-0.381006989	0.044238226	0.219238905	0.293439698	0.543068484	0.419512848
AC022498.1	0.074927393	0.533553506	0.179164125	0.092452591	0.825961081	0.271707505	-0.202041267	-0.305222038	-0.88239708	-0.312216821
ST6GAL1	-0.487499263	-0.779171914	-0.007844152	0.702966964	0.150748347	0.553983757	0.179527043	0.876537182	0.448947783	0.729676507
LPP	-0.08335153	0.405948883	0.404967809	0.140574788	0.863574158	0.354016216	-0.068344372	-0.199974121	-0.836629517	-0.199567849
ZNF639	0.037930987	-0.426822111	-0.010735604	0.439645637	0.273144223	0.719170674	0.012730353	0.566225411	0.222407493	0.789028783
NDUFB5	-0.024795357	-0.614398696	-0.171436359	0.060955584	-0.639419784	0.023935447	0.139149936	0.385345666	0.840231786	0.529004228
B3GNT5	0.398716604	0.850800283	0.234812934	-0.314177461	0.40107943	0.004196402	-0.233732592	-0.647601951	-0.754827446	-0.433478816
ATP11B	0.228972518	0.625533723	0.253734615	0.05565919	0.777326328	0.302481406	-0.191008507	-0.377552584	-0.862282585	-0.254556766
USP13	-0.149499593	-0.145368433	0.111257107	0.62167058	0.738354591	0.760845381	-0.041451599	0.33167565	-0.298786626	0.453188774
TTC14	-0.179433645	-0.665563266	-0.017401772	0.565742099	0.186312709	0.730795872	0.196616332	0.695125451	0.383053788	0.883790396
RP11-884K10.5	-0.007457665	-0.435603886	-0.207488264	-0.010379195	-0.495536123	-0.096235437	0.487988767	0.275850642	0.595645669	0.308379029
TKT	0.048516482	0.334545935	-0.076216835	-0.494448368	-0.564238887	-0.72166292	-0.281720447	-0.500746764	0.081687312	-0.617169331
FHIT	-0.414326031	-0.620035759	-0.07730125	0.536286717	0.29383414	0.651502611	0.103455581	0.832951463	0.283919577	0.711012097
ARF4	-0.054647925	-0.48424103	0.303970917	-0.045870072	-0.476100741	-0.024561863	0.447205489	0.219504113	0.577288323	0.350356532
THOC7	0.146475293	-0.457230302	-0.140762865	-0.043861969	-0.556780512	0.05877124	0.12013841	0.314654886	0.735478003	0.508362211
GPX1	-0.494333538	-0.2894452	-0.029811297	0.008211347	-0.421996274	-0.409795088	0.093594097	0.158321986	0.340892365	-0.199785632
RPL29	-0.226272493	-0.445684731	-0.505758445	-0.017478531	-0.755678706	-0.426861336	0.00128973	0.328176532	0.811343547	0.081435877
TWF2	-0.089505438	-0.129084522	-0.238825299	-0.348621689	-0.896411003	-0.695991861	-0.044751576	-0.11533759	0.619400127	-0.272501917
C3orf62	0.057794154	0.8075908	0.099551569	-0.160238499	0.502057863	-0.002585945	-0.40946925	-0.4787371	-0.797176944	-0.475090383
QARS	-0.298948777	-0.684923207	-0.320518188	0.099103523	-0.747494306	-0.21636799	0.106702464	0.476353387	0.932401076	0.335690572
IMPDH2	-0.275386351	-0.688093109	-0.388742448	0.236219216	-0.668554739	-0.126301271	0.129861021	0.571556471	0.929579944	0.402863422
C3orf71	-0.309435065	-0.177010208	-0.290922572	-0.158118681	-0.691593091	-0.657413664	0.023124465	0.00748174	0.476737931	-0.300608917
PFKFB4	0.271199541	0.867383001	0.078818331	-0.609532817	-0.097645768	-0.528716343	-0.372857835	-0.814861218	-0.508736597	-0.756914155
TRANK1	-0.17551065	-0.050255183	-0.249136955	0.403432902	0.534866042	0.351120418	-0.044823836	0.366165948	-0.249734054	0.162063802
LRRFIP2	0.290316065	0.652521532	0.490334536	-0.093187469	0.722313114	0.287130796	-0.184127702	-0.557516951	-0.903502388	-0.280838619
ANO10	0.448251159	0.691378101	0.418047402	-0.245201154	0.468802044	0.126550366	-0.281147529	-0.683056696	-0.76801058	-0.329915626
HIGD1A	0.258565865	-0.226509822	0.363201757	-0.251270244	-0.400222717	-0.001390912	0.330044069	-0.044349954	0.383516378	0.28743769
ZNF852	-0.051698402	-0.270200235	0.15296225	0.456506358	0.444068149	0.770244867	0.003610795	0.378131757	-0.058053517	0.626423802
CX3CR1	0.272441438	0.017864638	-0.065341956	-0.271581643	-0.204262126	-0.180851627	0.034766875	-0.211310632	0.074698908	-0.085219799
CSRNP1	-0.057255692	0.67312223	-0.045628836	-0.190765247	0.214996092	-0.291514983	-0.283147223	-0.406996277	-0.537952676	-0.588707772
ULK4	-0.103722343	-0.096980227	0.333744019	0.587056549	0.815762341	0.83488451	0.087314133	0.221505013	-0.416409937	0.474367215
LTF	0.600154509	0.341606081	0.191972155	-0.2202361	0.195902148	-0.018441002	-0.018422844	-0.320802396	-0.346589991	-0.20846876
CCR1	0.299062232	0.628656047	0.184264797	-0.398557166	0.152887521	-0.059125988	-0.254887439	-0.552635173	-0.475934889	-0.30077855
LZTFL1	-0.034232704	-0.563497768	-0.011933117	0.482859763	0.220686535	0.752197124	0.328879081	0.645005787	0.329752042	0.876168574
CDC25A	0.831864436	0.365462151	-0.069247568	-0.447076168	-0.148505304	-0.312027694	-0.014350305	-0.547611379	-0.186976468	-0.374001427
SETD2	0.088995631	0.252266287	0.09464747	0.313746583	0.88878087	0.553983453	-0.174160852	0.052784164	-0.667114886	0.092469598
EIF2C3	-0.065537013	0.29388218	0.38865016	0.32702621	0.904543716	0.589706628	-0.090308085	-0.053442041	-0.729168209	0.057698943
EIF2C4	0.170772869	0.880911713	0.30675637	-0.297069026	0.445299392	-0.111835094	-0.377247128	-0.711712697	-0.859700895	-0.608711541
MACF1	-0.003519807	0.274699687	0.22930763	0.233266862	0.887267502	0.454441486	-0.027107144	-0.020408497	-0.733734039	-0.055998819
NDUFS5	0.015477751	-0.416677116	-0.259401367	-0.195177375	-0.763328254	-0.289840387	0.046083926	0.270324053	0.819872632	0.213565515
UTP11L	0.239912515	-0.456539827	-0.085595108	-0.045439061	-0.526163497	0.102241177	0.115229105	0.281306426	0.703439099	0.547826121
CCDC30	0.115755567	0.147239241	0.335430575	0.284481623	0.720101423	0.730509015	-0.129197857	0.047764526	-0.471792326	0.36229747
YBX1	-0.111198054	-0.740699154	-0.32776761	0.109033875	-0.578052194	-0.041907204	0.288167484	0.558012513	0.887872047	0.483357917
KIAA1524	0.654138812	0.124883658	0.206064223	0.053136855	0.548644978	0.583521734	0.063688163	-0.08039435	-0.389016988	0.315483042
IFT57	0.054262604	-0.330409611	0.063176341	0.6723169	0.384046534	0.724375133	0.085264632	0.347009077	0.071229573	0.674496915
SENP7	-0.306892712	-0.316312988	-0.019912369	0.592102051	0.608158354	0.770711631	-0.001442086	0.672985961	-0.043599739	0.649856507
CBLB	-0.303476343	-0.305509464	-0.11199704	0.638597159	0.673768112	0.658721415	0.070724478	0.601870099	-0.150448503	0.451484559
RPL24	-0.320429481	-0.722286845	-0.384239417	0.141566513	-0.687615152	-0.14204146	0.102109768	0.600335964	0.95703999	0.411754418
IMPG2	-0.185169	-0.058518967	0.190432568	0.487896108	0.822907729	0.765560112	0.014364984	0.33142536	-0.422569424	0.392986193
WDR52	-0.144692561	-0.025946422	0.319277069	0.469986699	0.852956614	0.770095163	-0.039581252	0.25068851	-0.46942637	0.386485243
CD200R1	-0.098419505	-0.508378886	0.160769897	0.308745839	0.235829168	0.663184608	0.147896976	0.698972324	0.268239967	0.780449246
BTLA	-0.482223011	-0.605087346	-0.024949296	0.873128953	0.309107194	0.703715829	0.122645974	0.764893392	0.290871077	0.778209959
GCET2	-0.368107082	-0.76082317	-0.210510318	0.499598619	-0.101757753	0.510254711	0.150332795	0.878735258	0.656165829	0.837009811
DPPA4	0.002565334	-0.376515497	0.136374197	0.390606206	0.134951997	0.552222661	0.100506137	0.414244088	0.267466869	0.630824405
B4GALT4	0.432754658	0.370616859	0.393633374	-0.019752056	0.612993918	0.475827683	-0.02409513	-0.289126793	-0.620837846	0.075671062
ZBTB20	-0.060107639	0.152434642	0.271031869	0.433663367	0.931796767	0.685705281	0.027391918	0.116924434	-0.642977887	0.20426633
SPICE1	-0.076923058	-0.179056739	0.31614574	0.563287298	0.777040623	0.920976129	-0.005943259	0.370608964	-0.307317579	0.621069176
KIAA1407	-0.350491667	-0.311241976	0.126077937	0.865734561	0.607383302	0.778336051	0.022381263	0.439753527	-0.117535666	0.599354829
KIAA2018	0.110919245	0.374278719	0.187039904	0.295982949	0.857357136	0.445967649	-0.064312201	-0.115091244	-0.748636478	-0.050369065
CCDC58	-0.070155459	-0.522919536	-0.162140972	0.403199458	0.149308195	0.622863784	0.035173669	0.606490285	0.337822132	0.725559642
GOLGB1	0.197051221	0.388628786	0.407437668	0.140434989	0.882885903	0.553695299	0.028740646	-0.151963291	-0.755765843	0.058620453
POLQ	0.880096306	0.46826874	0.148959251	-0.350796562	0.284376192	0.024656268	-0.005596563	-0.533866371	-0.510134178	-0.264111739
HGD	-0.098275573	-0.088084694	0.89509366	0.060042164	0.311806442	0.370237688	0.073231944	-0.006929272	-0.190715034	0.247120278
FSTL1	-0.065867483	-0.174132042	0.527937463	0.137899179	0.276980446	0.339517193	0.023593826	0.118048465	-0.105393177	0.264377689
PROS1	0.193434142	0.147913652	0.896411391	-0.176477602	0.179170871	0.14734486	0.203478995	-0.349712901	-0.293077126	-0.009667123
PROK2	0.125046337	0.86822391	0.030049319	-0.308099056	0.242339625	-0.214619442	-0.383125615	-0.510223377	-0.603134496	-0.564864651
EIF4E3	0.249321694	0.636222393	-0.104917113	-0.460494567	0.093280905	-0.287373097	-0.352687815	-0.457467428	-0.447885627	-0.513038074
FOXP1	-0.502889622	-0.37764767	-0.017433602	0.789343868	0.646994454	0.645572051	0.019341085	0.609458337	-0.131665707	0.444205332
FRMD4B	-0.003817591	0.268385293	0.920038933	-0.119438733	0.351981889	0.190733375	-0.001639668	-0.280124394	-0.443259332	-0.046770061
ROBO1	-0.038211621	-0.005781392	0.528523675	0.305996178	0.622164504	0.631558044	0.139731152	0.152812237	-0.333077105	0.357636239
GBE1	0.594223873	0.597452801	0.473280783	-0.219570824	0.413392589	0.193809995	-0.124016337	-0.573794308	-0.621389108	-0.158905918
DNAJC6	0.163426342	-0.265052104	0.254872288	0.027592683	0.047038784	0.138235362	0.94717202	0.041944147	0.044023299	0.166216489
RAVER2	0.412743453	0.095349536	0.208298377	0.104448669	0.437225756	0.479645455	0.033514884	-0.041559269	-0.266990189	0.263500682
LEPROT	0.034705674	0.093338867	0.86155121	0.022397931	0.441894422	0.422408809	0.106875438	-0.189138907	-0.416612818	0.174570354
TCTEX1D1	0.697069818	0.472152406	0.333036023	-0.299750949	0.24342824	0.089603674	-0.011258231	-0.515319699	-0.464280385	-0.171286161
IL23R	0.068336068	-0.283273835	0.016321274	0.189175412	0.205290615	0.357224311	0.201213359	0.385882797	0.084121621	0.379149374
GADD45A	0.545888634	0.64647625	0.309391437	-0.461129893	0.041065353	-0.243772593	0.131257494	-0.71591877	-0.472214326	-0.471422088
IL12RB2	0.295200484	0.00674564	-0.12634237	0.005250076	0.305711563	0.181117315	0.176143377	0.093877499	-0.178720161	0.058194777
ACADM	0.119317368	-0.561840551	0.036275919	0.160791054	-0.264728001	0.327285968	0.142926768	0.411139603	0.593212886	0.693078284
RABGGTB	-0.135958656	-0.618170905	-0.011038823	0.512410303	0.26592141	0.697537492	0.095054069	0.654679884	0.30197704	0.820566894
FPGT	0.267665288	-0.075621202	0.239490611	-0.15504451	-0.194804296	0.187179325	0.104177183	-0.110960063	0.186808507	0.331234674
NEXN	0.043954992	0.121236949	0.893772157	-0.021283763	0.427565698	0.411683897	-0.028935616	-0.16252433	-0.375846259	0.193495673
AK5	-0.369075971	-0.662190383	-0.159340005	0.473842017	0.120276264	0.580229052	0.081946225	0.867864011	0.459222824	0.76897235
ST6GALNAC3	0.255452205	0.751895651	0.389982401	-0.109186329	0.53170541	0.099396981	-0.174205148	-0.648866746	-0.829252527	-0.404371159
PRKACB	-0.371766738	-0.794512557	-0.040989699	0.556200414	0.075315094	0.618908605	0.190756967	0.9129498	0.559637312	0.883880726
DNAJB4	0.110079213	-0.350157091	0.31763837	0.340959309	0.367149704	0.721374888	0.506248265	0.29101022	0.013944084	0.693748483
IFI44	0.31146905	-0.201844529	-0.117996026	-0.01475449	0.019193144	0.20320425	0.094564853	0.239941257	0.132321134	0.308617688
IFI44L	0.348274983	-0.096518623	-0.158777048	-0.04607144	0.027294851	0.102345119	0.069642101	0.12060108	0.04649708	0.16557772
RPF1	0.014463622	-0.568217583	-0.21412457	0.20531449	-0.253043602	0.349377784	0.063048394	0.605155181	0.668910408	0.746453338
PKN2	-0.063959936	0.40572848	0.275605266	0.253502564	0.867939102	0.553583764	-0.228181332	-0.088945589	-0.743183957	0.060811507
ZNF326	0.005187994	-0.227305481	0.370624433	0.469503609	0.711044173	0.878228822	0.132253082	0.313248393	-0.274303868	0.62980617
LRRC8B	-0.075534491	0.271604559	0.677863418	0.178318805	0.768330003	0.475216583	-0.009981769	-0.171316685	-0.69500517	-0.004964944
CDC7	0.590170005	-0.017631159	0.145255423	-0.047749758	0.338012048	0.499661395	0.090776211	0.033810062	-0.174149081	0.363323982
KIAA1107	0.054987699	0.03847267	0.316341688	0.322244397	0.74788787	0.820889078	-0.009152325	0.193763014	-0.410752938	0.483615279
BTBD8	-0.019158378	0.038950177	0.29834785	0.388363959	0.733400605	0.771952662	-0.024110698	0.137563423	-0.446674936	0.401422889
RPAP2	-0.014507001	-0.283158455	0.15781635	0.566067846	0.710244448	0.923349891	0.037507609	0.493852157	-0.168600677	0.709366468
EFCAB7	-0.063837669	-0.400813906	0.111246599	0.522391972	0.427247222	0.868879933	0.084158107	0.529664478	0.099455638	0.832580926
CACHD1	-0.340435171	-0.407438936	0.061767395	0.497067724	0.500006693	0.715389325	0.031424607	0.746068903	0.051370084	0.636849098
RPS8	-0.308223637	-0.732018728	-0.37394719	0.192542244	-0.632049025	-0.07928828	0.134014303	0.646394224	0.952071903	0.470782613
KIF2C	0.877115906	0.216716966	-0.177122545	-0.520328952	-0.318901372	-0.307080303	0.072929275	-0.37417584	0.055000906	-0.202694263
UROD	0.190267126	-0.339307202	0.099101972	-0.191601318	-0.56706687	-0.310269435	0.6402719	-0.028202931	0.49888545	0.033933561
PLK3	-0.1066619	0.64821006	-0.172747117	-0.302828769	-0.043143648	-0.496818197	-0.357356813	-0.402310471	-0.369719869	-0.704273912
AKR1A1	-0.172871042	-0.567655172	-0.210516481	-0.039335817	-0.784565934	-0.292992564	0.11231975	0.221636716	0.82304138	0.227166597
CMPK1	-0.365921483	-0.814066561	0.100467359	0.300649008	-0.304053444	0.283601357	0.238504241	0.706527959	0.750004576	0.693603945
RNF11	0.022206614	-0.117845896	0.406041744	0.075476392	0.273585408	0.207309578	0.799002914	-0.000440323	-0.209692295	0.084087978
FOXE3	-0.174331869	-0.069421491	-0.435731628	-0.290876859	-0.732938119	-0.78058202	-0.021421944	-0.040145742	0.46717466	-0.417263598
BTF3L4	-0.081703228	-0.681965115	-0.027884795	0.260298844	-0.404327044	0.295361837	0.20819698	0.557206167	0.772500393	0.747109326
GPX7	-0.233709621	-0.681621085	-0.178651592	0.260151954	-0.489521583	0.007614846	0.273120395	0.612137036	0.791272933	0.462411593
HOOK1	-0.231979853	-0.609334569	0.064406829	0.532302007	0.290233475	0.79435516	0.191631575	0.777642793	0.295916568	0.869907407
FGGY	0.195476894	0.633837048	0.237876251	0.101738207	0.611691002	0.23512843	-0.151598912	-0.479010531	-0.76862006	-0.256585552
INADL	-0.188070613	-0.18049194	0.103235306	0.512779702	0.711357681	0.794188146	-0.042496939	0.496640174	-0.24822186	0.530939505
ATG4C	-0.135310128	-0.405502375	0.242197287	0.620986716	0.422582949	0.847950252	0.035042477	0.427041201	0.078177956	0.81068883
ERMAP	0.190460897	-0.065244425	0.244714355	-0.00655515	0.132703934	0.126195972	0.763090181	-0.1787079	-0.171017504	0.018390959
CDC20	0.658786332	0.135296205	-0.152662362	-0.503146723	-0.523096721	-0.563012687	0.211146119	-0.418340972	0.19758314	-0.368145676
MPL	0.050766956	0.185207462	0.940090098	-0.149427405	0.249057003	0.100182436	0.098878687	-0.302902375	-0.371784714	-0.09598345
SLC22A15	0.237568299	0.788357092	0.421764802	-0.237868917	0.597184891	0.051044553	-0.247243495	-0.678342579	-0.92758352	-0.497901362
MAB21L3	0.085937731	0.639834942	0.097936507	-0.097217725	0.36961948	0.011377241	-0.258779449	-0.418026377	-0.602976973	-0.353952034
CD2	-0.368956781	-0.761362747	-0.333942387	0.340402783	-0.251649427	0.298595779	0.129953015	0.918507362	0.744564603	0.703369817
CD101	0.045228578	0.172683382	0.135455727	-0.122265762	0.165481643	0.122023728	-0.265077927	-0.159121841	-0.254371912	-0.028432046
WDR3	-0.165019161	-0.605238896	0.072819232	0.524443228	0.24795778	0.802409202	0.171267744	0.70494602	0.3445793	0.919690113
FAM46C	0.014060501	-0.354489977	0.116526654	0.148398729	0.070199254	0.188161725	0.942095014	0.212992935	0.119818142	0.257567253
FAM72B	0.881500307	0.285814519	0.163375129	-0.439557806	0.018874255	-0.008047744	0.131330344	-0.448897285	-0.220364348	-0.072777663
NBPF9	-0.249212021	0.149300582	0.162540631	0.398732498	0.804347799	0.421350723	-0.155492734	0.039465252	-0.635974692	-0.042464017
NOTCH2NL	-0.199313471	0.20499954	0.32845665	0.322939438	0.831254079	0.436064262	-0.074208225	-0.086784172	-0.716892808	-0.067394983
RBM8A	-0.324859958	-0.353057878	-0.176462069	0.535677535	0.374593014	0.591084079	-0.024315707	0.545380878	0.056091129	0.558108234
GPR89C	-0.12600875	-0.50188233	0.075318369	0.612032106	0.529342469	0.877999093	0.193182937	0.680475062	0.074322606	0.819503555
GPR89B	-0.190376078	-0.478994685	0.096484267	0.657420617	0.584918341	0.876998649	0.176604777	0.663771376	0.012910678	0.76800389
NBPF16	-0.256604775	0.137220984	0.167733007	0.403673352	0.812918899	0.436589652	-0.156972509	0.055800913	-0.629431949	-0.027687117
LRIG2	-0.207630985	-0.11320143	0.294793231	0.543374061	0.817884611	0.802839933	-0.012102231	0.291530628	-0.412894329	0.436520068
CCDC18	0.229866322	-0.079397018	0.272823038	0.433518394	0.650610825	0.833750476	0.01818909	0.146625948	-0.283270017	0.582740702
FNBP1L	0.066148783	0.278453792	0.864246198	0.054528797	0.633470475	0.420735312	0.059676164	-0.297400953	-0.632946368	0.021437773
PTBP2	-0.019563869	0.16875566	0.505617397	0.365873982	0.899768309	0.693090695	-0.052322104	-0.008019039	-0.655063706	0.220348326
TMEM56	0.212977154	-0.187960864	0.182776326	0.103398082	0.147419191	0.215174382	0.889146573	0.045548145	-0.038465091	0.182551052
AGL	0.359907503	0.161360409	0.322390324	0.29628931	0.771979308	0.700339093	-0.013502084	-0.072713986	-0.560747112	0.295432961
CDC14A	-0.341103141	-0.183008661	0.116138488	0.486718922	0.753598722	0.713283314	-0.035946129	0.558991328	-0.283476794	0.441259495
CCDC76	-0.292492519	-0.594906925	0.099936612	0.674458982	0.38211311	0.847871704	0.150315742	0.68996839	0.21153895	0.863107843
S1PR1	-0.466110886	-0.708706748	-0.262768673	0.606206394	-0.032510878	0.422120342	0.100203793	0.881687283	0.575879135	0.696941695
AMY1C	-0.19508411	-0.031361795	0.044795045	0.400200086	0.704946618	0.674193101	-0.103513534	0.339670127	-0.356545039	0.378916695
AMY1A	-0.19508411	-0.031361795	0.044795045	0.400200086	0.704946618	0.674193101	-0.103513534	0.339670127	-0.356545039	0.378916695
AMY2A	-0.246031429	-0.095045357	0.027334964	0.439897887	0.69600586	0.665016249	-0.064578127	0.396852432	-0.316452143	0.39116024
AMY2B	-0.08873742	-0.094284864	0.040883602	0.412752653	0.6296315	0.726791537	-0.107147905	0.330053073	-0.261778084	0.478358172
RNPC3	-0.248451133	-0.088685109	0.095185776	0.527193335	0.64096398	0.631798376	0.053375688	0.235063888	-0.335882959	0.312085214
GPSM2	0.761679416	0.65306366	0.213187629	-0.404615665	0.184307353	-0.027340438	-0.100267657	-0.656866234	-0.506910146	-0.287491088
KIAA1324	0.352052341	0.752396725	-0.003483942	-0.311010184	0.210948386	-0.209325145	-0.250867071	-0.481532873	-0.529376827	-0.495531974
SARS	-0.195331162	-0.7506609	-0.265353885	0.184955516	-0.601777551	0.055827	0.183347534	0.569742261	0.914144182	0.599027701
GSTM4	-0.050308685	0.044112733	0.334964892	-0.099574731	0.0267475	0.032479679	-0.115812548	-0.145161295	-0.082227608	-0.0041599
CSF1	0.249540531	0.667043426	-0.093712252	-0.509160282	0.011890493	-0.529068306	-0.206231342	-0.585519325	-0.485697004	-0.752839825
GSTM5	-0.161447038	-0.07742175	0.391826113	-0.012391975	0.080899804	0.108094368	0.125764128	0.06816232	-0.03576686	0.081419847
GSTM1	-0.016547795	-0.083293334	0.035518956	0.0304497	-0.072947266	0.031518632	0.007288504	-0.004591127	0.085264666	0.08497712
CHI3L2	-0.281205697	-0.749104511	-0.336361034	0.297396169	-0.425419834	0.17284367	0.159861311	0.762845466	0.845667423	0.638792196
C1orf162	0.045678133	-0.159720249	-0.009008487	-0.205136571	-0.583145897	-0.258565337	0.019608508	-0.151735662	0.456302914	0.064246304
FCRLA	-0.474469194	-0.537875184	-0.144112174	0.931660468	0.145587992	0.434792124	0.096702093	0.557268909	0.307402991	0.535120706
MGST3	0.165353041	-0.284460532	-0.095167904	-0.212055153	-0.553752722	-0.211489368	0.287495307	0.015866789	0.505235318	0.137499163
PBX1	0.112410476	0.142482607	0.926011324	-0.131109068	0.30611756	0.170001919	0.308518694	-0.306393722	-0.386375927	-0.032600953
NUF2	0.940901006	0.165019234	0.027923822	-0.322169041	0.009107681	0.058247569	0.195265943	-0.302349763	-0.097656438	0.034151439
DAP3	-0.142870773	-0.608367577	-0.453744921	0.050515338	-0.681999102	-0.138494901	0.010198104	0.497464561	0.900588097	0.407105968
RAB25	-0.147282461	-0.489406601	-0.265387264	0.101281198	-0.443941571	0.0832889	-0.015862097	0.556243666	0.684199338	0.482110137
APOA1BP	-0.278812959	-0.669342403	-0.424683306	0.152934619	-0.720596381	-0.209248767	0.221249306	0.533001264	0.910766537	0.32305815
SLC25A44	0.301654646	0.848427941	0.023830339	-0.390653283	0.175407059	-0.258097035	-0.277255589	-0.606931637	-0.592126102	-0.560516617
SEMA4A	0.254336333	0.819979123	0.174598434	-0.476155373	0.053678107	-0.474018405	-0.235263189	-0.826389716	-0.632133193	-0.802615972
PEAR1	0.040471518	0.384043528	0.801449895	-0.227601477	0.268824232	-0.065791663	-0.016230636	-0.445522351	-0.519773587	-0.357068584
PYHIN1	-0.130931412	-0.387617748	-0.167537493	0.40830529	0.367706018	0.557360793	0.120619208	0.639591697	0.117565221	0.574661727
MNDA	0.378016326	0.603907591	0.009922054	-0.483699284	-0.095471644	-0.175856002	-0.442540201	-0.433205822	-0.211290249	-0.228707541
CD1C	-0.515825245	-0.581041422	-0.10021333	0.822824088	0.005213383	0.39184047	0.034240101	0.560780628	0.43827526	0.592255031
FCER1A	-0.292605118	-0.48087483	0.159430704	0.288975243	0.043557153	0.329239169	0.216178036	0.464766641	0.308451176	0.468039905
SLAMF8	0.546894185	0.494054039	-0.086322743	-0.55297719	-0.11989696	-0.425608013	-0.023380059	-0.606170269	-0.291859332	-0.515883143
FCRL6	-0.05016196	-0.265894844	-0.276297314	0.236302207	0.124509426	0.230939842	0.044858793	0.354889905	0.167166122	0.309249703
PEA15	-0.203787836	-0.438360886	0.108644634	-0.114209592	-0.592444656	-0.240505855	0.176939523	0.113379112	0.596438831	0.15433505
SLAMF7	0.576531639	0.227742569	-0.202370621	-0.44589196	-0.170182793	-0.305276973	0.120426242	-0.350529778	-0.083686044	-0.283303168
LY9	-0.567709494	-0.754483773	-0.218192544	0.613318061	-0.015191171	0.42751393	0.088529313	0.940762468	0.580429907	0.697731105
UFC1	-0.061475729	-0.582332821	-0.305344623	-0.053484069	-0.75434717	-0.164618489	0.068788815	0.416733764	0.930021088	0.411319118
TOMM40L	0.358202728	0.792804207	-0.015401834	-0.416578217	0.135507088	-0.399368188	-0.376421826	-0.666914254	-0.617813909	-0.721586753
FCER1G	0.306696826	0.536031088	-0.025545152	-0.652834214	-0.529561472	-0.660503472	-0.206082884	-0.635088503	-0.003867314	-0.57083991
FCGR2B	-0.344554747	-0.213928076	0.040790093	0.723654803	0.257125259	0.390477677	0.062116171	0.218788874	-0.000427508	0.333007346
FCGR2C	-0.089525461	0.278797775	0.233541523	-0.234221387	0.034158833	-0.215503461	0.025436577	-0.314356412	-0.253699536	-0.331370125
HSPA6	0.093816761	0.814731638	-0.001025901	-0.532746151	-0.105493251	-0.51929624	-0.363822288	-0.631359941	-0.435624129	-0.714437984
FCGR2A	0.173890183	0.848463738	0.13744332	-0.54540286	-0.062206936	-0.454149786	-0.30787608	-0.690716173	-0.465555704	-0.655652674
LCE2C	0.024854512	0.164863219	-0.012214788	-0.192920689	-0.065227007	-0.272934015	0.010531144	-0.185027078	-0.119554571	-0.303531421
S100A9	0.383709643	0.694842659	-0.20320483	-0.640143422	-0.38835772	-0.669609919	-0.344517913	-0.615332928	-0.140367605	-0.687709564
RPS27	-0.238315046	-0.616632508	-0.459449968	0.153974156	-0.571280882	-0.081030667	0.005199269	0.616138708	0.867335017	0.435367723
AQP10	-0.013483924	0.096552831	0.853750198	-0.088516023	0.211969336	0.130138587	0.131127543	-0.196321277	-0.286758064	-0.015851332
HAX1	-0.022486156	-0.500927429	-0.296206938	-0.018655615	-0.732812751	-0.161355007	0.127732031	0.338055028	0.846041694	0.355122398
IL6R	-0.061593313	0.701121043	0.101147277	-0.374316348	0.089406659	-0.408586308	-0.332852666	-0.561043027	-0.56934716	-0.724914077
HIST2H2AC	0.0387462	-0.264291615	-0.408910277	-0.292663791	-0.892999955	-0.570664206	-0.008723243	0.06560776	0.745880471	-0.060676698
HIST2H3A	0.399216712	0.238619651	-0.27377772	-0.577422947	-0.635940083	-0.798399242	-0.019793905	-0.443280406	0.177852011	-0.595954624
HIST2H2AA4	0.186344636	0.040829635	-0.270140714	-0.496791365	-0.843227556	-0.727201962	0.001009614	-0.223184194	0.491503733	-0.340925185
HIST2H4A	0.24551909	0.286516982	0.029680238	-0.255260982	-0.126299659	-0.078867009	-0.179962988	-0.10316141	0.000687325	-0.015975443
FCGR1A	0.548583755	0.652844672	0.074697782	-0.687398644	-0.200945199	-0.414552453	-0.163004889	-0.626630963	-0.281247339	-0.492476322
AL358813.2	0.034286203	0.378081399	0.036845123	0.066438152	0.566752511	0.06581632	-0.108421167	-0.159954272	-0.630472462	-0.327972666
PRUNE	-0.198405101	-0.166114136	0.774865133	0.043321731	0.036323184	0.18860554	0.090674092	0.081648517	0.029336747	0.20758198
ADAMTSL4	-0.009043321	0.634728345	0.042755502	-0.444348553	-0.018671295	-0.516447848	-0.282132077	-0.68331033	-0.483183992	-0.761215175
PSMB4	-0.151227672	-0.684902017	-0.25488775	0.038474647	-0.759702905	-0.20569192	0.202874208	0.40713325	0.920147615	0.358398286
NPL	0.352990359	0.818817395	0.19901136	-0.514369424	0.074253257	-0.237410849	-0.199645807	-0.761576887	-0.555822095	-0.507153254
LAMC1	0.013528951	0.240742696	0.476506117	0.386435891	0.685587765	0.499849905	-0.034686295	-0.250653118	-0.61749997	0.05659702
RGL1	0.510576936	0.475950803	0.07150587	-0.48053481	0.006693063	-0.214840323	-0.026119549	-0.613378629	-0.335450656	-0.374073159
SWT1	0.198645281	0.194442774	0.368365843	0.230472655	0.630246203	0.650762895	0.127026262	-0.056723373	-0.457926335	0.326856483
C1orf21	0.135898548	-0.023101388	-0.239848265	0.028653	0.174582838	0.087643439	0.005029341	0.10291154	-0.049268283	0.053105656
PLA2G4A	0.425617608	0.306086247	0.584760937	-0.262448398	0.261252887	0.285982087	-0.059811912	-0.454947015	-0.392771003	0.080504484
C1orf27	-0.026379538	-0.0426941	0.373156475	0.403020169	0.730453428	0.873207821	-0.041241574	0.202850999	-0.362590341	0.566095327
RGS1	-0.034508421	-0.124066843	-0.128530346	0.172551649	0.250638265	0.308602403	0.074941615	0.390156104	0.023728608	0.294862084
RGS18	-0.282886707	-0.099993354	0.776415708	0.128141941	0.293622834	0.376456684	-0.047063606	0.11447957	-0.13580407	0.292535621
CFH	0.483066055	0.171103137	0.51994992	-0.230186061	0.203295673	0.206916779	0.250815352	-0.317389443	-0.260311415	0.065113211
RGS2	-0.266085818	0.395188342	-0.080393222	-0.060949311	0.149671549	0.008174188	-0.367987901	-0.009349901	-0.219405447	-0.109730571
CAMSAP2	-0.285185147	-0.402621163	0.163910364	0.521218596	0.541784312	0.839678079	0.07247454	0.594075704	-0.003589065	0.731410863
PPP1R12B	0.09609353	0.390739008	0.235156819	0.257630895	0.909694626	0.56739535	-0.113159895	-0.108443343	-0.783281114	0.017867419
BTG2	-0.476977785	0.080694526	-0.373014205	0.380039625	0.099739164	-0.015478833	-0.199379789	0.250874129	-0.025204525	-0.074595578
ATP2B4	0.038596932	0.60231376	0.086161614	-0.057605543	0.643759267	0.096370979	-0.161038662	-0.305925709	-0.766100922	-0.380355795
SNRPE	-0.154065326	-0.622206106	-0.02096228	0.335679261	-0.092776277	0.521794087	0.105480627	0.648648526	0.568626901	0.795598709
LAX1	-0.255183858	-0.60524213	-0.296400897	0.485735631	0.056960854	0.433188063	0.134972083	0.7978326	0.443378053	0.658012325
POU2F1	0.112957146	0.485613662	0.178372259	0.217866757	0.845703942	0.366631303	-0.16859458	-0.2233853	-0.807544666	-0.159863762
MPZL1	-0.2389327	0.525125424	0.182839323	0.145849167	0.519843057	0.208647515	-0.241879893	-0.301734263	-0.620075258	-0.19965971
C1orf112	0.388562843	0.077384083	0.316392949	0.207398031	0.570419103	0.699579689	0.063904076	-0.022379064	-0.365084776	0.424913462
ATP1B1	0.099052448	0.166753626	0.868099512	-0.022513401	0.468127856	0.40095436	0.102728627	-0.215433573	-0.457955358	0.111639084
XCL1	-0.244079485	-0.196953995	0.047070856	0.222143372	-0.022700298	0.176827405	-0.043336986	0.136566277	0.17032009	0.219965909
FMO4	-0.004837508	-0.325112316	0.043538125	0.463394871	0.350344119	0.762509646	0.049390856	0.414432684	0.11480008	0.762411606
DNM3	0.015398796	0.174386632	0.950362424	-0.016371613	0.429122625	0.297331553	-0.005022818	-0.240497077	-0.438598339	0.045925286
PRRC2C	-0.023121849	0.235702401	0.048293697	0.251081732	0.825766851	0.415500762	-0.142298341	0.064808484	-0.633637037	-0.031036805
RABGAP1L	-0.148189825	0.132102187	0.58846458	0.303463328	0.846439807	0.613928963	-0.009143461	-0.031095523	-0.648064615	0.158378803
PRDX6	-0.165746998	-0.35367845	0.522739173	-0.069764987	-0.354823754	-0.116920975	0.327347129	0.086378006	0.347972612	0.118455696
FASLG	0.18045282	-0.177908343	-0.346920226	0.025523058	0.003929218	0.100001637	0.093122651	0.313337794	0.179147771	0.22114404
GPR52	0.056024435	0.462535884	0.314558906	0.194027439	0.898505517	0.403524968	-0.072497102	-0.254978806	-0.87604062	-0.187016432
RALGPS2	-0.378392972	-0.41482731	-0.002188379	0.962086287	0.487216077	0.676088191	0.080413	0.509971592	0.012444566	0.566965026
C1orf220	-0.212124915	-0.112412203	0.041568069	0.699500068	0.490627316	0.448202309	0.059788228	0.094917126	-0.259873325	0.197596295
CEP350	0.128252693	0.455163213	0.35343688	0.155823669	0.924726924	0.458595271	-0.11911177	-0.235718907	-0.870058659	-0.109284315
QSOX1	0.25705134	0.656463137	0.199565904	-0.453812421	-0.050260492	-0.481070611	-0.185412116	-0.774685791	-0.509356197	-0.749849096
CACNA1E	0.381323624	0.873256165	-0.004458181	-0.440827656	0.133068821	-0.386278619	-0.28457287	-0.774090088	-0.640997918	-0.726939382
MDM4	-0.339751633	0.01830246	0.054023993	0.572050822	0.726215252	0.491584384	-0.126528379	0.176247531	-0.471046022	0.088364883
TMCC2	-0.011110485	-0.327775344	0.257611994	0.050435465	-0.064039019	0.027036909	0.870826632	0.08452787	0.140446588	0.140443728
CTSE	0.147668081	-0.243821803	-0.022400198	0.06108686	-0.085858952	-0.045701271	0.793189325	0.074015452	0.157864481	0.054701756
FAM72A	0.875059599	0.286984489	0.167797318	-0.450382181	0.008354154	-0.014638876	0.135226572	-0.451607933	-0.213142046	-0.071825582
SRGAP2	0.362077071	0.664309734	0.243797188	-0.289271612	0.452702734	-0.093043191	-0.042538082	-0.698146328	-0.794924614	-0.538442666
PFKFB2	0.543852269	0.815897543	0.104882937	-0.367587356	0.251909178	-0.168032974	-0.176338231	-0.745208067	-0.661407784	-0.546624564
C4BPA	0.016807267	0.386099194	0.077868241	-0.348575014	-0.053498921	-0.227756555	-0.233297507	-0.280911166	-0.190797348	-0.291158209
CR2	-0.474700836	-0.421827081	-0.039387842	0.853654466	0.486619249	0.654732064	0.113065199	0.634020594	0.02303653	0.545493875
CD55	0.135018036	0.789906695	0.070717013	-0.148228433	0.470504535	-0.04028516	-0.20440743	-0.493940483	-0.742946678	-0.486760041
CR1L	0.2897168	0.704986299	0.26750217	-0.210627963	0.343850512	-0.054433511	-0.039419061	-0.631835411	-0.689903433	-0.471166031
CR1	0.188454309	0.864525199	0.080506979	-0.229170516	0.419799695	-0.143896572	-0.259286876	-0.641053645	-0.794024771	-0.619005023
G0S2	-0.040847392	0.530107273	-0.193709919	-0.123210495	0.120411164	-0.201366641	-0.263745326	-0.194890049	-0.305995953	-0.369413777
TRAF3IP3	-0.376708594	-0.784061787	-0.352938552	0.35612273	-0.330891772	0.260241059	0.06003517	0.827154864	0.812424443	0.695824296
DTL	0.945984882	0.259178433	0.080096887	-0.434246539	-0.044607431	-0.071829587	0.132898366	-0.406657392	-0.147604749	-0.108255459
TRAF5	-0.404794804	-0.389775353	-0.105452916	0.813951288	0.595012952	0.708417659	0.037845339	0.675087346	-0.028565643	0.573624536
RCOR3	-0.046564887	0.346447132	0.328069975	0.280269325	0.928414388	0.536886095	-0.005012341	-0.094407479	-0.795744666	-0.021522123
RPS6KC1	0.132781613	0.260877601	0.486640536	0.158718582	0.797526776	0.577055266	0.039981372	-0.23622528	-0.710832649	0.085770833
FLVCR1	0.246128639	0.279379248	0.082952995	0.111409858	0.463983706	0.43063957	-0.224393539	-0.091962319	-0.388678233	0.16462072
RRP15	-0.052304985	-0.566696097	0.001526583	0.436404762	0.267740519	0.751430428	0.130087659	0.670936184	0.298113716	0.86867856
CENPF	0.915332241	0.362461012	0.08141481	-0.406816015	0.18410902	0.003446523	0.108067568	-0.438336711	-0.367122993	-0.183384392
KCTD3	0.079391069	-0.032017563	0.461756041	0.365905294	0.652101144	0.755323889	0.110291766	0.040000424	-0.37255736	0.439164058
LYPLAL1	-0.06112243	-0.244343793	0.520086608	0.427978471	0.507241821	0.835192432	0.067163082	0.303894164	-0.110059812	0.69399871
HLX	0.420472882	0.883484863	0.07484524	-0.548594364	-0.028504937	-0.478968629	-0.375127127	-0.818842225	-0.55377316	-0.735356713
MOSC1	0.327126704	0.854022255	0.194987575	-0.52409759	0.097466105	-0.345536041	-0.398580518	-0.787606461	-0.623183298	-0.657634692
DISP1	-0.13051639	-0.1968945	0.223405483	0.661995795	0.746579919	0.798565883	0.077801734	0.371230985	-0.292994961	0.529676586
FAM177B	-0.223515023	0.035692329	0.051028051	0.620632333	0.462861776	0.479562833	-0.124347095	0.094669775	-0.245716505	0.274693694
CCNL1	-0.041820375	0.324457757	0.166272197	0.173021684	0.707953641	0.407837957	-0.191357008	-0.014916656	-0.605915322	0.008588263
VEPH1	-0.01408774	-0.051352683	0.860390356	0.031159714	0.317490098	0.386788519	0.032992805	0.001213053	-0.196917105	0.274648645
PLCH1	0.22387536	0.296224749	0.834488866	-0.209320187	0.33604943	0.21140161	0.030895937	-0.380718956	-0.443587377	-0.028379773
TMEM14E	0.058335846	0.147595267	0.139893745	0.05783781	0.453074031	0.337686479	-0.075021181	0.134182462	-0.271682974	0.172173988
P2RY12	-0.118482715	-0.167881458	0.853325153	0.092595271	0.324446165	0.463141241	0.108279636	0.10882765	-0.143723246	0.37887061
P2RY13	0.338325097	0.773582968	0.189965657	-0.396019949	0.254821299	-0.05173926	-0.343527796	-0.595522399	-0.612403478	-0.360107309
P2RY14	0.125406975	0.146964772	-0.067479166	0.16367957	0.349117317	0.159126346	0.009674129	0.017585996	-0.284718236	0.013629644
GPR171	-0.107273737	-0.499322067	0.032354607	0.153355923	-0.09305694	0.420205364	0.223543978	0.696304488	0.494135674	0.693100488
TRIM59	0.153367135	-0.588782021	-0.110678375	0.341166582	0.016651633	0.618835387	0.207996123	0.635476352	0.470638483	0.851379838
IFT80	-0.306928218	-0.550398535	0.029235639	0.631334168	0.443093567	0.840545044	0.108755665	0.775566064	0.189506477	0.848238247
LXN	0.287929357	0.066026578	0.393011415	-0.149854502	-0.054161237	0.177051269	0.067125357	-0.106659154	0.07561131	0.236027921
WDR49	-0.233396122	-0.138891137	0.485558489	0.435997138	0.658929071	0.701809419	0.073130013	0.169432736	-0.330161521	0.442612236
SERPINI2	-0.095561336	0.005861448	0.429784799	0.375394044	0.729561249	0.62689834	-0.013687016	0.025253091	-0.47699997	0.280265134
GOLIM4	0.43201937	0.082243082	0.366771625	-0.007575799	0.466033724	0.509957123	0.095920509	-0.200929793	-0.35823656	0.290066551
XRN1	0.335051297	0.328115076	0.227292567	0.07292072	0.818476033	0.44517578	0.105831773	-0.175239183	-0.746721304	-0.028872474
GK5	0.283733147	0.269252902	-0.073268774	0.127147415	0.538514599	0.362335394	-0.115470178	-0.13390611	-0.473489225	0.026941179
ATR	-0.12950255	-0.133662105	0.250698699	0.545668137	0.89590328	0.857028862	0.089138112	0.354865103	-0.423480454	0.497047177
TFDP2	0.126509839	-0.616739701	-0.172385936	0.410771505	0.057277649	0.460413973	0.624620305	0.625095596	0.418303129	0.669548016
PIK3CB	0.337105705	0.596340394	0.673956077	-0.264075665	0.55116227	0.210254166	-0.174616967	-0.574676872	-0.782145289	-0.242559788
COMMD2	0.165484134	-0.364209257	-0.042139771	-0.176338288	-0.578173829	-0.03787417	0.086287039	0.202506884	0.668873984	0.418434139
HLTF	0.09814756	-0.409742759	0.269560794	0.447480186	0.466964797	0.856009189	0.301802673	0.510304416	0.066204259	0.815600096
PLSCR1	0.614104424	0.756800065	0.186772277	-0.585080483	0.068817439	-0.222532835	-0.161733208	-0.694830372	-0.49510135	-0.452914171
SLC9A9	-0.061603916	0.0090674	0.779297864	0.060200402	0.508173371	0.45639784	0.112305207	-0.053441992	-0.365666039	0.226196552
PLOD2	0.104430969	0.091230041	0.938544261	0.008130372	0.387048227	0.37150315	0.100780417	-0.209901284	-0.36937672	0.152230892
ITGB5	-0.055795582	0.11883621	0.903882821	-0.169600634	0.177546234	0.040878376	0.06811495	-0.236382047	-0.305249497	-0.108400155
HEG1	0.216686446	0.237302677	-0.171024073	-0.062932226	0.48637965	0.167669213	-0.048642149	0.014558237	-0.427957402	-0.105553578
H1FX	-0.052463136	-0.114191735	-0.353373986	-0.226236217	-0.733871807	-0.683046087	-0.055135521	-0.053272516	0.489268216	-0.339909315
PLXND1	-0.134047881	0.321394073	0.105493647	-0.339757936	-0.15372158	-0.428947356	-0.178863976	-0.469114867	-0.209215852	-0.531709722
MGLL	0.175845449	0.29653831	0.872501915	-0.294169302	0.209750188	-0.013951645	0.025941541	-0.48069985	-0.434131072	-0.242387597
GATA2	-0.019408693	0.237885335	0.187376956	-0.320430388	-0.085240726	-0.41959943	0.003052058	-0.274522454	-0.170538997	-0.461099966
NPHP3	-0.071488032	0.170836743	0.352948172	0.345379141	0.696442631	0.639615175	-0.213470283	-0.005199247	-0.517482841	0.258586287
MRPL3	-0.213906744	-0.799793272	-0.216615585	0.242228777	-0.555102525	0.10870796	0.216412953	0.627601624	0.904905657	0.633254768
ASTE1	-0.194586212	-0.494633698	0.035425788	0.352698916	0.033576708	0.598342048	0.075922974	0.590153009	0.407274324	0.801248209
TMCC1	0.075613184	0.685854917	0.07803501	0.056474226	0.671940886	0.22862574	-0.353720449	-0.313031206	-0.771570832	-0.261039848
DBR1	0.178517921	-0.409202734	0.103226749	0.233425449	0.022455969	0.590659599	0.111846745	0.367036948	0.312976746	0.74374477
CEP70	-0.014218043	-0.55099791	0.124282734	0.399366145	0.240163965	0.763822871	0.132903486	0.650211286	0.32648456	0.871434074
CCDC14	0.03158379	-0.305192658	0.196236196	0.511702213	0.663762235	0.857832082	0.207971653	0.457392977	-0.133707223	0.701563819
MYLK	0.037574565	0.095387268	0.959468689	-0.096174745	0.276653301	0.205698519	0.094339178	-0.234950488	-0.324393269	0.041371223
PARP9	0.554434551	0.40176552	-0.032962664	-0.449879519	-0.080054709	-0.193534297	0.000583142	-0.356975698	-0.17020363	-0.205422354
ZNF141	-0.168498084	-0.404551834	0.160615341	0.601699539	0.559546201	0.860117893	0.198448827	0.578863209	-0.019482597	0.741986182
NDUFB4	-0.04246631	-0.513213996	-0.27797324	-0.088058214	-0.785968562	-0.289966134	0.105936988	0.344756095	0.871609898	0.274786818
ZNF595	0.03716663	-0.181160421	0.116228571	0.363128641	0.47772429	0.744395445	0.020146689	0.403021223	-0.052516371	0.628848635
CRIPAK	-0.013137179	0.481874015	-0.109306361	-0.028421006	0.453305507	-0.064960173	-0.24228286	-0.32965916	-0.640161351	-0.467993354
S100P	0.419056021	0.842007898	-0.086578552	-0.577681988	-0.089343356	-0.535448166	-0.328361834	-0.696090805	-0.427903783	-0.73007276
KIAA0232	0.315767985	0.777487305	0.383136453	-0.176285901	0.65549213	0.171395675	-0.145355223	-0.543337317	-0.890104794	-0.35364911
CEP19	0.213265297	0.732593763	-0.025301408	-0.332389537	0.05579744	-0.15001152	-0.361497843	-0.446774174	-0.392444613	-0.344478255
ZDHHC19	0.306503962	0.73061633	-0.111161799	-0.479662141	-0.02015242	-0.551220381	-0.237487178	-0.733623687	-0.490121634	-0.795558087
TFRC	0.439360846	-0.070342657	0.120823637	-0.043102826	0.055925841	0.024007568	0.694566949	-0.195697481	-0.084452495	-0.010214444
ATP13A3	0.289144419	0.555905654	0.275028766	-0.105411248	0.60417247	0.223240541	-0.205237028	-0.461646573	-0.737309695	-0.242659114
TNIK	-0.087777196	0.017479978	0.458600017	0.126245576	0.727370875	0.534040039	0.029824402	0.221536155	-0.455340597	0.20961699
RPL22L1	-0.003663371	-0.532425486	-0.205145249	0.283628865	-0.296353283	0.323509647	0.012050873	0.52717968	0.660906699	0.686998934
DNAJC19	0.001101547	-0.601791091	-0.030953976	0.356618324	-0.104491122	0.54985078	0.158223959	0.556613556	0.531712175	0.815335699
MRPL47	0.141003981	-0.488730205	-0.18481292	-0.042174641	-0.562257199	0.017015133	0.135673378	0.34178189	0.779689249	0.495814919
TNFSF10	0.257495116	0.26551572	0.067313176	-0.491550456	-0.279247543	-0.223976781	-0.060909005	-0.214208364	0.044148476	-0.092642206
NCEH1	0.230721338	-0.032466711	0.377460747	0.051852635	0.29986304	0.32207416	0.63073075	-0.223390129	-0.270634771	0.149961652
PLD1	0.615508809	0.76824324	0.340484719	-0.373195726	0.410076944	0.025131457	-0.218843724	-0.738606575	-0.766594249	-0.409454855
LIPH	0.180975929	0.15411538	0.886946948	-0.120266065	0.226932999	0.187859884	0.136885007	-0.310642332	-0.324876366	0.024096599
IGF2BP2	0.297609635	0.149769875	0.504218371	-0.149315229	0.344486469	0.170369439	0.645375025	-0.302827058	-0.418042912	-0.065186774
DCUN1D1	0.271042928	-0.239337199	0.242387116	0.097957667	0.18398525	0.427740502	0.746507439	0.145757788	0.026612142	0.450685044
LAMP3	0.213374372	0.072118727	-0.242069412	-0.330498831	-0.172977136	-0.277377018	0.07556084	-0.011040694	0.041293237	-0.195397647
BCL6	0.234339098	0.957831683	0.006364035	-0.459340392	0.143705038	-0.412336623	-0.389907273	-0.761998973	-0.669141096	-0.765448053
CRYGS	0.008615369	-0.084698672	0.291407665	0.45951367	0.754045574	0.854434777	0.095916587	0.331185296	-0.329183843	0.56114843
DGKG	0.260758146	0.579202258	0.671913816	-0.236792021	0.504789178	0.101798217	-0.182971425	-0.611935313	-0.764975705	-0.347073671
ANXA3	0.628213381	0.775993039	0.075006249	-0.520551481	0.046830288	-0.273159225	-0.19678477	-0.654035509	-0.458286773	-0.50492355
MRPL1	-0.054016654	-0.642309167	-0.205706013	0.422682854	0.019502283	0.593050685	0.074963682	0.722751942	0.544495106	0.850185384
CEP135	0.157959778	0.124354042	0.287136451	0.359927224	0.809823825	0.772802681	-0.03206976	0.042730382	-0.524796439	0.379928799
SRD5A3	0.08764482	-0.24407808	-0.165813216	-0.020009201	-0.315585566	0.026522984	0.049982014	0.148234834	0.391776516	0.236033198
KIT	0.161790499	0.052945164	0.28050533	0.029231985	0.362275282	0.283513443	0.17307305	-0.004310982	-0.237498165	0.125154227
DCUN1D4	-0.036944766	-0.268806046	0.331290798	0.482282992	0.573137972	0.893018588	0.028438298	0.376145475	-0.110145216	0.730614963
STAP1	-0.288792734	-0.599593985	-0.130122279	0.750612472	0.159318632	0.663753869	0.084585549	0.733449213	0.426630068	0.84016191
PAICS	0.112092648	-0.607834306	-0.216185084	0.164876911	-0.34361697	0.217513784	0.200781061	0.585336616	0.71593516	0.639466192
SRP72	-0.123600619	-0.761526834	-0.198537145	0.27810355	-0.423507758	0.250205413	0.217046284	0.658800061	0.846283682	0.742703521
[truncated: 2,605 more rows]
