# Supplementary material for: Weighted Gene Co-expression Network Analysis of Key Biomarkers Associated With Bronchopulmonary Dysplasia
Source: Front Genet. 2020 Sep 9;11:539292. doi: 10.3389/fgene.2020.539292 (PMC7509191; doi:10.3389/fgene.2020.539292)
Supplement: Supplementary file 5 [file Table_5.XLS]

## Sheet: Sheet1
Accession	Control	Mild BPD	Moderate BPD	Severe BPD	Severity
GSM804214	1	0	0	0	0
GSM804215	1	0	0	0	0
GSM804216	1	0	0	0	0
GSM804217	1	0	0	0	0
GSM804218	1	0	0	0	0
GSM804220	1	0	0	0	0
GSM804223	1	0	0	0	0
GSM804230	1	0	0	0	0
GSM804235	1	0	0	0	0
GSM804236	1	0	0	0	0
GSM804239	1	0	0	0	0
GSM804240	1	0	0	0	0
GSM804241	1	0	0	0	0
GSM804250	1	0	0	0	0
GSM804251	1	0	0	0	0
GSM804256	1	0	0	0	0
GSM804257	1	0	0	0	0
GSM804258	1	0	0	0	0
GSM804260	1	0	0	0	0
GSM804261	1	0	0	0	0
GSM804262	1	0	0	0	0
GSM804263	1	0	0	0	0
GSM804264	1	0	0	0	0
GSM804268	1	0	0	0	0
GSM804272	1	0	0	0	0
GSM804273	1	0	0	0	0
GSM804274	1	0	0	0	0
GSM804277	1	0	0	0	0
GSM804278	1	0	0	0	0
GSM804280	1	0	0	0	0
GSM804282	1	0	0	0	0
GSM804285	1	0	0	0	0
GSM804290	1	0	0	0	0
GSM804304	1	0	0	0	0
GSM804310	1	0	0	0	0
GSM804312	1	0	0	0	0
GSM804314	1	0	0	0	0
GSM804315	1	0	0	0	0
GSM804219	0	1	0	0	1
GSM804221	0	1	0	0	1
GSM804222	0	1	0	0	1
GSM804227	0	1	0	0	1
GSM804231	0	1	0	0	1
GSM804233	0	1	0	0	1
GSM804234	0	1	0	0	1
GSM804238	0	1	0	0	1
GSM804242	0	1	0	0	1
GSM804243	0	1	0	0	1
GSM804244	0	1	0	0	1
GSM804245	0	1	0	0	1
GSM804248	0	1	0	0	1
GSM804249	0	1	0	0	1
GSM804252	0	1	0	0	1
GSM804253	0	1	0	0	1
GSM804255	0	1	0	0	1
GSM804265	0	1	0	0	1
GSM804266	0	1	0	0	1
GSM804267	0	1	0	0	1
GSM804270	0	1	0	0	1
GSM804271	0	1	0	0	1
GSM804275	0	1	0	0	1
GSM804276	0	1	0	0	1
GSM804281	0	1	0	0	1
GSM804283	0	1	0	0	1
GSM804284	0	1	0	0	1
GSM804288	0	1	0	0	1
GSM804289	0	1	0	0	1
GSM804291	0	1	0	0	1
GSM804296	0	1	0	0	1
GSM804297	0	1	0	0	1
GSM804298	0	1	0	0	1
GSM804303	0	1	0	0	1
GSM804306	0	1	0	0	1
GSM804307	0	1	0	0	1
GSM804308	0	1	0	0	1
GSM804313	0	1	0	0	1
GSM804254	0	0	1	0	2
GSM804259	0	0	1	0	2
GSM804269	0	0	1	0	2
GSM804286	0	0	1	0	2
GSM804292	0	0	1	0	2
GSM804293	0	0	1	0	2
GSM804294	0	0	1	0	2
GSM804302	0	0	1	0	2
GSM804305	0	0	1	0	2
GSM804309	0	0	1	0	2
GSM804224	0	0	0	1	3
GSM804225	0	0	0	1	3
GSM804226	0	0	0	1	3
GSM804229	0	0	0	1	3
GSM804232	0	0	0	1	3
GSM804237	0	0	0	1	3
GSM804247	0	0	0	1	3
GSM804279	0	0	0	1	3
GSM804287	0	0	0	1	3
GSM804295	0	0	0	1	3
GSM804299	0	0	0	1	3
GSM804300	0	0	0	1	3
GSM804301	0	0	0	1	3
GSM804311	0	0	0	1	3
