# Supplementary material for: Weighted Gene Co-expression Network Analysis of Key Biomarkers Associated With Bronchopulmonary Dysplasia
Source: Front Genet. 2020 Sep 9;11:539292. doi: 10.3389/fgene.2020.539292 (PMC7509191; doi:10.3389/fgene.2020.539292)
Supplement: Supplementary file 6 [file Table_6.XLS]

	Control	Mild.BPD	Moderate.BPD	Severe.BPD	Severity
PYCARD	-0.136910489	0.049131179	-0.137250982	0.241456233	0.189098672
DCTPP1	0.152247453	0.060539856	-0.30203764	-0.036522354	-0.186168838
YPEL3	-0.132444977	-0.002913656	-0.025123886	0.211069593	0.199280129
RP11-645C24.1	0.002303611	-0.199275755	0.393634661	-0.064794323	0.070608356
NPIPL3	0.012309978	-0.206745339	0.389355055	-0.064642842	0.064689853
IGSF6	-0.363632254	0.227377068	0.010580486	0.181454258	0.299666299
ERI2	-0.083690902	0.082940113	0.004061336	-0.002461124	0.039353521
NSMCE1	0.24868816	-0.002845645	-0.287714924	-0.09514519	-0.267750136
NDUFAB1	0.21192919	-0.009564764	-0.291464917	-0.031083219	-0.207763452
CDR2	0.474122203	-0.099667836	-0.198120741	-0.352517069	-0.523832488
GGA2	0.281494496	-0.260587877	0.091477083	-0.108335214	-0.18079193
RP11-231C14.2	-0.075067298	-0.207766289	0.431305448	0.022744234	0.178085406
AC009086.1	0.065349685	-0.20116655	0.345877857	-0.109052179	-0.003565272
RP11-231C14.4	-0.000396187	-0.208331929	0.403019119	-0.056463026	0.080323447
TUFM	0.183516811	-0.141380034	-0.112387053	0.038224759	-0.094396282
SULT1A1	-0.333887697	0.18434089	0.121219327	0.10439063	0.265614545
EIF3CL	0.358309778	-0.139326022	-0.240210254	-0.098645387	-0.30833293
NPIPL1	-0.092654975	-0.178849746	0.425790007	0.011665303	0.177294761
SULT1A2	-0.378932565	0.142754319	0.164092353	0.188508524	0.356908285
RP11-57A19.3	-0.088026194	-0.179348929	0.425321055	0.006294021	0.171298545
XPO6	-0.314872443	0.150059587	0.037916915	0.197767769	0.295601528
FAM138C	-0.052860429	0.111293756	-0.067122698	-0.023706753	-0.010718674
CBWD1	0.19520627	-0.082192575	0.103944864	-0.247959627	-0.23106851
KIAA0020	0.382841466	-0.081731843	-0.058549233	-0.370589526	-0.451626382
RFX3	-0.002796072	0.010964798	0.113082407	-0.109196332	-0.03971109
C9orf142	0.170290474	-0.100517979	-0.096736619	-0.013964895	-0.119012045
RLN2	0.494469254	-0.096832209	-0.21300081	-0.372081308	-0.551207631
SDR42E1	0.455377503	-0.078640567	-0.256685177	-0.305076095	-0.499855429
MPHOSPH6	0.200299143	0.025960276	-0.173940157	-0.166119199	-0.259546909
AC092327.1	0.285493866	-0.171806612	-0.038971022	-0.125338821	-0.232640853
SLC7A5	0.047317288	-0.054238554	-0.092843737	0.089953247	0.011379569
GINS2	-0.100143678	0.000388505	-0.048801932	0.181737018	0.156979768
COTL1	-0.006207043	-0.068239634	-0.036535167	0.135728294	0.084569377
APRT	0.183088056	-0.101566064	-0.17609736	0.038213354	-0.112941901
CYBA	-0.14905909	-0.060985754	0.000466765	0.293419872	0.270755065
SERPINF1	0.308847557	0.059723715	-0.21011571	-0.333916762	-0.43603942
C17orf97	0.179048641	-0.012440886	-0.126308236	-0.123856719	-0.206660912
PHLPP2	0.341040112	-0.061038518	-0.071411258	-0.329942015	-0.40785373
MLKL	-0.40075394	0.223985463	-0.025308687	0.269155963	0.366457885
KARS	0.291651307	-0.059123939	-0.218358668	-0.13648358	-0.295926751
PSMB10	0.253157598	-0.18748001	-0.059577339	-0.04036407	-0.165486801
DPEP2	-0.200495312	0.060830524	0.141802745	0.072770936	0.186663016
TPPP3	0.367593285	-0.085464364	-0.202770535	-0.219346507	-0.383874531
ATP6V0D1	-0.143736559	0.052519031	-0.094648153	0.209432027	0.183087871
ST3GAL2	-0.329066302	0.058733296	0.072303248	0.315645808	0.392688535
NOB1	0.350789127	-0.077933463	-0.15869405	-0.24448241	-0.38001517
RP11-419C5.2	0.034228187	-0.152448428	0.319413503	-0.1107867	0.002281867
TMED6	0.070672819	-0.170587718	0.180392671	-0.016197907	0.008406759
SMPD3	-0.019243334	-0.133802454	0.200617082	0.040639057	0.095830217
SIAH1	-0.152445606	-0.081464778	0.327533995	0.044026806	0.198870283
C16orf87	0.145380514	0.043814848	-0.086772454	-0.189635697	-0.223768238
SHCBP1	-0.256348543	-0.053118632	0.210434838	0.250962464	0.354695642
BBS2	0.342009563	-0.151615596	-0.030595176	-0.239882446	-0.335022795
MT1G	-0.182100085	0.103674551	-0.13281783	0.224538768	0.200398963
CES1	0.268419626	-0.096881951	0.006810632	-0.245845648	-0.293051008
AKTIP	0.065571848	0.047168449	-0.158614768	-0.020571897	-0.091869113
RPGRIP1L	0.39651974	-0.077235581	-0.158145319	-0.30990382	-0.446138825
N4BP1	-0.341708887	0.165290541	0.021795568	0.227940517	0.324164614
C16orf80	0.368398308	0.004775787	-0.354200538	-0.215781798	-0.426378715
FAM96B	0.199014736	-0.113447674	-0.149067783	0.009185481	-0.132324366
NAE1	0.348168253	-0.06703188	-0.112492869	-0.296010843	-0.400241514
AC132186.2	-0.276536473	0.02892889	0.34119906	0.051372658	0.266951386
CMTM4	-0.400305265	-0.054976591	0.328250003	0.35307556	0.52735926
CCDC144C	0.059389543	-0.016153107	0.088283207	-0.136810134	-0.0953954
FAM106B	-0.089233764	-0.038495857	0.254997428	-0.041791193	0.089046613
AC007952.1	0.3757724	-0.170934168	-0.040144958	-0.251831353	-0.362033076
LGALS9	0.017480546	0.005380862	-0.079599464	0.036840631	-0.0066662
NLK	-0.293299835	0.116164302	0.043159744	0.210472602	0.295521731
WSB1	-0.430413182	0.089204886	0.261703046	0.251038108	0.452676806
KSR1	-0.340204701	0.006218954	0.263042236	0.239776925	0.402471873
MAP2K3	-0.030471585	-0.064198931	0.037514737	0.099996141	0.09358627
RPL23A	0.313713844	-0.038107896	-0.309140872	-0.118255514	-0.320729276
CCDC144A	0.126678315	-0.016559308	0.062402895	-0.207993772	-0.183475814
PIGL	0.385972975	-0.271450887	0.14307223	-0.283898616	-0.334812072
UBB	0.396973859	-0.191064628	-0.122995248	-0.181698362	-0.348771223
LGALS9C	0.080233505	-0.039516475	-0.056446725	-0.008154417	-0.060342216
ALOX12	-0.153784611	0.099971295	-0.026619076	0.098291792	0.132252089
CD68	-0.102906881	0.116347986	-0.118549983	0.083694381	0.071059093
KDM6B	-0.3801831	0.086920303	0.228376872	0.212782374	0.392932634
TMEM88	-0.389092286	0.129088916	0.139288332	0.243281749	0.391720255
C17orf48	0.316640589	0.069487853	-0.205862262	-0.362154264	-0.457712892
NDEL1	-0.338127946	0.061623887	0.239723836	0.179528818	0.353625059
XAF1	0.156337748	0.015804615	-0.030787371	-0.21418483	-0.229219706
MIS12	0.307894316	-0.044637743	-0.27615419	-0.129500272	-0.31590761
ZFP3	0.386493066	-0.037062992	-0.234642007	-0.285935813	-0.447559707
GP1BA	-0.309387274	0.134605614	0.006826027	0.238593472	0.311626458
MED11	0.255465922	0.036176923	-0.381997352	-0.07769823	-0.286838927
PSMB6	0.125675243	-0.077426414	-0.205560856	0.110231583	-0.045274838
SPNS3	-0.314428866	-0.165182041	0.424615993	0.303791858	0.48129643
CTNS	-0.241481656	0.100840175	0.008504708	0.189384762	0.246313479
RAP1GAP2	-0.441146377	0.035930544	0.296762543	0.310263784	0.508401911
AOC3	-0.344949149	0.034325669	0.19189734	0.268607229	0.403420002
RPL27	0.340884361	-0.107937331	-0.201151419	-0.151947767	-0.324821157
IFI35	-0.129436611	0.036520223	0.037036734	0.097955635	0.139160545
AOC2	-0.248242267	0.019509141	0.156975349	0.1842471	0.28971133
RUNDC3A	0.193811376	0.003352986	-0.137455916	-0.156963025	-0.239495512
GRN	-0.166732624	-0.00376895	0.138547699	0.118721565	0.200905048
LRRC37A	0.063634086	-0.1833698	0.329995416	-0.117815735	-0.013384497
LRRC37A2	0.064178137	-0.183743862	0.329126829	-0.117302559	-0.013549745
AC091132.1	0.285216835	-0.192554815	0.135675397	-0.246924236	-0.263871103
FMNL1	-0.253754086	0.00326779	0.19686393	0.180189655	0.301307848
C17orf57	0.053314349	0.077928704	-0.068164528	-0.124656649	-0.130256318
MYL4	0.084495102	-0.014512446	-0.067446859	-0.039582387	-0.08699318
ITGB3	-0.21831526	0.058504677	0.077305944	0.1567151	0.233295112
MSL1	-0.351314315	0.133629225	0.115204104	0.204907256	0.340540723
RAPGEFL1	-0.312524808	-0.042872451	0.240226864	0.289454485	0.416391101
CDC6	-0.25566661	0.026569438	0.149181033	0.191495202	0.295884453
RARA	-0.34468325	0.11910543	0.179813209	0.16008798	0.325891521
TMEM99	0.391719711	-0.067988366	-0.213721874	-0.268074124	-0.431738384
KRTAP4-9	-0.306595586	0.14450462	0.04817399	0.185092106	0.28605368
PSMB3	0.01766543	0.01608137	-0.216781772	0.14021934	0.023239265
RPL19	0.282798975	-0.121872018	-0.207496334	-0.045716011	-0.226750863
ATAD5	-0.00242269	-0.104579779	0.191564784	-0.015942633	0.046657599
CPD	-0.418611892	0.204799345	0.093326563	0.218405117	0.375321169
TAOK1	-0.227888399	0.049973632	0.170480168	0.101483232	0.227675851
LRRC37B	-0.055581299	-0.065374439	0.227940129	-0.027873558	0.074540724
ADAP2	-0.15737468	0.054085194	0.011285816	0.134730026	0.169907591
NF1	-0.154386504	0.010947347	0.156299859	0.065516756	0.164045267
SLFN5	0.483965702	-0.074802692	-0.160301949	-0.433767202	-0.572682808
CCL8	-0.107543895	0.160935102	-0.041278562	-0.038997998	0.012505523
CCL2	-0.02547451	0.091395667	-0.046300186	-0.052184026	-0.03700656
MRPL45	0.307783475	0.001456107	-0.339527473	-0.139032456	-0.340984267
CCL4L1	-0.090659052	0.046590771	0.016046266	0.047772006	0.080379264
CCL4L2	-0.097935603	0.046102057	0.001386503	0.071309148	0.09554706
ZNHIT3	0.307657903	-0.036782263	-0.25601757	-0.157568115	-0.328971512
PIGW	0.369769622	-0.02547697	-0.181787833	-0.324446234	-0.450257919
CCL4	-0.122868982	0.108188424	-0.067200863	0.078636953	0.092224284
C17orf109	-0.073242044	0.064245492	0.023990598	-0.008157005	0.036366918
TANC2	-0.216270949	-0.009036282	0.268432718	0.08309031	0.238445177
MAP2K6	-0.436727986	0.106000476	0.182717087	0.304667074	0.468941152
NOL11	0.389272614	-0.015769504	-0.203363561	-0.346653526	-0.480999605
PRKCA	0.015301033	-0.032903974	0.031610141	-0.002705616	0.000175034
RPL38	0.313268602	-0.092450137	-0.224959472	-0.114397497	-0.293127992
KCNJ2	-0.411082783	0.240577354	-0.086031635	0.312895022	0.383275205
MYO15B	-0.217433973	-0.129734876	0.316530504	0.211973057	0.340852253
ICT1	0.280342453	-0.105117849	-0.225895475	-0.049808793	-0.233779336
METTL2A	0.278209027	-0.027852907	-0.288784123	-0.100534679	-0.285782969
RAD51C	0.240814079	-0.086465491	-0.11059893	-0.120289894	-0.229010336
PRR11	-0.194834767	0.053299845	0.007101191	0.19184802	0.225374762
EPX	-0.332059674	-0.038459561	0.205977085	0.340219886	0.450159256
SCPEP1	-0.279490149	-0.044632508	0.202588452	0.27824731	0.381969201
DGKE	0.248518055	-0.019294864	0.047116295	-0.361387333	-0.350347593
NOG	0.510598349	-0.029316337	-0.272381822	-0.437748976	-0.621039493
CA4	-0.485980036	0.12415543	0.121588615	0.401018372	0.539967589
IGF2BP1	-0.544442511	0.157096395	0.194893614	0.373340955	0.570523447
ABI3	-0.043346125	0.023164357	-0.08545503	0.10211467	0.064981164
TBX21	0.126523752	-0.094465496	0.072486612	-0.107515911	-0.11206094
SPATA20	0.015379673	0.066042064	-0.121074403	-0.00921846	-0.049210224
TMEM92	-0.412981151	-0.002930224	0.237096188	0.376812028	0.522729989
NME2	0.264446977	-0.017770991	-0.278152553	-0.104578588	-0.278857112
STXBP4	0.24947249	-0.020315334	-0.007524034	-0.314053718	-0.334665232
LUC7L3	0.314276976	-0.080813301	0.056469971	-0.375406233	-0.388434463
ABCC3	-0.25629515	0.088598836	0.048540248	0.192616545	0.267340762
KIAA2026	-0.045424436	0.018085673	0.108884343	-0.055896724	0.015613621
SNRPEL1	0.265522866	-0.118455232	-0.17220387	-0.056842109	-0.215717266
RPS6	0.349733445	-0.187578552	-0.160671244	-0.087918023	-0.273552664
MLLT3	0.392886801	0.034065449	-0.162329547	-0.456898835	-0.54567033
NFIB	-0.11345628	0.145232934	-0.137967648	0.074833741	0.06433837
ZDHHC21	0.145331913	-0.106583304	0.098583802	-0.139438036	-0.135058692
TTC39B	0.356880012	-0.09270866	-0.014755648	-0.356781342	-0.416990375
PSIP1	0.289076157	0.035099002	-0.094191347	-0.372039333	-0.418469373
BNC2	0.221281962	-0.191672441	0.130220593	-0.154006441	-0.171814956
FBP1	0.166907802	0.07069289	-0.163536539	-0.190978875	-0.257510421
PTCH1	0.179862315	-0.02224793	-0.018698319	-0.204314236	-0.230143271
CDC14B	-0.07557547	0.117697417	-0.058370741	-0.008456223	0.013045339
C9orf21	0.112145347	-0.019768463	-0.048180356	-0.087566327	-0.127138852
ZNF510	0.360523577	-0.019188736	-0.238219617	-0.271518561	-0.426440789
ZNF782	0.193180211	-0.096777396	0.099010235	-0.220456914	-0.212840297
ZNF322P1	0.279419788	-0.065326042	-0.158898914	-0.162105563	-0.290049202
ZNF484	0.238769472	-0.132902122	0.03017741	-0.174184607	-0.223299637
NINJ1	-0.146571633	0.042538906	-0.005410397	0.150205022	0.170384869
ABCA1	-0.357837233	0.11293616	0.192511398	0.176139844	0.346811032
HEMGN	0.220430428	-0.001708566	-0.135746914	-0.188596536	-0.273188914
CORO2A	-0.31962008	-0.130329749	0.323265954	0.349925935	0.485346802
TBC1D2	-0.42536828	0.051494313	0.21180479	0.339874139	0.496049554
MRPL50	0.333353011	-0.034343331	-0.291727458	-0.166049457	-0.35747783
GOLM1	0.040098409	0.0133554	-0.019460956	-0.057948758	-0.064244161
ZCCHC6	-0.254514757	0.128806423	0.116969369	0.074718384	0.206394037
NFIL3	-0.379812969	0.249433915	0.037194271	0.150224474	0.293944978
SLC28A3	-0.408771166	-0.042010538	0.347173754	0.330419272	0.521538026
AGTPBP1	-0.408480764	0.106507197	0.283766453	0.177078491	0.398398987
GKAP1	0.252762629	-0.01636778	0.033796624	-0.359903486	-0.355276392
KIF27	-0.099553606	0.158040788	0.028025713	-0.106046036	-0.016536035
PRUNE2	-0.265929847	0.159220546	0.099667211	0.063100586	0.198831438
C9orf95	0.102624088	-0.029351167	0.056665556	-0.151490819	-0.135264606
GNAQ	-0.363866314	0.135383412	0.216785237	0.132186302	0.326911097
TLE1	0.085245842	-0.206729922	0.142156365	0.047032928	0.033250869
FRMD3	-0.034550829	0.114128584	0.016293081	-0.12540494	-0.064099919
PAX5	0.259311078	-0.220400248	0.039300921	-0.088409833	-0.172023205
MCART1	0.265601029	-0.170363616	0.006938218	-0.139222537	-0.219115168
ANKRD18A	-0.200272186	-0.066676654	0.225259296	0.178668232	0.283170432
CNTNAP3	-0.280641731	0.159028388	0.038002251	0.137263898	0.238161427
CD72	0.320020481	-0.174191305	-0.12769101	-0.093594858	-0.253571603
SIT1	0.347584421	-0.025190687	-0.271690876	-0.216083825	-0.39240544
TLN1	-0.277339784	0.05577519	0.150707145	0.179638722	0.298580667
HINT2	0.22527828	-0.033470719	-0.298043931	-0.010627518	-0.202132414
C9orf71	-0.30473039	0.132962235	-0.073717874	0.304015097	0.330235283
ALDH1A1	0.192744413	-0.038911044	0.055574885	-0.263240666	-0.254524673
TRPM6	-0.420091718	0.124268765	0.14982888	0.284275142	0.437471423
AL953854.2	-0.25857673	0.170599121	0.009364332	0.114972133	0.204065327
CBWD6	0.188611083	-0.067260456	0.058469756	-0.220304706	-0.222487957
DCAF12	0.228664589	-0.023026906	-0.117412804	-0.186145004	-0.270046366
DCTN3	-0.004960076	0.048913272	-0.165091627	0.081251459	0.009086522
C9orf72	-0.087615793	0.244434314	-0.166901224	-0.075066831	-0.058479167
LINGO2	0.129119738	-0.205503866	0.286780123	-0.141095234	-0.073107552
DDX58	-0.064926207	0.130760857	-0.054145525	-0.045280047	-0.015838864
NDUFB6	0.186723421	-0.006887697	-0.187574638	-0.089390751	-0.204882792
AQP7	-0.265489527	0.108874197	0.180966061	0.062622341	0.222212443
AQP3	0.31546563	-0.037340811	-0.169510862	-0.242501161	-0.365036371
STOML2	0.170642752	-0.068102099	-0.196496745	0.026448195	-0.121025563
KIAA1539	-0.369507541	0.158024532	0.066719045	0.238150895	0.357559142
SLC2A6	-0.186219683	0.034030873	-0.040382689	0.247805203	0.245384516
VAV2	0.130494803	-0.125887683	0.109865962	-0.10143325	-0.098815728
FAM102A	0.454089628	-0.150142296	-0.095394324	-0.342703349	-0.477400097
TRUB2	0.252986792	-0.053311149	-0.287825257	-0.030468785	-0.225816436
PSMB7	0.232426199	-0.036935688	-0.260326781	-0.048389156	-0.220135831
NR6A1	-0.483816461	0.126098109	0.217713269	0.312166301	0.50675159
RPL35	0.337892005	-0.067872373	-0.27672939	-0.138463537	-0.336454017
SCAI	0.364352952	-0.164122421	-0.002712412	-0.277749464	-0.363223391
TTF1	0.235507509	-0.046479154	-0.054263436	-0.217508907	-0.27606947
PTGES	-0.352175613	0.056642988	0.153921083	0.280330952	0.403665844
C9orf78	0.468398044	-0.205784506	-0.172466659	-0.218247504	-0.422191133
STRBP	0.299468644	-0.136671623	0.005409658	-0.232407431	-0.299096572
C5	-0.007128656	0.008602945	0.181840766	-0.159279237	-0.05150331
STOM	-0.336404506	0.069749939	0.067148687	0.314956744	0.394195985
TNFSF8	0.271949244	0.003687641	-0.152465301	-0.253758235	-0.346970334
MEGF9	-0.45682006	0.156877598	0.247133779	0.205909342	0.430249521
CTNNAL1	-0.088256979	0.075562628	0.019237703	0.001124985	0.048431627
C9orf5	0.353586058	-0.10371669	-0.043055071	-0.312307588	-0.393483262
KLF4	-0.095703794	0.227372464	-0.041798533	-0.148047689	-0.067490908
TXN	-0.310209321	0.084561844	0.011232566	0.305937822	0.359141675
ZFP37	0.449755108	-0.121575729	-0.185839301	-0.298403175	-0.471797456
LPAR1	-0.32684276	0.084687411	0.110329176	0.243352528	0.353621063
SUSD1	-0.325483991	0.020781037	0.195496117	0.257213787	0.387460813
PTGR1	-0.241088021	0.078593567	0.128507777	0.116201092	0.231626623
GPR34	-0.180647079	0.149282973	-0.030795301	0.070499184	0.124896225
GPR82	-0.063282538	0.156274006	-0.181473431	0.02681723	-0.00501575
MAOA	-0.155905128	0.052949972	0.091100493	0.065255721	0.145410467
KDM6A	-0.036105491	-0.112438644	0.149334322	0.078680211	0.114656786
TSPAN7	0.322731183	-0.075078603	-0.167443459	-0.201662196	-0.340095495
LANCL3	-0.060120959	0.088954009	-0.086771724	0.034688173	0.02669442
XK	0.039802552	0.003386033	-0.0641502	-0.004951464	-0.041185239
USP9X	-0.012107975	-0.030138273	0.08066418	-0.010644483	0.022248695
TCEANC	0.339089892	-0.086434425	-0.157904695	-0.216907617	-0.355450008
TLR7	0.251293733	0.008214543	-0.169763512	-0.216240777	-0.316697274
TLR8	-0.454653805	0.269772159	0.045819683	0.219008588	0.37891106
OFD1	0.250647881	-0.1144904	0.057200235	-0.239919821	-0.265736526
MOSPD2	-0.168834606	0.121685698	-0.0013179	0.067094182	0.12562835
BMX	-0.496651488	0.194694842	0.16069169	0.283463491	0.476554087
CA5B	0.373555358	-0.005876506	-0.113042733	-0.416596292	-0.494544634
EIF2S3	0.324084149	-0.010070961	-0.309314793	-0.171831515	-0.362174634
POLA1	0.022819793	-0.073600339	0.193768907	-0.096494913	-0.01952406
ZFX	0.181681826	-0.200334056	0.161511321	-0.1135485	-0.116230398
GK	-0.385336325	0.293484845	-0.075158759	0.193468589	0.292950029
REPS2	-0.463717749	0.20090713	0.129460748	0.255705486	0.432802334
SCML1	0.425905556	-0.105636347	-0.025096554	-0.426313817	-0.500202519
CDKL5	-0.32180365	0.09137502	0.169366632	0.175905548	0.322692437
PPEF1	-0.156897569	0.002605644	0.29844864	-0.042201528	0.13375491
CNKSR2	0.298516569	-0.055100869	-0.061486536	-0.287344227	-0.355706912
SAT1	-0.226971628	0.304663577	-0.026070538	-0.086139984	0.041742217
CD99	0.214095693	0.114059309	-0.1762706	-0.306642036	-0.362424527
CSF2RA	-0.522763679	0.252096711	0.129342066	0.266798032	0.468419405
IL3RA	-0.119749129	-0.040269018	0.130715014	0.110828739	0.170867535
FUT7	-0.503082088	0.101039335	0.128661024	0.451163243	0.584311474
STS	-0.021302528	-0.105475555	0.126861944	0.067661837	0.093502389
TBL1X	-0.355604753	0.064511949	0.261456824	0.181146407	0.36943738
CLCN4	-0.252868555	-0.001835097	0.153838883	0.223287984	0.317557819
HCCS	0.200365861	0.022480843	-0.27932873	-0.070227841	-0.225327429
NOTCH1	-0.333709379	0.025427746	0.213295095	0.246831118	0.389546392
EDF1	0.22794648	-0.096439312	-0.211346005	-0.001233462	-0.171505446
CLIC3	0.176973617	-0.104680895	-0.076915879	-0.034627067	-0.130422765
FCN1	-0.180630539	0.046010659	0.187367596	0.0263191	0.15900181
NACC2	-0.417534705	0.105595001	0.154103457	0.30312449	0.450338791
QSOX2	0.160980145	-0.224220284	0.2516913	-0.129144549	-0.090461664
DIAPH2	-0.236640708	0.030012686	0.200057159	0.116077228	0.250473571
RPA4	-0.152241708	-0.029044427	0.232116492	0.052909427	0.176748469
CENPI	-0.177189847	0.057375334	0.205246876	-0.009849712	0.138011011
RPL36A	0.32115663	-0.064093966	-0.304317021	-0.096486677	-0.308039057
UPRT	0.377433306	-0.055091846	-0.103116945	-0.3617573	-0.456152674
ATP7A	-0.081249356	-0.037536889	0.131944695	0.052087896	0.112931901
COX7B	0.104897495	-0.026997662	-0.14884828	0.019721086	-0.080294244
LPAR4	-0.112994615	0.137477839	0.012265358	-0.044853067	0.026866731
P2RY10	0.376058356	-0.092741381	-0.11250381	-0.299051742	-0.415588647
GPR174	0.346691968	-0.01412077	-0.085497891	-0.391300457	-0.456441984
ZNF711	0.413628491	-0.139152036	-0.047462487	-0.342918881	-0.444188551
APOOL	0.081715308	0.002491417	0.008354418	-0.125016569	-0.12150908
GPRASP1	0.463013379	-0.206564205	-0.009812109	-0.350253206	-0.46160903
FOXO4	0.173587819	0.0460229	-0.180872368	-0.150825105	-0.238465057
ACRC	0.046634866	-0.060989015	0.113549254	-0.078093602	-0.041935601
NHSL2	-0.322510506	0.091202038	0.180909268	0.167156721	0.320470863
IGBP1	0.227386354	-0.000623815	-0.250850467	-0.100327445	-0.250293255
YIPF6	0.103377059	-0.066075948	-0.052738569	-0.00658204	-0.069196792
KIF4A	-0.246652842	0.015610618	0.203642123	0.147129782	0.277424742
GATA1	-0.256290303	-0.012425263	0.061328543	0.322871809	0.35973883
PLP2	-0.257998305	0.135148706	0.101018226	0.084510541	0.210023192
GAGE2D	-0.091599994	0.115115345	-0.081096595	0.037220255	0.045069751
GAGE12E	-0.091599994	0.115115345	-0.081096595	0.037220255	0.045069751
TIMP1	-0.172659079	0.160622132	-0.220047622	0.207088022	0.158369472
ZNF81	0.005588502	-0.043352048	0.090422287	-0.025351877	0.006688107
MAGEH1	0.437941979	-0.088440516	-0.208615869	-0.308537501	-0.479771535
RRAGB	0.189093891	-0.080872692	0.078404626	-0.21917387	-0.2160839
MAGED2	0.077487883	0.089635459	-0.244890151	-0.022053733	-0.123929053
AL353698.1	0.09767048	-0.117208031	0.16816495	-0.11806269	-0.077358879
KLF8	0.291894209	-0.205522976	-0.002278375	-0.118851454	-0.220478496
FAAH2	0.336225237	-0.050442183	-0.02815969	-0.375424155	-0.423789029
GAGE12F	-0.103991184	0.129168256	-0.076620363	0.031025654	0.048068851
GAGE12G	-0.103991184	0.129168256	-0.076620363	0.031025654	0.048068851
GSPT2	0.413267653	-0.000170643	-0.276262361	-0.339012614	-0.508665622
CLCN5	-0.083035327	-0.049612554	0.16094341	0.046406518	0.118446462
FAM156B	-0.03663994	-0.130260016	0.285413111	-0.013294321	0.092353588
INE1	-0.021138769	-0.243234557	0.340070309	0.075801495	0.161683865
FAM101B	-0.376675723	-0.009971499	0.291159391	0.289133292	0.461688871
TMC8	0.253121814	-0.24524914	0.13893363	-0.131132792	-0.168840857
SYNGR2	-0.057153674	-0.111590722	0.092357822	0.15619862	0.160664963
SEC14L1	-0.411952989	0.168736629	0.084055399	0.267552664	0.402869242
METTL23	0.235251675	-0.060413667	-0.25187223	-0.026808869	-0.204308203
GAA	-0.272899838	0.04496344	0.173829252	0.168560946	0.295730955
PGS1	-0.404682208	0.046014856	0.138102271	0.382324345	0.493409681
NPB	0.015625272	0.002454098	-0.198242908	0.146107453	0.033670801
FSCN2	0.091925987	-0.127113258	-0.095540654	0.131825158	0.017847957
METRNL	-0.318617204	0.097680077	0.011254084	0.299330095	0.358653285
NARF	-0.27281475	0.037419034	0.015239693	0.316109744	0.349444096
SLC16A3	-0.399414639	0.052570475	0.221362103	0.293800099	0.455154888
SH2D1A	0.440743985	0.006756677	-0.231586954	-0.425764237	-0.567635187
OCRL	-0.138546433	-0.108416628	0.26853396	0.113296264	0.222036233
UTP14A	0.371068506	-0.021558209	-0.272392406	-0.253409582	-0.429189397
BCORL1	-0.468574448	0.015822742	0.363174857	0.319340706	0.547170204
HPRT1	0.123869848	0.008915491	-0.201411848	-0.011610373	-0.126108163
NCBP2L	0.104528339	0.114709535	-0.106343303	-0.214740305	-0.227165076
PRPS1	0.392093652	-0.009767847	-0.291466779	-0.28282247	-0.464823124
VSIG1	0.481501065	-0.003390772	-0.287561379	-0.420188157	-0.599705673
NGFRAP1	0.260936334	-0.081230385	-0.183991742	-0.092306934	-0.241135673
WBP5	0.028019787	0.110620999	-0.065982748	-0.13689138	-0.125900985
WDR44	-0.150536091	0.105647268	0.059250961	0.01156567	0.096949758
IL13RA1	-0.296399861	0.241386326	0.05216773	0.03185279	0.178096792
PGRMC1	0.147110624	0.071482127	-0.151656586	-0.174660656	-0.233488461
SLC25A5	0.266925218	-0.088221688	-0.203532606	-0.07400994	-0.237283504
NDUFA1	0.109800354	-0.190873678	0.103567358	0.023867419	-0.005552073
MCTS1	0.285650001	-0.100729307	-0.118040431	-0.15662219	-0.277263603
ALG13	0.146945241	-0.160859678	0.085294649	-0.054280172	-0.081786179
ZNF287	0.450182114	-0.069943923	-0.172219453	-0.383001713	-0.525563184
GABARAP	-0.002802858	0.059200591	-0.196541405	0.091034313	0.005465266
CLEC10A	0.150046229	0.149876397	-0.223071915	-0.226685137	-0.291296773
ASGR2	-0.439409167	0.180200295	0.100966359	0.275302983	0.426186141
AURKB	-0.43755917	0.099351135	0.208715999	0.292653	0.468809424
PER1	-0.18569534	0.098373089	0.062947282	0.067728331	0.15299009
TRAPPC1	0.067860911	0.156811377	-0.284910165	-0.06795595	-0.162356196
C17orf61	0.087807439	-0.042572053	-0.252910548	0.155384831	-0.010453639
SAT2	-0.044083487	0.059473245	-0.220570373	0.169173849	0.071218278
TP53	0.402221736	-0.064472348	-0.212838657	-0.288447026	-0.450340824
GAS7	-0.434346251	0.161531486	0.149730124	0.252175279	0.422383089
RPL26	0.318763063	-0.059138907	-0.253239085	-0.144231097	-0.324363963
AC135178.1	-0.068149246	-0.102829002	0.313833425	-0.032161155	0.102872465
P2RX1	-0.405568462	0.113578561	0.129372039	0.296599927	0.432928037
CAMTA2	-0.302327295	-0.045185453	0.252121607	0.268141131	0.400532928
CXCL16	-0.337175136	0.281738088	-0.033404247	0.106429527	0.223080434
ALOX15	-0.202565038	-0.160216561	0.255323325	0.286731963	0.366642906
KIAA0753	-0.089299631	0.010283177	0.090009016	0.032712493	0.091242205
NLRP1	-0.01818283	-0.061633494	0.21385999	-0.073248373	0.021721063
C17orf87	0.185225958	-0.003294139	-0.05557217	-0.206450332	-0.244997098
ZNF594	0.167095083	0.040241031	-0.189415858	-0.126268067	-0.22117704
NUP88	0.460979895	-0.174936215	-0.102427111	-0.311578191	-0.461567863
C1QBP	0.33961724	-0.086578571	-0.25691843	-0.131837812	-0.326938498
SCARF1	-0.341042338	0.093967515	0.142610823	0.222323937	0.355566026
SLC43A2	-0.259675634	0.082198364	0.05021553	0.204850313	0.277767613
RILP	-0.030598286	0.026188877	-0.159754438	0.14428954	0.065756623
CCR7	0.462118842	0.012142138	-0.328412886	-0.37948388	-0.574798798
KRTAP4-8	-0.233410437	0.122421062	0.037763588	0.122608794	0.205638222
KRTAP1-4	-0.244879119	0.121311004	-0.064791595	0.228872435	0.253239921
KRT23	-0.423811239	0.28743622	-0.00011255	0.190866933	0.33156881
NT5C3L	0.361621526	-0.130010545	-0.090699912	-0.245573607	-0.365911401
JUP	0.13669885	-0.089750099	-0.004060324	-0.062164255	-0.108560328
ACACA	0.01335723	-0.110801329	0.213612937	-0.048375976	0.023562168
PLXDC1	0.469613549	-0.138559721	-0.183016805	-0.304864416	-0.484815844
GSDMB	0.116583301	-0.172755957	0.277847909	-0.1616456	-0.083752803
ORMDL3	0.323884563	-0.144151699	-0.015825748	-0.237738486	-0.320592266
TOP2A	-0.255312099	0.013629085	0.163837261	0.196429476	0.303384965
IKZF3	0.353134277	-0.119772945	-0.000715789	-0.325821083	-0.390009008
MYO1D	0.109788659	-0.038285852	-0.140892693	0.021791347	-0.078873109
C17orf75	0.319769453	-0.066580528	-0.122295878	-0.248440721	-0.357237246
C17orf42	0.093409896	-0.07656623	-0.037003281	0.008430567	-0.049607857
OMG	-0.197380392	0.054330473	-0.069787547	0.260444188	0.25064722
EVI2A	-0.085620229	0.249569873	-0.263503696	-0.001521168	-0.037799288
CCL3	-0.20668221	0.216684591	-0.075988418	0.051706559	0.111204936
CCL3L3	-0.164446848	0.149673042	-0.034439512	0.0504424	0.102464929
CCL5	0.16394512	0.094953616	-0.194003064	-0.194430948	-0.267411894
SLFN11	-0.099943098	0.042291776	0.076629932	0.014393019	0.079905937
SLFN12	0.104366787	0.018971725	-0.07788894	-0.105191712	-0.144170095
SLFN13	-0.150262598	-0.063135227	0.34336493	0.0016454	0.173647866
SLFN14	0.095415308	0.032827862	-0.151131344	-0.048728314	-0.123032365
PEX12	0.311490608	-0.076781996	-0.262600522	-0.101283964	-0.294431036
FAM106A	-0.084516566	-0.036635947	0.249626302	-0.046347851	0.082120572
RASD1	-0.116019381	0.103862145	-0.152167783	0.148568354	0.111557216
LGALS9B	0.130644448	-0.069471611	-0.059023223	-0.034541633	-0.103050212
CCDC144NL	0.029121254	-0.014651942	0.147052821	-0.147380304	-0.070893359
SPAG5	-0.284953103	-0.014105454	0.243134208	0.208130854	0.34878279
RP11-192H23.4	-0.043194532	-0.240503685	0.391915725	0.058009521	0.175325727
C17orf108	0.297719602	-0.146631653	-0.098551219	-0.126144994	-0.256535377
SSH2	-0.304081177	0.051880779	0.18298353	0.19458824	0.330976505
DHRS13	-0.371692703	0.100248068	-0.009080546	0.387564081	0.437976218
FLOT2	-0.495084451	0.112908754	0.188061544	0.37201517	0.544118945
POLG2	0.310072675	-0.194225144	0.206674314	-0.340742175	-0.318658332
LRRC37A3	0.028161168	-0.158563448	0.340726168	-0.112172351	0.010496233
TEX2	-0.209885855	-0.100874351	0.24994329	0.218612794	0.322189731
CD79B	0.315525774	-0.204146175	-0.103613874	-0.066221452	-0.225721891
ICAM2	0.161455196	-0.110120663	-0.187977453	0.090712755	-0.070414616
FAM20A	-0.359341683	0.18064755	-0.006840328	0.25588221	0.343147441
SLC16A6	-0.418217674	0.327457052	-0.012889984	0.138105941	0.289243976
WIPI1	-0.541670002	0.168644672	0.147025623	0.39469415	0.569653112
HELZ	-0.106442097	-0.039167913	0.251554616	-0.013802416	0.115270609
AXIN2	0.53814368	-0.157681502	-0.157782973	-0.395796613	-0.571889479
ABCA6	-0.239268532	0.26538763	-0.061369092	0.01652186	0.107072268
BRIP1	0.002355068	-0.13018674	0.191520122	0.013233128	0.064224471
USP32	-0.412126471	0.113190581	0.178606008	0.263749415	0.428178061
TUBD1	0.266321416	-0.008216114	-0.168018912	-0.215786569	-0.323027555
RNFT1	-0.019577843	0.166662251	-0.142542441	-0.082510419	-0.088762166
ARL17A	0.300301883	-0.197059754	0.162138377	-0.284603844	-0.288907147
ARL17B	0.303149423	-0.238337139	0.196648846	-0.260683108	-0.263832371
AC091132.2	0.05076709	-0.150302379	0.326966825	-0.143454835	-0.025598593
PHOSPHO1	0.115302363	-0.013198094	-0.07255849	-0.080096598	-0.130729753
PHB	0.244943633	0.03840826	-0.299350961	-0.137555225	-0.298250835
SKAP1	0.480994212	-0.077338269	-0.087721462	-0.48881563	-0.58737751
MBTD1	-0.044961845	0.070288559	0.095278671	-0.117805109	-0.030737496
SPAG9	-0.286741279	0.093531769	0.178838204	0.115652207	0.267788172
MPO	-0.307701858	-0.100796251	0.217451837	0.383426126	0.471343213
COX11	0.363842615	0.015591372	-0.242113325	-0.321447506	-0.463142474
MMD	0.008743232	0.102203118	-0.122361044	-0.049406864	-0.073778146
TRIM25	-0.467041449	0.210204087	0.043129716	0.321990303	0.454094577
MRPS23	0.389677257	-0.107662411	-0.218907983	-0.205234726	-0.389529819
SLC25A39	0.26555647	-0.069248519	-0.142093509	-0.151755428	-0.271463851
ITGA2B	-0.180440787	0.103943006	-0.012600337	0.117903793	0.162409248
DUSP3	-0.39341931	0.24152561	0.033556388	0.183465722	0.321971477
BRCA1	-0.307564206	0.033072585	0.213241654	0.199609811	0.344952616
SLC4A1	0.174067258	-0.012198952	-0.04441958	-0.188026646	-0.223867918
SECTM1	-0.254170821	0.186890926	-0.012493228	0.104916651	0.188695627
CD7	0.290025992	-0.077623195	-0.142149341	-0.174221601	-0.298414979
DCXR	0.255438113	-0.132005574	-0.174285763	-0.021979935	-0.187806136
SMCHD1	-0.124846593	0.058058385	0.148776351	-0.03520251	0.079232998
TYMS	-0.193679541	-0.032748048	0.121084995	0.212052259	0.272104949
NDC80	-0.049968111	-0.017592447	0.146940616	-0.03253495	0.044869035
CCL3L1	-0.164446848	0.149673042	-0.034439512	0.0504424	0.102464929
EMILIN2	-0.244439265	0.129864992	0.036206129	0.128970123	0.214758214
AATK	-0.493883313	0.141387979	0.134919012	0.376442752	0.530927047
TIMP2	-0.4466562	0.128056693	0.253114245	0.22683732	0.441412661
AC100788.1	-0.38659961	0.021172253	0.339910529	0.217300128	0.431871284
LGALS3BP	0.419591741	-0.076290864	-0.172938407	-0.330709968	-0.475630465
SOCS3	-0.447076914	0.228146321	0.069819011	0.24588884	0.400656688
CD300LB	0.130521245	0.055361075	-0.059835172	-0.2082908	-0.22146631
CD300C	-0.202672251	0.127698044	-0.086926014	0.180033437	0.193404923
CD300E	-0.09830275	0.250312106	-0.172053528	-0.063884872	-0.047298976
CD300LD	-0.43190483	0.202766995	0.084986498	0.247053757	0.398689981
CD300LF	-0.34134167	0.073983178	0.12419063	0.266623793	0.380435694
ABCA5	0.027476353	-0.063103203	0.222978566	-0.142947071	-0.044758251
ATP5H	0.181524496	-0.003078402	-0.285146134	-0.003087939	-0.172382473
ACOX1	-0.439290199	0.190458	0.054148673	0.301265365	0.430024299
UBE2O	0.32312728	-0.155438748	-0.063914286	-0.179313486	-0.294620166
ST6GALNAC2	-0.497236028	0.235029094	0.094633142	0.284972462	0.458426435
SRP68	0.304631227	-0.023984249	-0.223710368	-0.199169196	-0.346336422
RNF157	-0.040247692	0.099127993	0.15789205	-0.218876521	-0.083340855
DYNLT3	0.238539036	-0.059112789	-0.136520652	-0.132958492	-0.244173958
RPGR	-0.160908577	0.083724887	0.133743353	-0.007663367	0.110715079
CFP	-0.086319135	0.008669797	-0.013834967	0.120582103	0.119070441
UXT	0.272752818	-0.094749013	-0.206830531	-0.070179783	-0.238420963
PCSK1N	-0.003023865	-0.018017347	-0.174067884	0.179930311	0.072675096
PIM2	0.302258272	-0.053600066	-0.192881178	-0.181075842	-0.323825354
CASK	0.153534218	-0.019892279	0.13131152	-0.300476479	-0.238921282
MAOB	-0.193008022	0.183385058	0.105880119	-0.078081246	0.06987731
EFHC2	0.000563342	0.10076056	-0.139996011	-0.020699462	-0.055537277
SLC9A7	0.194748369	-0.177220438	0.09004074	-0.102367059	-0.135865415
NDUFB11	0.097142446	-0.012421451	-0.228915453	0.079404158	-0.059542659
BEND2	0.029074222	0.076248741	-0.048016648	-0.105817626	-0.099972078
ARHGAP6	-0.266555528	0.097649689	0.009447021	0.228107943	0.284875888
TRAPPC2	0.200188186	0.031043526	-0.110902161	-0.227576488	-0.282771481
GEMIN8	0.279496855	-0.071517492	-0.057000884	-0.241651966	-0.314241243
FANCB	0.039524589	-0.08154723	0.131358207	-0.054786606	-0.017452101
APOO	0.285965575	0.020867735	-0.272575803	-0.193551869	-0.348004681
PCYT1B	0.073780288	0.198430942	-0.192538604	-0.214319421	-0.23760024
CXorf21	-0.169962524	0.157708657	-0.036598724	0.048784182	0.103326575
CXorf23	-0.058435899	-0.050986944	0.171855298	0.00448367	0.081419705
EIF1AX	0.376890597	-0.125823321	-0.147004157	-0.224110407	-0.375136477
FUNDC2	0.374812634	-0.06025614	-0.168006592	-0.294764561	-0.428405802
VBP1	0.082091103	0.060299885	-0.211441284	-0.016376029	-0.112416547
SPRY3	-0.249577231	0.089779457	0.21647299	0.036375354	0.207223029
SLC25A6	0.332620571	-0.116274349	-0.155687355	-0.16803313	-0.318459614
P2RY8	0.354885551	-0.107973373	-0.050616376	-0.301633496	-0.389062417
SSR4	0.122966568	-0.038496298	-0.257373841	0.104359602	-0.063223527
OPN1LW	-0.103409107	0.079313471	0.018793138	0.017458155	0.066627346
TKTL1	-0.067623136	0.033918801	0.155040169	-0.086897841	0.018660996
RPL10	0.279501292	-0.039812345	-0.162945981	-0.19441064	-0.313262063
FHL1	0.109101938	0.017228864	-0.143975743	-0.052239807	-0.12983123
CD40LG	0.512138176	-0.132547726	-0.24046128	-0.323094711	-0.534360243
ZNF449	0.174473748	-0.00618971	-0.070816433	-0.174179019	-0.222403388
ZNF185	-0.064912934	0.14999294	-0.068504179	-0.059787329	-0.029941297
ZNF275	0.325771609	-0.073538231	-0.064783519	-0.296828404	-0.376103083
AFF2	-0.167094497	-0.079430322	0.235645004	0.141118542	0.244881896
RBM41	0.152325722	-0.004934991	0.008314033	-0.213367261	-0.215251162
PSMD10	0.17415447	0.033741937	-0.231055551	-0.091050757	-0.21282106
ACSL4	-0.45020048	0.21705288	0.086849833	0.251051845	0.410666823
ODZ1	0.243755209	0.013375618	-0.031726555	-0.332259829	-0.351453003
RPL39	0.291742624	-0.066868437	-0.201389801	-0.140448885	-0.293676792
UPF3B	0.30531115	-0.08134011	-0.084721263	-0.24005545	-0.333596025
C1GALT1C1	-0.058660935	0.036305918	-0.033818851	0.060510842	0.059149138
ZMAT1	0.292490088	-0.094854282	0.05907905	-0.327543815	-0.344726981
BEX1	-0.185708921	-0.004856625	0.051203528	0.222304776	0.254730737
TCEAL8	0.344233546	-0.029645333	-0.203546654	-0.264081506	-0.403426588
GLA	-0.331637172	0.131949829	-0.013793327	0.291260245	0.35199046
CHM	0.077698213	-0.025436846	0.048856828	-0.115347273	-0.101102405
NAP1L3	0.359250428	-0.085514318	-0.200277635	-0.209761461	-0.372647712
SYTL4	-0.185951871	0.08426803	-0.010499558	0.151319272	0.188389453
MTMR8	0.323351253	-0.135809691	0.069986355	-0.322853676	-0.353015403
VSIG4	-0.230555444	0.125468798	0.053269421	0.100945579	0.194099009
OPHN1	-0.016228219	0.070678492	-0.057331373	-0.026600454	-0.027242963
PHF8	-0.15179341	-0.086942026	0.327405047	0.050887868	0.203190866
ALAS2	0.15975065	0.04720116	-0.108698526	-0.195517524	-0.24106051
TAF9B	0.325608504	0.026824969	-0.293155042	-0.23954762	-0.404227029
CYSLTR1	0.236886031	0.041775852	-0.246159874	-0.176982806	-0.305598661
ITM2A	0.445389941	0.008439661	-0.287790607	-0.386024672	-0.559337467
BRWD3	-0.271650675	0.09080437	0.235642707	0.049245451	0.232126424
IL2RG	0.099689267	-0.042110925	-0.154926909	0.053403511	-0.056682701
CXorf65	-0.030826571	0.033420587	0.125863806	-0.112448704	-0.024822951
RPS4X	0.377421718	-0.086149664	-0.220697615	-0.216636977	-0.391982333
HSD17B10	0.214787666	-0.097952749	-0.165109262	-0.020684654	-0.164877201
TFE3	-0.430026825	0.127322209	0.165408124	0.280432038	0.444167931
RPS4Y1	-0.111229384	0.13433909	0.011343727	-0.042134878	0.027605151
ZFY	-0.105112193	0.110284252	0.049165507	-0.04974278	0.030642643
TSPY4	-0.13011262	0.254030621	-0.074633314	-0.108817104	-0.034076493
TSPY8	-0.129937231	0.25597972	-0.074197158	-0.11216606	-0.036310621
TSPY2	-0.13628039	0.249909805	-0.05086257	-0.114976651	-0.028339694
MPP1	-0.021997737	0.142462162	-0.222028834	0.023450016	-0.038887421
CLIC2	0.174287662	-0.056158455	-0.124753658	-0.057386059	-0.158704435
CYorf15B	-0.097347405	0.114344586	0.05189824	-0.068647157	0.014886427
EIF1AY	-0.086149055	0.105699057	0.040470277	-0.062337745	0.010488181
RPS4Y2	-0.046785558	0.091684611	-0.017678004	-0.047523364	-0.015271865
USP9Y	-0.119330035	0.123705558	0.064412637	-0.061810986	0.033682703
TSPY3	-0.131165067	0.25674033	-0.074023988	-0.111662197	-0.0353324
TSPY1	-0.14139544	0.277428179	-0.080085022	-0.121050463	-0.038634838
TSPY10	-0.134635097	0.261966006	-0.076887528	-0.111642325	-0.034509659
TXLNG2P	-0.093257643	0.107606861	0.048041972	-0.061608952	0.016594928
DDX3Y	-0.156904113	0.133782356	0.064121141	-0.023094105	0.077827474
TMSB4Y	-0.034060025	0.097104128	-0.014664153	-0.075511488	-0.03948797
IDH3G	0.15491949	-0.017670004	-0.243587469	0.018609342	-0.132729106
ARHGAP4	0.121814624	-0.219270675	0.084329835	0.063417054	0.009983854
GABRE	-0.439459041	0.086577305	0.134556402	0.377296783	0.505497735
ZNF280C	0.251480411	-0.102971531	-0.012245038	-0.197156319	-0.257461327
MBNL3	0.338592955	0.011042468	-0.212419837	-0.305436038	-0.431493808
ATP11C	-0.025395916	-0.026305159	0.14419692	-0.052347993	0.018883787
RBMX	0.351982452	-0.021435549	-0.266849395	-0.231674846	-0.403684142
SLITRK4	-0.019016273	0.016394351	0.00899123	-0.004105985	0.008901871
MOSPD1	0.30079758	-0.093489061	-0.131964356	-0.175901209	-0.301688639
ZNF75D	0.167654166	-0.06926636	-0.02810138	-0.113334764	-0.165187503
TAP1	0.030118219	0.023649025	0.021452956	-0.09376079	-0.071828167
PSMB8	0.241070399	-0.044218266	-0.222648624	-0.082869868	-0.236630228
LY6G6F	-0.303214703	0.087628803	0.03663176	0.269903302	0.338762898
HSPA1B	-0.404705445	0.185012511	-0.098327679	0.392332461	0.430679648
HLA-DQA2	0.306552508	-0.108580419	-0.180601304	-0.120790039	-0.281232476
AIF1	-0.014385068	0.119533263	-0.248040769	0.067364829	-0.020278869
UTY	-0.155678229	0.13369011	0.067678837	-0.027755839	0.075118285
AC134882.1	0.378894734	-0.050491226	-0.055408154	-0.411485594	-0.476653543
KDM5D	-0.130173498	0.103267405	0.075028951	-0.027231082	0.065498349
RBBP8	-0.082774455	0.106955234	0.044121511	-0.07197236	0.003399772
SNRPD1	0.234304376	-0.059038252	-0.127298665	-0.135112258	-0.240911188
MIB1	-0.09589314	-0.009073756	0.201189457	-0.027111471	0.086376812
RNMT	0.275902702	-0.097706972	0.081073869	-0.319366265	-0.324796928
TTC39C	0.370993604	-0.109296433	-0.022264236	-0.34682849	-0.419143829
HRH4	-0.088009295	-0.042402149	0.031225562	0.155430243	0.156844609
RIOK3	0.172607998	0.036290063	-0.18101245	-0.135718478	-0.227759887
RNF125	0.350820906	-0.066124594	-0.050104167	-0.354931076	-0.423246001
TAF4B	0.238750839	0.007011278	-0.042554894	-0.306994563	-0.335063586
ELP2	0.384661848	-0.139274161	-0.010728059	-0.33398781	-0.413517678
ANKRD12	-0.029770671	0.024239604	0.090626212	-0.07061693	-0.007225089
CEP192	-0.0346217	-0.050740521	0.200500232	-0.053939782	0.03875467
RAB31	-0.310473402	0.057444755	0.154453645	0.220413373	0.343200136
IMPA2	-0.465313601	0.130475947	0.12765671	0.358021003	0.502656653
TWSG1	-0.156221929	0.083627597	0.055832499	0.053277367	0.127035077
C6orf48	0.331880529	-0.069569944	-0.164647753	-0.224583828	-0.359225912
HSPA1A	-0.44565157	0.214312198	-0.072420019	0.386224812	0.453633513
RPS18	0.400572395	-0.164076642	-0.143430495	-0.206816616	-0.373588418
LST1	-0.140187752	0.086078762	-0.15184614	0.206974917	0.16290055
FLOT1	-0.444902337	0.152462091	0.073003155	0.345965623	0.468660375
EPG5	-0.147347201	-0.064423604	0.245166543	0.084270339	0.19959889
EPB41L3	-0.091362764	0.094362451	-0.001074	-0.003267577	0.040945552
LPIN2	0.350178043	-0.080798591	-0.165048638	-0.234125588	-0.374545881
MYOM1	-0.212761431	0.105312714	0.049056416	0.107892292	0.189117624
RP11-677O4.1	-0.076097209	-0.216542318	0.443384373	0.026018112	0.184356777
PPP4R1	-0.477135369	0.223467225	0.129984524	0.242463591	0.430331595
ZNF521	-0.115332321	0.126824082	0.081538138	-0.086572073	0.01996797
OSBPL1A	-0.160461998	-0.059854747	0.272384732	0.072692463	0.205969189
KLHL14	0.203629887	-0.117814164	-0.020741458	-0.102111458	-0.172507996
DSC2	-0.473834127	0.287373423	0.007499495	0.254348554	0.400816087
DSC1	0.436030929	-0.025075794	-0.235886069	-0.370925191	-0.52933881
C18orf55	0.321144429	-0.103891042	-0.14275962	-0.180479262	-0.317663978
CNDP2	0.23204791	-0.006103584	-0.233024338	-0.114595094	-0.256977084
ZNF407	-0.122514624	0.003737633	0.179554665	0.010912056	0.118558108
DOK6	-0.173751203	0.116118836	-0.088373313	0.157025936	0.163557338
SERPINB2	-0.295725662	0.027734373	0.047051026	0.334202781	0.382019128
SERPINB8	-0.186633669	0.019158278	0.121510306	0.129218641	0.212508433
SERPINB10	-0.256208777	0.029686181	0.17732965	0.16355684	0.285411113
YES1	-3.45E-07	-0.043655315	0.130330973	-0.051614109	0.003216899
HAUS1	0.247786033	-0.137386616	-0.063323577	-0.099684726	-0.204399756
SETBP1	-0.136013628	0.007963216	0.203251651	0.003396204	0.126839625
SLC14A1	0.245144468	-0.032467868	-0.09950411	-0.211475066	-0.289858907
KIAA1328	0.236428126	-0.156280134	0.062272094	-0.165955414	-0.207143875
NEDD4L	0.163189346	-0.056968231	-0.008007018	-0.141665766	-0.176430359
RAB27B	-0.205963949	0.120693017	-0.029072214	0.144417554	0.187754215
WDR7	0.170824564	-0.103380838	0.094194052	-0.175783186	-0.173216325
C18orf54	-0.004929624	-0.010123526	0.13680872	-0.097225596	-0.023569878
SKA1	-0.130091455	-0.055863213	0.13831759	0.140537235	0.198243114
PHLPP1	-0.312884332	-0.017844232	0.325883558	0.180888876	0.367881577
PMAIP1	0.289529083	-0.094645939	0.02291685	-0.292427906	-0.330059356
MALT1	0.397505122	-0.066063106	-0.072702884	-0.400783268	-0.483316111
ALKBH7	0.27246635	-0.085447693	-0.188996982	-0.098208933	-0.252112214
EBI3	-0.157189479	-0.008917876	-0.034976406	0.262601112	0.243226252
RPL36	0.178862991	-0.080702594	-0.205333284	0.040215507	-0.118168931
HMHA1	0.131419165	-0.153269923	0.028168625	0.006211974	-0.050036624
GPX4	0.180807776	-0.024399399	-0.233270474	-0.017111197	-0.166323655
CNN2	-0.17459119	0.046907222	-0.062540698	0.232683845	0.22304145
ABCA7	-0.300895152	-0.099719789	0.343213314	0.263667109	0.423603553
AZU1	-0.281871242	-0.139619053	0.17169286	0.441162936	0.484877506
PRTN3	-0.306011864	-0.073641643	0.093121096	0.450571124	0.479655953
ELANE	-0.280210607	-0.079694086	0.112747767	0.405976351	0.442802598
CFD	-0.09291205	0.133646755	-0.108799079	0.037083952	0.037452129
RPS15	0.235324622	-0.054527164	-0.265586923	-0.023287783	-0.205981341
MIDN	-0.371201469	0.11460459	0.111663772	0.26240034	0.388088652
ATP5D	0.181015987	-0.027232501	-0.274517935	0.022222621	-0.151790127
CIRBP	0.355920639	-0.102763984	-0.060082907	-0.30218402	-0.392714518
GNA15	-0.428358519	0.154497283	0.032203144	0.355251284	0.455102728
S1PR4	-0.154937954	-0.068702152	0.079160677	0.244400122	0.263345072
GADD45B	-0.216969294	0.094347223	0.052422202	0.126207687	0.20457411
FECH	0.238719178	0.007367099	-0.18013662	-0.188496834	-0.294884097
CCDC68	-0.219391887	0.101807946	0.075734531	0.099004541	0.19407338
TCF4	0.265143904	-0.141268013	-0.062036784	-0.119648976	-0.2258685
RTTN	0.169515424	-0.094015235	0.095184945	-0.187909766	-0.180553839
CD226	0.118296826	0.080502424	-0.187752655	-0.115764166	-0.190313844
BCL2	0.193967851	0.014270285	-0.043877581	-0.253360172	-0.277639679
PIGN	0.112989295	-0.025294188	-0.016901866	-0.108060109	-0.132285182
AC068473.1	-0.084586724	0.03807607	0.021072667	0.046842791	0.078335385
OR4F17	-0.018475362	0.068610776	0.059450029	-0.121532088	-0.05642008
BSG	0.126055572	-0.042487241	-0.140777344	0.004813633	-0.098134879
CDC34	0.121353233	-0.147414229	-0.028781081	0.061339407	-0.024484689
ZNF516	-0.475212788	0.104331691	0.303900713	0.25606272	0.489832353
CYB5A	0.329812755	-0.062895942	-0.301573933	-0.112642891	-0.322346349
LOXHD1	-0.420028782	0.154867188	0.280347765	0.128539426	0.369858983
PSTPIP2	-0.484001143	0.195814075	0.155911974	0.268334248	0.458831539
RPL17	0.269841201	-0.08269795	-0.115483263	-0.161942128	-0.27260719
PIAS2	0.10522384	-0.062866827	0.05043743	-0.102859028	-0.105240325
TCEB3C	-0.127927708	0.212378426	-0.136874788	0.000205203	0.020763152
TCEB3CL	-0.132390098	0.218930954	-0.146850476	0.005906229	0.023832019
IER3IP1	0.273282403	-0.054392042	-0.268854842	-0.073749042	-0.259347849
UBA52	0.277051805	-0.017195084	-0.293604888	-0.109656731	-0.292857855
ZNF486	0.015081164	-0.127085259	0.042074311	0.120301257	0.087063849
ZNF738	0.16394537	-0.132853387	0.179305478	-0.198518285	-0.160375693
ZNF431	0.183560352	-0.053903442	0.042732678	-0.218317986	-0.223361493
ZNF253	0.371905882	-0.090010539	-0.15596439	-0.259487684	-0.399473969
ZNF507	0.239919744	-0.028519762	-0.044655039	-0.257110975	-0.302292088
DPY19L3	-0.323818454	-0.001556245	0.230773834	0.255630067	0.39596816
PLEKHF1	0.252387084	-0.036816949	-0.139777146	-0.18070323	-0.284213236
POP4	0.126292644	0.088054698	-0.342327387	-0.003870687	-0.163448198
ZNF493	0.180902824	-0.102854594	-0.033507991	-0.080208057	-0.150541184
ZNF429	0.071013986	-0.061205034	-0.090821298	0.064801433	-0.016419923
ZNF257	0.22527416	-0.166338016	-0.040309723	-0.047592236	-0.151466098
ZNF730	0.188472275	0.038795912	-0.03948846	-0.28377533	-0.294430276
ZNF492	0.270896859	-0.056979637	-0.108684954	-0.205272898	-0.300596237
RPSAP58	0.361211204	-0.155447248	-0.190278323	-0.123323161	-0.311818373
ZNF254	0.011625784	-0.009193144	0.06660332	-0.060987197	-0.027442075
ZNF302	0.413992377	-0.065212754	-0.252694383	-0.269418099	-0.454718573
ZNF181	0.356761797	-0.107266942	-0.126402708	-0.239722527	-0.370119557
ZNF30	0.526164127	-0.137731032	-0.208259279	-0.363305724	-0.55892654
GPI	-0.155066196	-0.145467274	0.142126553	0.297523817	0.31807959
KLF2	0.210590188	-0.119115941	-0.060557319	-0.075602721	-0.169494493
CYP4F3	-0.388536836	0.062394637	0.238764839	0.249794784	0.425151409
FAM129C	0.209797873	-0.192464214	0.040564625	-0.059318962	-0.128288857
PGLS	0.06207438	-0.089927212	-0.182825683	0.197030684	0.050751342
BABAM1	0.299599553	-0.126173392	-0.205762777	-0.064699462	-0.2471555
USE1	0.279002035	-0.113582326	-0.159626841	-0.093388021	-0.243302386
IFI30	0.004943777	-0.014885941	0.017557191	-0.001271995	0.00194624
MAST3	-0.29629691	-0.082219557	0.216749305	0.342093391	0.437581416
RPL18A	0.337163371	-0.055436421	-0.268387438	-0.162052774	-0.349705647
C19orf53	0.249560651	-0.055236483	-0.233387182	-0.070049195	-0.235105823
RAD23A	0.271852633	-0.120970095	-0.126794441	-0.101438967	-0.235719756
IER2	-0.115761674	0.079087622	0.078815021	-0.016840453	0.06682345
JUNB	-0.159311219	0.162380136	0.036157352	-0.035554114	0.062267931
AC012318.1	0.181183881	-0.173890449	0.171678518	-0.158633273	-0.143682546
CLEC17A	0.119919606	-0.171553893	-0.039170948	0.106095801	0.003597848
CD97	-0.286805999	0.075085586	0.110673674	0.200480449	0.305492141
RETN	-0.464428918	0.021587606	0.20980303	0.438080524	0.580881216
C19orf59	-0.540690654	0.244623538	0.058331706	0.363723832	0.522020292
TRAPPC5	-0.017170058	0.028662787	-0.246505025	0.197047977	0.069747518
PNPLA6	-0.16987406	-0.105434982	0.128600551	0.27393275	0.305094885
EMR1	-0.262846436	0.130626367	-0.05562535	0.233050308	0.26733116
UBL5	0.121533661	-0.059855381	-0.132396729	0.028189001	-0.077610386
ZNF559	0.324076118	-0.090343978	-0.032741009	-0.298651246	-0.367110456
OR7D2	-0.005352591	0.161792431	-0.155212212	-0.084643262	-0.100711339
RPS28	0.307397054	-0.09833908	-0.24149683	-0.08364825	-0.274273443
ICAM1	-0.428645667	0.198028257	0.132456585	0.208081521	0.384582712
ZNF441	0.321271028	-0.131168628	-0.073266642	-0.202581449	-0.312321678
ZNF439	0.346983756	-0.09598524	-0.029256072	-0.325817524	-0.395474996
ZNF844	0.369877608	-0.022404809	-0.288438304	-0.236686354	-0.42196275
ZNF136	0.369200543	-0.062655644	-0.112259584	-0.331755521	-0.434507595
LDLR	-0.23285329	0.111390643	-0.000140575	0.170030836	0.226493198
AC024575.1	-0.447600603	0.107213895	0.18811089	0.31351554	0.481724166
FOSB	-0.062965733	0.18628273	0.013735745	-0.184379001	-0.091459552
VASP	-0.434285831	0.110320399	0.068752143	0.393740324	0.494867366
PPM1N	-0.342776246	0.178173477	0.023319431	0.210094663	0.312976856
C5AR1	-0.443289315	0.215219358	0.110492909	0.223507467	0.395588682
GPR77	-0.467102007	0.175824085	0.151949174	0.2760841	0.454896219
GLTSCR2	0.383499794	-0.083592834	-0.196714624	-0.249451356	-0.410150185
TMEM91	-0.312615783	0.176267025	0.044552478	0.152213456	0.26547986
CEACAM6	-0.249335858	-0.055786022	0.186341865	0.26571444	0.354309033
CD177	-0.539427812	0.237875825	0.230118724	0.222871816	0.476105085
CEACAM3	-0.504091827	0.165091216	0.151652669	0.343097838	0.518017375
CD79A	0.325214244	-0.189025456	-0.075227938	-0.125468119	-0.262300023
RPS19	0.224592895	-0.120859022	-0.212619621	0.038718653	-0.143096621
ARHGEF1	0.170581564	-0.181666965	0.08743265	-0.060086083	-0.0963581
BCL3	-0.42744333	0.233830801	0.064524979	0.215049545	0.368768444
ZNF283	0.234755672	-0.066583892	-0.018769269	-0.219021217	-0.26629928
ZNF155	0.198089252	-0.056834052	-0.136420567	-0.079649054	-0.188615071
ZNF230	0.184495567	-0.124636673	-0.071727541	-0.02171964	-0.123693169
ZNF223	0.32617087	-0.077076547	-0.123370803	-0.24178358	-0.356070115
ZNF284	0.434157717	-0.102276162	-0.179319977	-0.309218515	-0.469815708
PSMD8	0.115836207	0.032060834	-0.287240151	0.041456381	-0.111421143
SPINT2	-0.222075738	0.038206257	-0.029352643	0.282585622	0.289363329
ZNF540	0.451683378	-0.144958574	-0.083646678	-0.356745489	-0.482354605
ZNF567	0.376333373	-0.074526536	-0.125190746	-0.313947537	-0.429588265
ZNF345	0.397507876	-0.099331459	-0.050057359	-0.373828331	-0.458312924
ZNF383	0.370779934	-0.042549422	-0.165074437	-0.316427705	-0.440365548
ZNF568	0.351078305	-0.082355094	-0.118718805	-0.273263706	-0.387978723
ZNF420	0.366881868	0.017254902	-0.221828511	-0.345564003	-0.475032987
EIF3K	0.280064561	-0.108424658	-0.197760358	-0.069119514	-0.238511344
ZFP36	-0.232321572	0.158712313	0.044146473	0.064800677	0.167659363
SHKBP1	-0.386332443	0.078196818	0.088214551	0.354769715	0.451249377
ZNF382	0.352958953	-0.050505056	-0.126266359	-0.313922723	-0.418762494
TBCB	0.11061511	-0.032482556	-0.224985943	0.08522307	-0.0608394
ZNF146	0.332520731	0.000784491	-0.192326803	-0.299964513	-0.418969458
HCST	0.231540153	-0.119764224	-0.170564443	-0.008891364	-0.166430193
COX6B1	0.023699138	0.05056266	-0.254731076	0.116354933	-0.007035919
CD22	0.254396657	-0.247290821	0.045669785	-0.049425513	-0.141281845
FFAR3	-0.316076549	0.092889691	0.059425902	0.260828495	0.345414694
TMEM147	0.164250867	-0.111586175	-0.162418502	0.066754145	-0.080530236
GPR42	-0.298441037	0.120693693	0.041144389	0.213070887	0.299144001
FFAR2	-0.345117984	0.232548918	-0.048657898	0.199537337	0.285733323
GRAMD1A	-0.354843977	0.125474707	0.025575532	0.298743369	0.379709535
FXYD5	0.11714136	0.027959585	-0.222852916	-0.010300549	-0.128321745
SPIB	0.240866959	-0.133155854	-0.1132063	-0.052796268	-0.183873278
SIGLEC16	-0.013050567	-0.089508283	0.082664559	0.071994933	0.079521711
ZNF175	-0.077205277	0.111683049	-0.142702498	0.075148936	0.045905941
IGLON5	-0.192547234	0.097516135	-0.020131764	0.150340881	0.188029247
FPR2	-0.502930295	0.300277598	-0.005960838	0.288636503	0.434037899
PPP2R1A	0.225576592	-0.081911515	-0.179326871	-0.045923963	-0.191370046
ZNF766	0.360616328	-0.082723602	-0.122224542	-0.283059569	-0.400215804
CD33	-0.085962291	-0.00162	0.100464047	0.035655634	0.094732164
SIGLEC7	-0.37161527	0.162279647	0.090234776	0.214815639	0.349600475
SIGLEC9	-0.457675167	0.194111105	0.086683585	0.293743968	0.443227459
ZNF701	0.199421691	0.020782414	-0.230010081	-0.109171408	-0.23687077
ZNF845	0.296551355	0.036131018	-0.283108413	-0.220604757	-0.374550941
ZNF813	0.335750363	-0.009849258	-0.227397963	-0.259285164	-0.403141468
ZNF480	0.329966381	0.018171031	-0.210353955	-0.30512666	-0.426569639
ZNF528	0.452570177	-0.217754969	0.039087113	-0.36226787	-0.450429538
ZNF880	0.464826365	-0.170314345	-0.072035969	-0.349699961	-0.480400113
CD37	0.16699172	-0.235438506	0.097832114	0.011163264	-0.043105216
RUVBL2	0.170007519	-0.048585637	-0.189447439	-0.006058739	-0.140770382
PPP1R15A	-0.286708097	0.221117633	0.100220839	0.00510241	0.169416311
PRMT1	0.266824662	-0.055889968	-0.171123756	-0.147117067	-0.277451016
AP2A1	-0.202772962	-0.006243899	0.084761355	0.219101977	0.270544898
FLT3LG	0.449848414	-0.12639389	-0.215249645	-0.266366	-0.458692411
RPL13A	0.36932569	-0.10343344	-0.180587965	-0.215812402	-0.375768597
RCN3	-0.348533478	0.054759619	0.283917091	0.165478005	0.362016654
RPS11	0.325528398	-0.057163268	-0.272039056	-0.140204315	-0.330374247
FCGRT	-0.306080046	0.083416627	0.197906575	0.140367875	0.299421037
LSM7	0.332403564	-0.108874097	-0.188763028	-0.149484736	-0.315464199
C19orf35	-0.457079518	0.162533459	0.106942343	0.319568028	0.466476767
FAM108A1	0.051566515	-0.08304996	0.004834092	0.03986146	0.004004063
AES	0.389844579	-0.107922723	-0.182202652	-0.236839547	-0.4003187
UBXN6	0.108667069	-0.00370301	-0.150807377	-0.016444183	-0.107275106
LRG1	-0.489750991	0.186886163	0.083398218	0.351560737	0.496871986
EEF2	0.368376967	-0.091528803	-0.141114775	-0.265266147	-0.397358201
MAP2K2	-0.071892307	-0.064132306	-0.047758388	0.231570671	0.177751893
TMIGD2	0.317229171	-0.080474438	-0.124882153	-0.223215524	-0.339623302
PLIN3	-0.358103735	0.204658448	-0.065882846	0.27160991	0.335892103
UQCR11	0.184580047	-0.019762726	-0.246795886	-0.01718026	-0.172144932
C19orf22	-0.035558148	0.055486197	-0.171001263	0.119968673	0.048258505
POLR2E	0.125593572	-0.001314403	-0.21690813	0.013686433	-0.114272779
C19orf6	0.169945777	-0.157504145	0.06564718	-0.074161715	-0.112042647
SBNO2	-0.404751969	0.149650557	0.047677213	0.315630251	0.421456997
RPS5	0.303642505	-0.091566378	-0.286249777	-0.04917747	-0.262194307
FAM138F	-0.059740805	0.117668373	-0.076947409	-0.014504961	-0.004072266
RPS9	0.263573046	-0.150471757	-0.113942777	-0.059699636	-0.199594859
LENG8	0.12209064	-0.226521225	0.271230229	-0.08841794	-0.038489586
LAIR2	-0.012041572	-0.042774036	0.051945111	0.031768391	0.042630538
NDUFA3	0.172547924	-0.07040697	-0.208258219	0.037176119	-0.118091945
FCAR	-0.516033476	0.2292651	0.14555867	0.275301013	0.475772858
NLRP2	0.255017927	-0.126911619	-0.089495965	-0.101825925	-0.216998174
NCR1	-0.152719179	-0.021906141	0.186252575	0.083245159	0.184127137
KIR3DL1	-0.148681215	0.086211986	0.142680223	-0.035973534	0.088259334
KIR3DL2	-0.214045418	0.087720352	0.125501516	0.068204336	0.185209371
KIR2DL4	-0.170356476	0.138150333	0.066459523	-0.012408048	0.092189996
LILRB4	-0.102338726	0.17901567	-0.178374774	0.046959919	0.028192051
KIR2DL3	-0.128029737	0.074558549	0.0983266	-0.010213033	0.082912312
KIR3DL3	-0.16323944	0.079101739	0.091538473	0.038554057	0.130859735
KIR2DL1	-0.134924349	0.071385485	0.119391287	-0.014341986	0.08958082
LILRA2	-0.41070093	0.213730753	0.065322585	0.219056828	0.363761303
LILRA1	-0.303862569	0.189716035	0.01665582	0.145274693	0.248385387
LILRB1	-0.144899516	0.051433099	0.025403131	0.108783294	0.150466168
CTD-2611O12.2	0.216688638	-0.050156311	-0.089232203	-0.15580661	-0.235411077
RFPL4A	0.188417291	-0.032756048	-0.052959164	-0.171960629	-0.222277208
RPL28	0.270093573	0.005348825	-0.249508378	-0.169584128	-0.317354403
ZIK1	0.437661948	-0.054757188	-0.255125693	-0.315052327	-0.497753565
ZNF304	0.365738741	-0.095891738	-0.201918184	-0.202902749	-0.371551164
ZNF805	0.258791403	-0.16168493	0.061280891	-0.188820985	-0.233639465
ZNF17	0.363065717	-0.12092376	-0.20751131	-0.159311517	-0.342260537
ZNF749	0.275919268	-0.081623396	-0.116615569	-0.170968672	-0.281975747
AC004696.1	0.425652835	-0.187148454	-0.088331966	-0.257263804	-0.40364634
ZNF583	0.325954897	-0.039013534	-0.130556322	-0.288513811	-0.389880923
ZNF470	0.27736104	-0.044590803	-0.09019816	-0.247629052	-0.327057854
RAB3D	-0.45546985	0.153020053	0.122936923	0.31679557	0.46852917
KANK2	0.128210536	-0.134217493	-0.054104044	0.055180473	-0.039388996
DHPS	0.218815149	-0.091004421	-0.141218655	-0.056693757	-0.184270231
ZNF443	0.180505589	-0.122512498	0.034907632	-0.11130488	-0.151387316
ZNF799	0.244018058	-0.066271194	0.074901259	-0.313401615	-0.307377988
ACP5	0.268702522	-0.071423452	-0.163106644	-0.134946233	-0.267704153
ELOF1	0.226396956	-0.046432852	-0.243561668	-0.041164756	-0.207418099
TRMT1	0.38784891	-0.051804641	-0.182914954	-0.311933407	-0.450679569
GADD45GIP1	0.160962336	-0.091484385	-0.177957636	0.056669655	-0.090398709
PRDX2	0.137588102	0.070525992	-0.288160454	-0.041983194	-0.178825344
KLF1	-0.058051486	-0.006263892	-0.076164748	0.155819186	0.11125909
EMR2	-0.393486912	0.118611072	0.082054902	0.31356946	0.42480594
NDUFB7	0.003636718	-0.009402815	-0.148254834	0.136244964	0.047370683
EMR3	-0.395465451	0.154079395	0.12697193	0.227887308	0.380654583
ASF1B	-0.418882625	0.14545414	0.044420775	0.344082738	0.44658652
ZNF699	0.264236625	0.032850791	-0.237831818	-0.209957874	-0.338606019
ZNF266	0.184447012	0.016361067	0.001863742	-0.28251385	-0.279491224
MYO1F	-0.46388246	0.116719429	0.213957063	0.300648442	0.488320937
ICAM3	-0.259839485	-0.037821092	0.124711019	0.308562261	0.370335977
EIF3G	0.310099276	-0.093855985	-0.209219204	-0.121606276	-0.291894693
ZNF846	0.316261503	-0.093541011	-0.084961216	-0.238098647	-0.33754695
NDUFA11	0.159204399	-0.084949123	-0.197430974	0.066823212	-0.088381083
RFX2	-0.366167803	0.174290441	-0.033851851	0.297677482	0.366891893
INSR	-0.286674918	-0.002822152	0.232990727	0.203525576	0.343484475
C3	-0.199391608	-0.036377578	0.126984371	0.220019333	0.281980687
NDUFA7	0.070166092	-0.040060368	-0.173248267	0.107674254	-0.011089397
PRAM1	-0.427070982	0.048631914	0.23639082	0.32500335	0.493973013
FCER2	0.333398796	-0.216457183	-0.07397018	-0.099631446	-0.248243754
RABAC1	-0.106475491	0.064829296	-0.106811506	0.15060491	0.121743218
CEACAM4	-0.508784345	0.124208369	0.182286075	0.380366212	0.554623424
ZNF780A	0.038133666	-0.047476874	-0.027764132	0.037074313	-0.001088634
ZNF780B	0.369579028	-0.130432774	-0.128041757	-0.223829181	-0.365886836
FCGBP	0.209078204	-0.114853006	-0.041148293	-0.096231682	-0.177103171
FBL	0.340019152	-0.064313405	-0.235181106	-0.182339669	-0.355101622
IL28B	-0.155140254	0.076000022	-0.037473346	0.143105059	0.160199594
GMFG	-0.158982876	0.136367672	-0.16692027	0.175952381	0.146301108
RPS16	0.364555335	-0.094361828	-0.222604557	-0.185502317	-0.365232355
CLC	-0.05264196	-0.107133302	0.034602461	0.193586508	0.166969794
BLVRB	0.149375839	-0.083189401	-0.150649634	0.037663916	-0.089784042
PEPD	0.288605719	-0.025826454	-0.251903857	-0.149799074	-0.313406462
ZNF571	0.362013845	-0.135295736	0.001956256	-0.318838352	-0.388697554
ZNF585B	0.355779381	-0.121846373	-0.07003855	-0.266685315	-0.371419195
ZNF585A	0.359102166	-0.160755325	-0.035146335	-0.24707254	-0.349389875
ZFP14	0.373489424	-0.137291315	-0.10786137	-0.23715281	-0.370878178
ZNF260	0.369289857	-0.031801121	-0.242493139	-0.262443572	-0.425694845
ZFP82	0.404919631	-0.10818292	-0.157548434	-0.278879145	-0.428849039
ZNF566	0.368698248	-0.035230476	-0.138340138	-0.346867992	-0.452224748
ZNF461	0.394275071	-0.132373141	-0.024472362	-0.345205806	-0.429770231
ZNF529	0.380502667	-0.115436566	0.029027967	-0.395887654	-0.441965567
ZNF790	0.389711313	-0.006517967	-0.188062221	-0.373438133	-0.494934008
POLR2I	0.200143286	-0.092064848	-0.21118679	0.031402409	-0.136016755
TYROBP	-0.139615453	0.017167709	-0.04819704	0.212957776	0.19719037
ECH1	0.280316379	-0.04663028	-0.210884743	-0.144566329	-0.293833428
RASGRP4	-0.487268716	0.213934381	0.119415863	0.27911136	0.456984359
MAP4K1	0.363537348	-0.126566547	-0.035396903	-0.300885433	-0.3881941
ZNF573	0.325399288	-0.135749826	0.023451	-0.285568534	-0.34230724
ZNF607	0.386524495	-0.083576734	-0.181816591	-0.266585637	-0.418867043
ZNF781	0.365001054	-0.02341164	-0.12247867	-0.371942633	-0.462862226
COPE	-0.00042116	-0.023974499	-0.150864426	0.164561337	0.067803621
LRRC25	-0.29118538	0.095828923	0.029775612	0.24753286	0.315797482
LSM4	0.165708957	-0.001371102	-0.25685667	-0.007811145	-0.159747001
JUND	0.115987728	-0.045125881	0.049388911	-0.141826779	-0.137189418
FKBP8	0.127326197	-0.028660611	-0.109950363	-0.042957886	-0.122179546
GMIP	-0.380557854	0.043294507	0.20699265	0.292821496	0.441286742
ZNF506	0.373669667	-0.194782342	0.02222539	-0.269454162	-0.354676789
ZNF14	0.370317877	-0.124921346	-0.063693128	-0.288207345	-0.391117976
ZNF626	0.265543982	-0.079825322	0.020589103	-0.277595536	-0.309234765
ZNF682	0.211996495	-0.06562199	0.111871879	-0.301480329	-0.273148778
LPAR2	-0.305033656	0.010481589	0.232336043	0.211162842	0.35722706
ZNF675	0.378597824	-0.092741781	-0.107248684	-0.30714705	-0.420760248
ZNF681	0.428052487	-0.143133827	-0.179092175	-0.243720932	-0.422271901
ZNF724P	0.251889098	-0.08490854	-0.073752855	-0.169816844	-0.257145413
ZNF91	0.436145936	-0.062629451	-0.217792291	-0.334197364	-0.49907763
TSHZ3	-0.353441873	0.155280573	0.015580285	0.26372952	0.352275006
ZNF100	0.105892952	-0.068281135	0.109590246	-0.147363837	-0.118442978
ZNF708	0.268186193	-0.103729331	-0.094730098	-0.148149923	-0.256328864
ZNF43	0.219782659	-0.047497978	-0.016708054	-0.226556688	-0.26369423
BST2	0.112748101	-0.035642028	-0.029895137	-0.082013732	-0.118268173
NLRP12	-0.452806494	0.132313281	0.169022033	0.302191268	0.470880377
ZNF816	0.287773333	0.044763871	-0.245001294	-0.253348554	-0.381444891
ZNF320	0.365273852	-0.034525472	-0.194881641	-0.294178972	-0.431373172
ZNF347	0.39022019	-0.086318352	-0.16213519	-0.284936516	-0.427324016
ZNF415	0.307236978	0.027738324	-0.138217869	-0.349082527	-0.424442624
GP6	-0.267443671	0.137237163	-0.036002899	0.213268326	0.261830091
LILRB2	-0.345850049	0.126831141	0.07684166	0.239940698	0.350494878
LILRA5	-0.406406551	0.146841379	0.012043257	0.352683033	0.43697625
LILRA3	-0.27835769	-0.051015486	0.187832997	0.298349408	0.390768949
OSCAR	-0.38939331	0.071679884	0.132767251	0.329648098	0.448717286
MBOAT7	-0.409472038	0.15680455	0.033159178	0.324777613	0.42565749
LILRA6	-0.418001283	0.163215114	0.10819657	0.262865102	0.409659827
VSTM1	-0.286055896	-0.020056002	0.184559896	0.268640002	0.373252951
TMEM150B	-0.232059087	0.034941362	0.180062093	0.120061098	0.245121881
ZNF772	0.241059583	-0.084099612	-0.197619659	-0.048705983	-0.206013764
ZNF814	0.192910659	-0.157555535	-0.023599531	-0.029053071	-0.118530783
SHISA7	-0.089969537	0.078819531	-0.159417778	0.153427624	0.100332477
RRAS	-0.116557909	0.156349933	-0.069081282	0.004063194	0.037920032
SIGLEC10	-0.369782188	0.092325246	0.054376511	0.3411104	0.4241227
NKG7	0.014355777	-0.209447083	0.127958995	0.16227401	0.141236518
CTU1	0.002306815	-0.06608848	-0.091064418	0.167954637	0.086405964
ZNF83	0.235022213	0.019037003	0.007378042	-0.361772344	-0.355876072
ZNF841	0.261790905	-0.142726727	0.015179457	-0.179678112	-0.242407259
ZNF616	0.223689813	0.048853304	-0.202796983	-0.205914438	-0.306249442
ZNF600	0.265688984	-0.13069851	-0.055472063	-0.140872492	-0.238639316
ZNF468	0.279960518	0.066245046	-0.283372503	-0.239293487	-0.37944968
ZNF28	0.297270684	0.014824545	-0.264260832	-0.208101563	-0.360840448
ZNF615	0.268124018	-0.013806775	-0.171223005	-0.20771739	-0.319337027
ZNF577	0.123547487	-0.044800596	0.056940693	-0.159386019	-0.150515045
ZNF432	0.221610466	0.01824616	-0.056852207	-0.286372352	-0.317077981
ZNF614	0.45237263	-0.054882622	-0.249394111	-0.340410498	-0.520325359
SIGLEC14	-0.382771309	0.094902235	0.089837061	0.325016838	0.429784959
SIGLEC5	-0.561765397	0.136899951	0.2337866	0.392198946	0.603042588
FPR1	-0.455874669	0.290250949	0.003533232	0.228629694	0.3735997
RPL18	0.326240439	-0.089278532	-0.242106257	-0.122155056	-0.309625217
NOSIP	0.357200264	-0.0798461	-0.277985435	-0.147637566	-0.352256387
CEACAM8	-0.276347394	0.00712638	0.147672863	0.248926802	0.344366089
AC005392.1	-0.516816346	0.250151641	0.251137477	0.155896864	0.425949803
CEACAM1	-0.433922094	0.128685959	0.167847355	0.281864354	0.447714172
ZNF229	0.457165119	-0.107235192	-0.186919993	-0.327894806	-0.495711223
ZNF45	0.325277683	-0.092946841	-0.080511193	-0.255389612	-0.352295673
ZNF404	0.313242234	-0.003708551	-0.126701848	-0.323449839	-0.406470192
ZNF235	0.288278867	-0.190912275	0.039364804	-0.17023652	-0.241474799
PLAUR	-0.429447062	0.217811954	0.063244729	0.241367504	0.387254831
SNRPD2	0.273233511	-0.078997231	-0.277057349	-0.032169654	-0.233442872
SLC1A5	0.051590358	-0.103538044	-0.035548491	0.103402279	0.035352573
TMEM160	0.058713533	-0.083287251	-0.089147682	0.111451008	0.021671864
AP2S1	0.026683946	-0.016682986	-0.176518492	0.138625404	0.029706556
PGLYRP1	-0.455970294	0.116133332	0.194894162	0.306881803	0.483189031
CHMP2A	-0.089243008	0.146906982	-0.176403333	0.071851933	0.039477908
ZNF256	0.439729292	-0.17223658	-0.030973577	-0.347405674	-0.454814142
FAM72D	-0.259788467	0.145747428	0.060274225	0.107415274	0.21447602
ACP1	0.439525127	-0.078391104	-0.280078486	-0.263024278	-0.470575872
RSAD2	0.124878644	-0.032257209	0.027276611	-0.153147431	-0.155629687
RNF144A	0.327858894	-0.171325674	0.176478122	-0.371548582	-0.356970496
RPS7	0.269436147	-0.060142906	-0.223481379	-0.099553255	-0.261729185
RRM2	-0.243557592	0.0052222	0.073197047	0.270112846	0.321267624
ASAP2	-0.213068917	0.064277869	0.036178068	0.176858879	0.232407092
TAF1B	0.352552281	-0.056978404	-0.141654032	-0.290994574	-0.407493042
RHOB	-0.271211412	0.078773523	0.088602526	0.192589287	0.286207054
GEN1	0.049323983	-0.144762835	0.189963242	-0.03073385	0.011491704
TRIB2	0.393097608	-0.045141502	-0.116684295	-0.385858479	-0.484000222
DDX1	0.328398706	-0.004178342	-0.263525835	-0.225698404	-0.387414549
EPT1	0.109325997	-0.114722155	0.15782498	-0.128904736	-0.093326183
MFSD2B	-0.296476055	0.044430333	0.009427421	0.344425986	0.378265256
NCOA1	-0.234785228	0.13560169	0.058935446	0.087789192	0.188826128
DYSF	-0.550771654	0.229408345	0.169597946	0.302910486	0.518166775
MPHOSPH10	0.401463872	-0.080778945	-0.23557937	-0.244914932	-0.427046358
NAGK	0.050663473	0.104353071	-0.109114209	-0.12250794	-0.139578754
MXD1	-0.504508437	0.249045738	0.085539885	0.283400118	0.458142837
TET3	-0.241249429	-0.110422608	0.371496435	0.170749635	0.340304592
MTHFD2	-0.285640146	0.249709157	-0.123212383	0.156790097	0.206402819
CCT7	0.360912466	-0.084201019	-0.228684346	-0.189363509	-0.367914542
ALMS1	0.219098952	-0.01425907	-0.010618341	-0.27736195	-0.296150232
HK2	-0.422811273	0.051644867	0.32067078	0.241962668	0.460229569
EML6	-0.350487807	0.119216814	0.223123198	0.13060674	0.321333031
CCDC104	0.454639248	-0.070123752	-0.21814162	-0.34928142	-0.518247144
RPS27A	0.340608339	-0.086466533	-0.195318901	-0.186639013	-0.346581312
MDH1	0.236261236	0.038131047	-0.250834312	-0.16696878	-0.299861862
LGALSL	-0.229848406	0.077963335	0.048447573	0.170578948	0.239729361
EHBP1	0.187208399	-0.087854243	0.084281298	-0.211851001	-0.20847452
REL	-0.057944377	-0.055572777	0.264851547	-0.070192181	0.057726124
SNRNP27	0.194608368	0.056091107	-0.237800098	-0.145095041	-0.261317384
ANXA4	0.005747163	-0.113113678	0.019428713	0.133392987	0.093753605
ETAA1	0.365622116	-0.044527507	-0.082695809	-0.377668949	-0.45535148
SLC1A4	-0.154836649	-0.128239877	0.210053613	0.214375229	0.281370313
MEIS1	-0.23783201	0.097035108	0.055540365	0.14893582	0.230887663
LTBP1	-0.242489266	0.079633157	0.029335521	0.202449905	0.261811747
BIRC6	0.04838141	-0.07432814	0.17433607	-0.114432605	-0.049613577
LCLAT1	0.232816745	-0.12339674	0.126473339	-0.26241035	-0.252175998
LBH	0.522732675	-0.094275897	-0.210038664	-0.417754842	-0.594869246
EHD3	-0.156430656	0.124125022	-0.112718515	0.142645882	0.138366118
MORN2	0.087612229	0.118644787	-0.012743948	-0.277506553	-0.234291438
QPCT	-0.482351019	0.264234162	0.087963126	0.229063395	0.411333628
FAM82A1	0.112035196	0.01685159	0.031049441	-0.20713953	-0.185148335
GEMIN6	0.305231781	-0.007018776	-0.182450955	-0.259413912	-0.375481189
CRIM1	0.13706467	-0.076352793	0.163843722	-0.226584372	-0.171228893
RASGRP3	0.076047801	-0.106056022	0.123823631	-0.065078817	-0.044056012
PRKCE	0.055368883	-0.108489755	0.193705239	-0.093166078	-0.032769609
EPAS1	-0.385080375	0.005897287	0.123202091	0.423905477	0.507992591
MTA3	0.420773346	-0.111580945	-0.015892789	-0.418776352	-0.489923053
SPTBN1	0.334904984	-0.152322125	0.022554266	-0.274908039	-0.339840931
MSH2	0.365604676	-0.04580698	-0.142516518	-0.324134623	-0.436510911
TTC7A	0.160116323	-0.180970816	0.122789684	-0.07698967	-0.092478781
CRIPT	0.202144404	-0.00582945	-0.075083134	-0.209701433	-0.261001599
CLIP4	0.186550884	-0.047085592	0.111887263	-0.291828605	-0.254465171
FOSL2	-0.528349756	0.190899984	0.217568569	0.283938492	0.50869616
PLB1	-0.45998959	0.191201471	0.06700982	0.318061348	0.455089436
ZC3H6	0.044468738	0.010664512	0.000365497	-0.077439728	-0.073755391
POLR1B	0.431604201	-0.077915258	-0.176205219	-0.342416984	-0.490275531
TMEM87B	-0.189002554	-0.064854051	0.2948958	0.100147301	0.244858493
MERTK	-0.302699308	0.074804889	0.06021956	0.266727529	0.343295407
LIMS3	-0.148174317	0.153860751	-0.046761133	0.032474476	0.078868014
BCL2L11	-0.07232915	-0.033044326	0.211110527	-0.035120336	0.072629792
CCDC138	0.271879213	-0.047751591	-0.039308198	-0.27953797	-0.331192148
CBWD2	0.220263807	-0.076558287	0.062830323	-0.255346166	-0.260116268
IL1RN	-0.456245872	0.240919829	-0.020027778	0.31852682	0.428020111
PTPN4	0.327773507	-0.055447977	0.027041309	-0.404324949	-0.423194548
EPB41L5	0.058784518	-0.002777099	0.187863663	-0.240770788	-0.136558402
DDX18	0.440090937	-0.088973009	-0.234517924	-0.288404166	-0.474713385
MARCO	-0.196134434	0.13279157	-0.057914977	0.138680286	0.17068676
RALB	-0.469740863	0.333830872	-0.030838211	0.216781389	0.362025527
IL1RL1	-0.233920607	-0.002155415	0.21067661	0.148089448	0.274087116
SULT1C4	-0.02053627	0.094371835	0.056379889	-0.152030895	-0.077096689
GCC2	0.314554468	-0.041118446	-0.09177882	-0.303148195	-0.38300609
LIMS1	-0.163987129	0.153702319	-0.048201578	0.056061406	0.102021396
IL18RAP	-0.402191989	0.220337472	0.054266953	0.20747067	0.348574749
IL18R1	-0.401052398	0.138043943	0.106826908	0.275551124	0.409822713
IL1R1	-0.392087798	0.107044413	0.132579021	0.284110009	0.418955825
IL1R2	-0.488999894	0.178016178	0.122735324	0.328907631	0.492671072
NPAS2	0.448018065	-0.089182474	-0.118717967	-0.399319077	-0.519898352
PDCL3	0.265811273	0.012621906	-0.149403976	-0.260316638	-0.347611316
RPL31	0.408023031	-0.091787666	-0.163565198	-0.300953033	-0.447117338
TMSB10	0.308840645	-0.035777572	-0.213947625	-0.197001098	-0.343992606
PLGLB2	0.081436842	-0.109763835	0.110654942	-0.056045162	-0.044347492
RGPD1	-0.074991194	-0.062730177	0.21191015	0.009438513	0.104454236
GNLY	0.272136881	-0.132342423	0.025674415	-0.217750672	-0.270152474
MRPL35	0.293174808	0.034769281	-0.299644807	-0.199679432	-0.363568785
VAMP5	0.162723774	-0.075111592	-0.126734547	-0.012984351	-0.123567953
VAMP8	0.241526292	-0.096226456	-0.133620876	-0.08772751	-0.213963162
MAL	0.381693276	-0.029653116	-0.263244216	-0.264857902	-0.43934576
FAHD2A	0.313822083	-0.119030947	-0.056861291	-0.223324166	-0.318065611
AC009958.1	0.150365996	-0.106915369	-0.060755789	-0.008252783	-0.095057069
ZAP70	0.380249941	-0.082800018	-0.10373391	-0.326404093	-0.433617005
COX5B	0.056485716	-0.098381802	-0.096481918	0.142023659	0.041379288
ANKRD36	0.215299877	-0.073113258	0.078392738	-0.266676475	-0.260885819
NCAPH	-0.271908096	0.01147175	0.144709723	0.239200164	0.334762526
WDR75	0.416773154	-0.114726084	-0.117306105	-0.321100536	-0.451384146
SSB	0.324536894	-0.075794343	-0.115414694	-0.248170237	-0.35729803
DHRS9	-0.162558701	-0.033966437	-0.006829202	0.280815678	0.266456939
CERS6	0.269358044	-0.110375662	0.098889448	-0.307892567	-0.308633222
GCA	-0.562761696	0.228475906	0.149751012	0.338146606	0.5420132
PDK1	0.213282311	0.004270742	-0.05195062	-0.259410608	-0.293324786
DYNC1I2	0.165130913	-0.156579829	0.038047238	-0.044856868	-0.097928276
CYBRD1	-0.049227141	-0.06477077	0.125649102	0.050832764	0.094984474
ITGA6	0.320715562	-0.053863092	-0.091328231	-0.294328297	-0.379804057
DCAF17	0.435450175	-0.122973481	-0.117040946	-0.335919377	-0.470279854
UBR3	-0.048694235	-0.062219141	0.157925057	0.018612604	0.082299845
RBM45	0.334648908	-0.06854771	-0.153241164	-0.239748341	-0.367507442
PLEKHA3	0.0215206	0.042675924	0.077329275	-0.156659761	-0.094101263
MTX2	0.304979512	-0.105183399	0.001184303	-0.280510818	-0.335696756
SCRN3	0.177608992	0.014891169	-0.037876564	-0.236533333	-0.25663754
AC013461.1	-0.119385793	0.075665749	-0.006504342	0.066781802	0.100354373
ITGAV	-0.165798565	-0.007555818	0.231133338	0.042664032	0.175939814
SSFA2	-0.443537509	0.156758175	0.177549091	0.247657885	0.431867312
DNAJC10	0.257916771	-0.090038693	-0.016248144	-0.220790097	-0.277785118
DUSP19	0.151281403	0.060839956	-0.11753638	-0.19510792	-0.239350616
ITGA4	0.283255139	-0.065562164	0.098883905	-0.390015701	-0.371133914
FMNL2	-0.21784054	0.084464215	0.128843474	0.075178654	0.192744823
TNFAIP6	-0.376155113	0.214693826	-0.003436744	0.228833173	0.333744414
MBD5	0.041263509	-0.047000663	0.100269922	-0.078666455	-0.043675309
TANK	-0.241557789	0.135069545	-0.012377489	0.159663594	0.219981529
SLC4A10	-0.077721615	0.119270345	0.031932921	-0.08572962	-0.011952531
GPD2	-0.360592534	0.047852486	0.272975858	0.201468689	0.389029233
GALNT5	0.222230381	-0.075251332	-0.119836238	-0.101994494	-0.210432632
GYPC	0.289095875	-0.074234429	-0.11299092	-0.20287086	-0.308890375
MGAT5	0.243454143	-0.136787816	0.013738605	-0.161089508	-0.221454045
PLEKHB2	0.063457757	0.158555815	-0.308719874	-0.043651246	-0.150725379
MIR5096	-0.068742338	0.026443611	0.052529799	0.013753508	0.057530782
MZT2B	0.108773254	-0.052750951	-0.203227952	0.09734058	-0.045316173
IMP4	0.265537406	-0.03309183	-0.244359749	-0.113889002	-0.275770856
KYNU	-0.313473235	0.206905624	0.030973982	0.12229356	0.241533113
ARHGAP15	0.066653862	0.149903541	-0.289095278	-0.05298597	-0.152825806
ACVR2A	0.168838014	-0.038054235	0.041724868	-0.219022981	-0.21713046
SPOPL	-0.321111589	0.136306277	0.19938789	0.086128943	0.270101763
HNMT	0.083206475	0.05150878	-0.139856778	-0.067529686	-0.126699044
PTMA	0.087915393	-0.093661685	0.125171495	-0.100183215	-0.073196469
CCL20	-0.114810824	0.078174728	-0.103825899	0.141015166	0.120063
ACSL3	-0.208171791	0.004632824	0.130054881	0.172279034	0.254575816
ITM2C	0.197486019	-0.227728721	0.075692055	-0.023136942	-0.08747354
SP140L	0.371534974	-0.189431989	0.079261664	-0.323265164	-0.373500414
SP140	0.299898178	-0.149929255	0.040717003	-0.244988934	-0.297476186
ATIC	0.474818542	-0.119103607	-0.162486551	-0.357112026	-0.516808115
VIL1	0.073325079	0.091605748	-0.106075482	-0.139003879	-0.160696317
SLC11A1	-0.441686492	0.202812788	0.088607683	0.257542054	0.411548186
CXCR2	-0.375655454	0.218473308	-0.010961821	0.229353325	0.331646875
CYP27A1	-0.234629581	-0.020141421	0.053115646	0.310466062	0.338571078
BMPR2	-0.095837578	0.004506346	0.188836708	-0.035505852	0.077004151
NOP58	0.475583348	-0.106960604	-0.130416713	-0.402895372	-0.538893468
STRADB	0.216597146	0.071202673	-0.2330906	-0.20106501	-0.30848519
CFLAR	-0.470062374	0.174545191	0.176460863	0.260821781	0.453129972
NDUFB3	0.040066844	0.046282267	-0.215622929	0.065634126	-0.037837079
ICOS	0.477458352	0.000452597	-0.247066807	-0.454920327	-0.609504199
EEF1B2	0.086642532	-0.024378417	-0.228423831	0.110393151	-0.033312557
CD28	0.481878424	-0.023539953	-0.264701541	-0.412294425	-0.587788841
CTLA4	0.153183712	0.2170145	-0.166942885	-0.373519229	-0.376198619
ALS2CR8	0.26062852	-0.085306585	0.040401364	-0.280181364	-0.302826593
FAM117B	0.382260529	-0.216118163	0.023584337	-0.252800668	-0.347033272
NBEAL1	0.136443294	-0.069852114	0.05681797	-0.14227577	-0.145045561
FASTKD2	0.388523466	-0.096311885	-0.07073772	-0.347604415	-0.442275016
PIKFYVE	-0.085013223	-0.128921039	0.232021047	0.098662121	0.17585688
ADAM23	0.450357053	-0.078976137	-0.107027713	-0.426975463	-0.536392749
ZDBF2	0.320817933	-0.084008895	-0.0396416	-0.296989246	-0.366458677
INPP1	-0.212354719	0.012977135	0.195854279	0.109568628	0.233248932
C2orf88	-0.205331107	0.161877655	-0.096032994	0.143814062	0.167344199
NAB1	-0.193268164	0.120490918	0.026504786	0.078889556	0.1534692
ANKAR	0.247861903	-0.136945587	0.093322421	-0.235841675	-0.251009127
SPATS2L	0.175140619	0.024684193	-0.133537973	-0.16407202	-0.234294063
SGOL2	-0.083780536	0.057644148	0.08178391	-0.034148033	0.040697295
MOB4	0.045022504	0.138008788	-0.178034319	-0.102109327	-0.143287188
PLCL1	0.357786699	-0.046981783	-0.057842713	-0.384762734	-0.449138294
MARS2	0.377119614	-0.102836612	-0.109613849	-0.288913094	-0.408344286
SLC39A10	0.220983411	0.069779898	-0.05323649	-0.360709797	-0.366302327
OBFC2A	-0.385427052	0.207583527	0.016238283	0.234738891	0.347964204
MYO1B	0.106193881	-0.149252198	0.048101978	0.018644298	-0.02370634
SH3YL1	0.261172959	-0.114488964	0.109568848	-0.299922094	-0.296171953
RBM44	-0.19294266	0.161717255	0.101714304	-0.044260739	0.091635497
OR4F5	-0.018475362	0.068610776	0.059450029	-0.121532088	-0.05642008
OR4F29	-0.167453318	0.168084136	-0.009148853	0.00702754	0.081792044
AL669831.1	-0.029544839	-0.104360062	0.294004803	-0.066878053	0.055040455
LDLRAP1	0.481098582	-0.135004186	-0.217361966	-0.29620974	-0.494496241
MAN1C1	0.498516403	-0.119452159	-0.190042444	-0.365950023	-0.54220783
PRDM2	-0.081719919	-0.136008058	0.296598765	0.048136033	0.158903617
EFHD2	-0.373013416	0.045623336	0.225278532	0.263200463	0.422918081
PADI4	-0.483026623	0.092799714	0.250278934	0.32948543	0.527741261
MRTO4	0.322639807	8.36E-05	-0.324199739	-0.171146572	-0.365399849
NBPF3	-0.095702404	-0.074177696	0.22695081	0.041420149	0.140499954
CDA	-0.425595595	0.17308453	0.036738158	0.321464466	0.432129922
ALPL	-0.466127915	0.247377281	0.027727323	0.282028971	0.421935195
C1QA	-0.286950993	0.12584502	0.105511573	0.134140989	0.258898755
C1QC	-0.345982043	0.129689375	0.090563858	0.224263055	0.34392582
C1QB	-0.28646214	0.11141331	0.040382025	0.20995517	0.291098013
RPL11	0.307044153	-0.093840779	-0.234968634	-0.09509127	-0.279971997
PITHD1	0.370102459	-0.11666332	-0.162721927	-0.213838955	-0.369539656
PNRC2	0.372204219	0.006042295	-0.23285981	-0.327786854	-0.468714033
RCAN3	0.525382679	-0.073730734	-0.266011543	-0.401808298	-0.601744736
NIPAL3	0.404751523	-0.066370506	-0.116207053	-0.372876883	-0.480572689
RHD	-0.121322912	0.046302378	0.041992751	0.068636931	0.11680537
CA6	-0.042223238	0.115635845	0.096039764	-0.185728594	-0.078038837
PARK7	0.244573916	-0.046503503	-0.205775151	-0.099162634	-0.244421211
RBP7	-0.055916176	0.070919789	-0.115378147	0.078766326	0.046272913
KIF1B	-0.468476107	0.135807209	0.24616212	0.252529142	0.467236163
PGD	-0.479682677	0.093273131	0.204727277	0.36352878	0.535915969
AGTRAP	-0.361056169	0.050509702	0.112129882	0.337465294	0.434478526
FBXO6	-0.229370734	0.068009788	0.015295089	0.212497535	0.258274898
PLOD1	-0.448056138	0.10658552	0.163006317	0.336736832	0.490357898
TNFRSF1B	-0.25978135	0.052986572	0.128186468	0.178448863	0.282788846
VPS13D	-0.035007847	-0.072407252	0.214449681	-0.035151376	0.055827493
CD52	0.364154103	-0.120678525	-0.251399156	-0.123232266	-0.331137395
ZDHHC18	-0.425894803	0.132987567	0.115209593	0.310127798	0.447642031
GPR3	-0.168527472	0.057884037	-0.090840435	0.233314062	0.212259168
C1orf38	-0.275735143	0.103949769	0.079140553	0.171879986	0.271484074
EPB41	0.382537108	-0.048682715	-0.164122428	-0.325117823	-0.451595047
EIF3I	0.256762972	-0.038749192	-0.258601932	-0.081387347	-0.253666958
HDAC1	0.302832803	-0.021609249	-0.282880961	-0.148817701	-0.328622835
LCK	0.401709034	-0.063564874	-0.214519982	-0.287545607	-0.449977987
KCNK12	-0.20169321	0.099859661	-0.155346461	0.276761244	0.238634443
C2orf63	0.014213557	0.080021892	0.120649089	-0.236133713	-0.131961657
CCDC88A	-0.029678216	0.039124686	0.036475476	-0.044750466	-0.005596778
PSME4	0.23682656	-0.147616425	0.066651509	-0.182418468	-0.217248271
USP34	-0.003806061	-0.079355381	0.21539698	-0.069897879	0.017610434
PUS10	-0.052850493	0.028836781	0.103358597	-0.055770525	0.017608478
PNPT1	0.268555592	-0.028395531	-0.118148774	-0.233800685	-0.321678988
BCL11A	0.334328197	-0.207938895	0.002685919	-0.179123206	-0.280229814
FANCL	0.041989455	-0.050724296	0.199452056	-0.160224556	-0.070344094
SPRED2	-0.24029749	-0.012098116	0.192317572	0.18679123	0.298057973
C1D	0.2113501	-4.90E-05	-0.148018129	-0.167606463	-0.258193217
VPS54	-0.118871049	-0.03850522	0.208952022	0.039490529	0.144919435
PELI1	-0.349558178	0.152940597	0.224582654	0.080869628	0.287473916
WDPCP	0.188689983	-0.059420931	0.06469414	-0.236762991	-0.231894281
CCT4	0.330789928	-0.022942315	-0.282340632	-0.186528206	-0.367432281
PRKD3	0.146009218	-0.163325634	0.202878661	-0.151182725	-0.112692437
CEBPZ	0.22833709	-0.004602903	-0.054543597	-0.265815301	-0.305611433
CYP1B1	-0.358771942	0.189702893	0.080621114	0.166800154	0.307985046
CDC42EP3	-0.479331281	0.139807384	0.256086109	0.253538191	0.476008835
EIF2AK2	-0.235362958	0.077693482	0.162440506	0.080113872	0.214326587
FAM98A	0.345541935	0.019427882	-0.217129078	-0.322815172	-0.448013044
HEATR5B	0.243100249	-0.170702932	0.140314402	-0.22258756	-0.225899546
OXER1	-0.427316836	0.032800583	0.29152744	0.29982276	0.493174471
SLC8A1	-0.300640359	0.18302436	0.125831734	0.055736063	0.218037661
MAP4K3	0.141343004	-0.120699444	0.179779836	-0.184312523	-0.139811328
SOS1	-0.034595478	-0.021824531	0.181168438	-0.077711907	0.016878401
SRSF7	0.361550717	-0.083161035	-0.182432281	-0.231699996	-0.383422036
HNRPLL	-0.442367664	0.155942308	0.181578	0.243679381	0.429788351
PREPL	0.231641652	-0.099703935	0.027972472	-0.208747054	-0.244075372
PIGF	0.244215665	-0.025772039	-0.186423257	-0.144393286	-0.269337218
ZFP36L2	0.209287551	-0.048596826	0.001535499	-0.226111476	-0.253029224
THADA	0.175963488	-0.094934873	0.137088444	-0.231872426	-0.201212417
DPY30	0.244510454	-0.02528165	-0.261660309	-0.080442767	-0.248092154
NLRC4	-0.487362005	0.2182636	0.080981903	0.306415333	0.464302768
GALNT14	-0.469476109	0.161630751	0.084612111	0.357478289	0.491605917
TRMT61B	0.330921728	0.016029158	-0.140547094	-0.363820885	-0.446430246
CYS1	0.022443939	-0.093426846	-0.035879148	0.130315778	0.067442419
ODC1	0.38344389	-0.108758699	-0.211575971	-0.201320713	-0.381742617
MBOAT2	-0.470848157	0.13367163	0.14389094	0.347256878	0.502741615
KIDINS220	-0.20616724	0.048574006	0.18210437	0.063006126	0.1945734
CMPK2	-0.059716487	0.071895149	-0.027679272	0.006894851	0.024972095
SMC6	0.174343633	-0.133846492	0.059616608	-0.108193511	-0.139068446
ROCK2	-0.275698615	0.098234748	0.202227545	0.07340416	0.240663147
NBAS	0.084837208	-0.038984126	0.072797279	-0.127081545	-0.105442765
C2orf44	0.387070896	-0.032594553	-0.280266733	-0.253548357	-0.439216763
C2orf43	0.382455054	-0.076821208	-0.176847429	-0.274639362	-0.420948891
ATAD2B	-0.069790074	-0.042772969	0.208591233	-0.022884989	0.079006304
WDR35	0.188129097	-0.000757244	0.021069475	-0.280323445	-0.274103355
KIF3C	-0.363572321	0.140610324	0.120565336	0.20765367	0.349821115
ASXL2	-0.208594782	0.032595392	0.175337988	0.094603886	0.215240517
TP53I3	-0.406830961	0.121023918	0.188419857	0.236899076	0.410272998
ADCY3	-0.283410345	-0.015924865	0.131576431	0.304969102	0.381129269
PTRHD1	0.125395627	0.011273142	-0.284740345	0.05500187	-0.106018
ZC3H8	0.343100213	-0.056753576	-0.025860663	-0.378200235	-0.428274047
LIMS3L	-0.148174317	0.153860751	-0.046761133	0.032474476	0.078868014
BUB1	-0.192334462	0.042283937	0.122154332	0.10428687	0.198445233
C2orf76	0.01041516	0.012418312	-0.059609884	0.019597007	-0.00915718
IL1B	-0.25472573	0.297251153	-0.126116365	0.049551262	0.117858734
CKAP2L	-0.298935869	0.0284817	0.244033514	0.167339778	0.32794436
MAP3K2	-0.251294571	0.067411018	0.136768393	0.138979449	0.254415215
MKI67IP	0.423886471	-0.059744444	-0.295926931	-0.253529719	-0.461333668
BIN1	0.373775348	-0.074895144	-0.196019769	-0.24861583	-0.40474875
AFF3	0.23729435	-0.144391194	0.047255893	-0.17081532	-0.215280696
TXNDC9	0.279301938	-0.067669111	-0.179445811	-0.140898527	-0.281606141
MITD1	0.234503982	0.015056113	-0.221406148	-0.15767518	-0.2840442
MGAT4A	0.414708483	-0.117792525	-0.100270702	-0.328651391	-0.450528407
TSGA10	0.390971837	-0.113859874	-0.056376478	-0.33889868	-0.433291406
TMEM131	-0.087010562	-0.062218072	0.186127938	0.047826499	0.12871345
EDAR	0.48450924	-0.088953269	-0.129426943	-0.441426939	-0.569071313
RNF149	-0.453725182	0.19241869	0.148148199	0.23744452	0.421117089
TBC1D8	-0.406394546	0.056185314	0.254622935	0.269750523	0.451895849
C2orf89	0.527157171	-0.104850383	-0.153183802	-0.458307762	-0.60784606
C2orf3	0.454336621	-0.078608271	-0.131017053	-0.412316077	-0.535368236
CD8A	0.330307659	-0.059844491	-0.096044398	-0.29530163	-0.386419242
CD8B	0.326570645	-0.035050743	-0.142886399	-0.284258143	-0.390905213
CAPG	-0.120178257	-0.001147307	-0.110077942	0.264889343	0.205074571
ZNF514	0.306037442	-0.066350412	0.113980375	-0.433834507	-0.40735499
EIF2AK3	0.30330394	-0.145317136	0.046276425	-0.261011427	-0.308365023
PLGLB1	0.081436842	-0.109763835	0.110654942	-0.056045162	-0.044347492
RGPD2	-0.074991194	-0.062730177	0.21191015	0.009438513	0.104454236
DUSP2	-0.053167148	0.097828662	-0.01084764	-0.053096513	-0.014017677
AC073995.2	0.228027438	-0.092976611	0.095195908	-0.271222277	-0.265093985
BOLA3	0.203356282	-0.079799165	-0.202027042	0.001830509	-0.154975058
TPRKB	0.239785518	-0.026077488	-0.174405495	-0.148159232	-0.266256044
TGFA	-0.407519505	0.194003276	-0.001193975	0.299711708	0.397565063
ADD2	0.313922241	-0.166045324	-0.057625643	-0.157036872	-0.273229793
SNRPG	0.141760367	-0.060182213	0.177570719	-0.267641547	-0.197365038
AAK1	0.224846814	-0.199104376	0.172904988	-0.185501246	-0.182387174
FBXO48	0.234343576	0.058511775	-0.235263464	-0.206258366	-0.321105057
AC114772.1	0.142065239	-0.083538015	0.127292615	-0.191926786	-0.160776957
SFXN5	-0.430062186	0.02100739	0.298938711	0.313752474	0.50614049
PAIP2B	0.451039108	-0.083343698	-0.13470263	-0.397892619	-0.525067823
EXOC6B	0.250609231	-0.022899833	3.22E-05	-0.318561524	-0.336050975
GALNT3	-0.223790448	0.013611787	0.196896862	0.123776425	0.248666961
TTC21B	0.267263564	-0.082336857	0.046875131	-0.299214226	-0.317032012
SCN3A	0.230991144	-0.137428382	0.042025419	-0.167215823	-0.21136984
GRB14	0.055529235	0.146496139	-0.114484181	-0.183623932	-0.185063656
COBLL1	0.259488671	-0.189597118	0.063562873	-0.152724077	-0.208736178
IFIH1	-0.017835889	0.045504293	0.004994277	-0.043022217	-0.019318146
FASTKD1	0.188635778	0.045032209	-0.143557267	-0.202751362	-0.269985843
SPC25	-0.161680157	0.011421956	0.231113495	0.010372852	0.151999708
SCN9A	0.022369822	-0.103870367	0.164716394	-0.028403535	0.018479625
CIR1	-0.048492517	0.174271085	-0.098856154	-0.090477057	-0.067569821
GPR155	-0.094907074	0.180862304	0.045534728	-0.159608045	-0.050045717
METTL5	0.274913438	-3.26E-06	-0.336730281	-0.09342882	-0.293483402
KIAA1715	-0.301320032	-0.014051294	0.257819782	0.218253206	0.367781155
TTC30B	0.159360682	0.123047124	-0.293827128	-0.141010407	-0.258242999
ACVR1	0.038138254	0.015810753	0.092372237	-0.155330842	-0.096681034
DPP4	0.392579607	0.062498199	-0.228242796	-0.439254916	-0.552907451
LY75	0.185792973	-0.017143147	0.116484511	-0.336628409	-0.2832382
WDSUB1	0.088310803	-0.074211737	0.091063601	-0.098454906	-0.08224222
BAZ2B	-0.246511744	0.085527003	0.19180127	0.05936657	0.214151661
ERMN	-0.001094339	0.060543973	0.111214262	-0.179315996	-0.088786868
NR4A2	-0.056481577	0.143777336	0.049608316	-0.165005225	-0.070809162
CACNB4	-0.047214375	0.092166213	-0.034261391	-0.033259442	-0.010239606
TMEM163	-0.344383074	0.173649968	-0.007289241	0.245133966	0.328581521
ZRANB3	0.371866427	-0.095930874	-0.056529477	-0.337120765	-0.423033126
AC013269.5	-0.068742338	0.026443611	0.052529799	0.013753508	0.057530782
CXCR4	-0.122200264	0.109695429	0.086149275	-0.056990906	0.044723229
DARS	0.281064682	0.018548109	-0.258984142	-0.195202525	-0.342797
MCM6	0.052160563	0.041694651	-0.123810562	-0.024245517	-0.077747259
NMI	-0.097600203	0.179502218	-0.123926815	-0.007424149	0.004945661
ZEB2	-0.147370836	0.114699157	0.055308795	-0.002116069	0.084973148
GTDC1	-0.403577768	0.142573578	0.11048024	0.269588818	0.408042072
MMADHC	0.055712443	0.032960991	-0.211816811	0.059092009	-0.048615999
CXCR1	-0.405504247	0.216878056	0.022615207	0.24430894	0.365908478
FAM126B	-0.353091073	0.204086978	-0.0209382	0.226538806	0.316057052
TYW5	0.088885141	-0.098270437	0.19691039	-0.157117173	-0.091297717
PPIL3	0.292782531	-0.097862768	-0.165045192	-0.129969852	-0.276349144
SUMO1	0.013484616	0.095958439	-0.15630636	-0.017955332	-0.064618004
ALS2	-0.128812934	-0.047970633	0.251713708	0.029667492	0.155546212
TRAK2	0.280859085	-0.057624037	-0.146590938	-0.185534267	-0.303056737
ALS2CR12	0.091136563	0.029838979	0.099017639	-0.254837132	-0.187665021
LANCL1	0.433464869	-0.050755833	-0.183260499	-0.376912152	-0.516710494
C2orf67	-0.015431503	-0.055546791	0.101566812	0.011475524	0.045032189
FZD5	-0.319717064	0.026549887	0.182531824	0.252285586	0.377548593
TNS1	-0.061908538	0.042926976	-0.064925173	0.082685928	0.066634284
MREG	0.388353298	-0.113955422	-0.131658685	-0.270014137	-0.407315405
FN1	-0.120173153	0.070563828	0.081558106	-0.001117442	0.080429557
IKZF2	0.328413266	-0.006040131	-0.058250476	-0.400592513	-0.446049778
STAT4	0.291079813	-0.08730978	-0.004027176	-0.281564007	-0.331330822
TMEM194B	0.360587239	-0.122403669	-0.00149784	-0.331890571	-0.397916655
STAT1	0.110666002	-0.008544814	0.058820144	-0.193708345	-0.16718734
SDPR	-0.025866942	0.096552764	-0.121863178	0.00648155	-0.01912668
HIBCH	0.219347947	-0.175260749	0.17623911	-0.21404564	-0.198213508
OSGEPL1	0.341653076	0.019293633	-0.18687016	-0.343348829	-0.451233811
SLC40A1	-0.230310168	0.168497271	-0.004475617	0.090337174	0.169776173
TFPI	0.014566257	0.122889903	-0.078460646	-0.124446042	-0.114699289
ANKRD44	0.024394773	-0.020448354	0.1524569	-0.137332535	-0.060216517
PGAP1	0.212264344	-0.018510222	0.050572472	-0.314759215	-0.300345218
TTN	0.253881128	-0.092194081	0.027107067	-0.249614001	-0.282724923
PRKRA	0.352231585	-0.018819663	-0.226691972	-0.270402139	-0.41834327
NCKAP1	-0.258018226	0.141156269	0.010811181	0.15412638	0.230869497
CALCRL	0.244315398	-0.030670368	-0.102980483	-0.209824142	-0.289363513
CCDC141	0.375677267	-0.10097272	-0.05887436	-0.333371408	-0.422985311
SESTD1	-0.189480739	0.012645086	0.261347324	0.021411265	0.181637314
DOCK10	0.387700085	-0.075901746	-0.083355784	-0.36409416	-0.456816259
SERPINE2	-0.172496416	0.074979745	-0.030067949	0.162408533	0.183774887
FARSB	0.455408919	-0.098920658	-0.193294612	-0.331557595	-0.499243109
AP1S3	0.201154354	-0.121520698	0.161885233	-0.251360021	-0.219168961
NPPC	-0.145062251	0.064572664	-0.104162399	0.202651015	0.176305541
NCL	0.423243378	-0.086669639	-0.079734885	-0.401882066	-0.498382868
PID1	0.331491469	-0.108222379	-0.00011404	-0.312223708	-0.370277885
COL6A3	-0.070756023	0.16932051	-0.060013402	-0.08599124	-0.042494147
USP40	0.176888524	-0.131809128	0.137030902	-0.181534733	-0.167414948
GBX2	-0.243893504	0.119643009	-0.073680233	0.237511977	0.256035186
HJURP	-0.274571614	-0.003228891	0.138170774	0.269143682	0.354483157
ARL4C	0.400043313	0.009018107	-0.146375618	-0.445665597	-0.536739122
EPHA4	0.281095919	0.01570427	-0.038516681	-0.381881085	-0.404990332
GLB1L	-0.118185964	0.045012494	0.029481675	0.076870043	0.117234483
ABCB6	-0.190135259	-0.119195016	0.089862191	0.355016336	0.358519773
TP53INP2	-0.366816759	0.183069454	0.087571308	0.181323948	0.323742036
ACSS2	-0.442141582	0.19949306	0.052035077	0.294442646	0.426116836
HCK	-0.457389285	0.181488007	0.034660945	0.355980039	0.470139166
C20orf144	-0.149154487	0.048832312	-0.066599007	0.197917269	0.186082163
POLR3F	0.234661004	0.036613413	-0.137782937	-0.260349914	-0.32938905
C20orf7	0.26235205	-0.145626449	0.15204052	-0.294734878	-0.280709196
SLC24A3	-0.346168309	0.119234115	0.177329698	0.164132567	0.328620098
RIN2	-0.168523299	0.134139624	0.021346538	0.029642054	0.106661391
TPX2	-0.229090791	-0.001265722	0.157508	0.186057469	0.281984626
GINS1	-0.061810574	-0.037888884	0.089586849	0.062010129	0.097971277
CST7	-0.312733256	0.077734544	-0.004285306	0.332435424	0.373809565
SIRPA	-0.534816379	0.210837286	0.169118662	0.306983983	0.513203704
CDC25B	0.252727854	-0.060713294	-0.009160072	-0.260681913	-0.300376554
C20orf103	0.270393303	-0.093470464	-0.161672463	-0.10771068	-0.249553272
ANKRD5	0.42407155	-0.054937178	-0.227593294	-0.319593593	-0.48627607
PLCB4	-0.140273808	0.089294873	0.064389396	0.015642271	0.096351028
MCM8	0.131106591	-0.165574917	0.048895104	0.005942374	-0.043974118
PLCB1	0.089436183	0.031706607	0.139985615	-0.290491412	-0.199066636
SMOX	-0.132016907	0.149549006	-0.087693069	0.051293206	0.071942704
MTERFD2	0.428635254	-0.098074528	0.002199625	-0.4643101	-0.519328294
PPDPF	0.16254367	-0.024520985	-0.23909259	0.013641537	-0.138416217
SIRPB2	-0.513274027	0.209396681	0.214896451	0.239285626	0.470348473
SIRPD	-0.414127978	0.10743112	0.17793453	0.275186476	0.43671606
SIRPB1	-0.324342695	0.081179859	0.083450083	0.268001137	0.361297313
SIRPG	0.477659025	-0.023385653	-0.330251649	-0.349934235	-0.562627768
PCMTD2	0.510856572	-0.143387517	-0.084710128	-0.440798777	-0.568029608
C20orf194	-0.064045752	-0.066226496	0.187596702	0.020039287	0.099306049
RBM38	0.211421714	-0.133580284	-0.093197999	-0.028311649	-0.147310854
C20orf107	-0.226036069	-0.012248404	0.203092733	0.157735673	0.274667638
C20orf106	-0.125552078	-0.095810116	0.194641288	0.141370765	0.213218743
C20orf108	0.123004994	0.042597541	-0.187161061	-0.069838079	-0.161128124
CASS4	-0.14374931	0.11477955	-0.098736349	0.125890681	0.125041617
PFDN4	0.334303548	-0.060182224	-0.114064111	-0.284839294	-0.386502468
MOCS3	0.2822666	0.081104849	-0.344594186	-0.210374778	-0.378878013
CDH26	-0.335401036	0.13660345	0.171525819	0.129791329	0.29841882
C20orf177	-0.258100491	0.082635095	0.038951748	0.211774486	0.278416276
C20orf197	-0.134467855	-0.008674574	0.192377441	0.033909516	0.143669219
TUBB1	0.052466747	0.074322673	-0.16470085	-0.034962722	-0.097214891
ZNF831	0.180264245	-0.073650324	0.146195934	-0.275536902	-0.230293788
SLCO4A1	-0.24348262	-0.004619727	0.006241461	0.34166429	0.350225917
RPS21	0.332669694	-0.052886433	-0.259470713	-0.167043096	-0.348339665
MMP9	-0.509093148	0.140322842	0.228703309	0.318124612	0.526069898
CTSA	-0.140801789	0.123591061	-0.030355855	0.050320643	0.092329265
UBE2C	-0.510321063	0.131110227	0.112180839	0.43347311	0.570870803
SLC9A8	-0.375038467	0.09065367	0.193171339	0.230801489	0.392389395
CEBPB	-0.431577625	0.247174867	-0.03395547	0.287311142	0.390939638
PI3	-0.29933065	0.007898685	0.096351808	0.32436827	0.391545617
ERGIC3	0.270279882	-0.031503823	-0.251452788	-0.116611925	-0.281967619
BPI	-0.324466673	-0.035130357	0.185444456	0.342693462	0.44218838
MYL9	-0.167531895	0.155607399	-0.048368124	0.05849909	0.105318409
PLCG1	0.408971089	-0.095075274	-0.089656012	-0.36158115	-0.467083686
TOP1	0.261207182	-0.115553918	-0.081328493	-0.133433148	-0.239049994
MYBL2	-0.088105525	-0.054725696	-0.050828156	0.243746243	0.192851146
PLTP	-0.355410027	0.154695455	-0.076161509	0.346619829	0.382630353
SDC4	-0.18752401	0.216075198	-0.222976789	0.152843398	0.127669574
PREX1	-0.420528878	0.076117539	0.259388634	0.257519725	0.451702152
SULF2	-0.022435873	0.079065225	-0.021867522	-0.060310218	-0.036795226
FAM65C	-0.461151295	0.129298072	0.103937451	0.374353531	0.504812211
B4GALT5	-0.527575647	0.134985151	0.24433087	0.33793437	0.552944555
SLA2	0.11706767	0.054781722	-0.172855345	-0.090945075	-0.168457079
TGM2	0.071872344	0.023128319	-0.127996511	-0.022228728	-0.086988269
MAFB	-0.084257035	0.148516856	-0.046801053	-0.049427005	-0.007299592
SLPI	-0.380629172	0.02093387	0.173358747	0.353280061	0.472568366
ADA	0.27547981	0.01166138	-0.261461436	-0.175614662	-0.327538084
CHD6	0.254210968	-0.115716479	0.08536357	-0.267538583	-0.277941988
CD93	-0.425662341	0.173060799	0.123371149	0.246689391	0.406762626
NAPB	0.063536045	-0.10375458	0.202343741	-0.118683371	-0.051480087
THBD	-0.362210698	0.147228498	0.042698762	0.263813366	0.364483234
NKX2-4	-0.042804515	0.005913614	-0.127370081	0.161727565	0.092959482
RALGAPA2	-0.284652028	0.028069304	0.230405923	0.159717781	0.311950179
RBBP9	0.282874351	-0.057919466	-0.138460847	-0.194969239	-0.308044736
BCL2L1	0.16603208	-0.029737888	-0.078018597	-0.123202801	-0.185814986
C20orf3	-0.491192593	0.090154635	0.315183146	0.288493331	0.522826063
CST1	-0.016298922	0.119001009	-0.097274596	-0.059563672	-0.061390966
CST3	0.162157308	-0.008886894	-0.119132021	-0.111404092	-0.188036264
EIF2S2	0.076603199	0.125756608	-0.231070534	-0.083292873	-0.161115688
PLAGL2	-0.358952317	0.004750939	0.277416022	0.255628404	0.42641029
EIF6	0.131386183	-0.073512507	-0.207710721	0.098626505	-0.056522683
KIF16B	0.176338017	-0.153228706	0.134973566	-0.149022907	-0.145633926
TASP1	0.29155233	-0.038169816	-0.006341216	-0.34896426	-0.37810216
ESF1	0.309213907	-0.009701614	-0.059218559	-0.367776393	-0.414865135
PCNA	-0.041161001	0.048523984	-0.09658108	0.073202827	0.040993696
C20orf30	0.346221483	-0.062028449	-0.283738253	-0.152230389	-0.351848655
RNF24	-0.519403136	0.18015253	0.156060353	0.339636727	0.524246303
MKKS	0.236657938	0.049731953	-0.260207476	-0.175647856	-0.30871411
CBR1	0.305022616	-0.099512439	-0.205411112	-0.109884569	-0.280381568
MRPS6	0.097942374	-0.125590986	0.2062287	-0.139625819	-0.080964573
MX2	-0.064839866	0.198557218	-0.2096468	-0.005794308	-0.034754473
WRB	-0.086579006	0.046800364	-0.072859865	0.118638362	0.100507815
ETS2	-0.510039618	0.224427218	0.047975702	0.358052796	0.500526012
TTC3	0.318707551	-0.148570346	0.068905732	-0.297573118	-0.333919717
KCNJ15	-0.407248937	0.264622797	-0.014304743	0.211881744	0.333811358
SLC37A1	-0.291846275	-0.020538443	0.17119826	0.28896708	0.385910822
UBASH3A	0.520589442	-0.094911258	-0.246402455	-0.382428366	-0.58050686
ABCG1	-0.046559977	-0.038403647	0.208117621	-0.061083249	0.041816546
MX1	0.114579112	-0.051893358	-0.066270147	-0.030392408	-0.094712066
SOD1	0.369659285	-0.043302989	-0.306141351	-0.191841512	-0.396549811
BACH1	-0.374450442	0.112584747	0.231781068	0.165918991	0.359315123
C21orf7	0.153040962	0.04213283	-0.036209255	-0.241714903	-0.247979693
NFATC2	0.239949514	-0.118600427	0.09539677	-0.252229117	-0.257784536
ATP9A	-0.430258979	0.105508833	0.152303317	0.322600885	0.469119128
DPM1	0.13683951	0.13186695	-0.33275168	-0.088190526	-0.223030608
ADNP	0.071175868	-0.187432781	0.301230726	-0.097812555	-0.011823803
SYCP2	-0.154618955	0.127956222	0.078339484	-0.030433747	0.07592789
ATP5E	0.039326554	-0.01320463	-0.171436529	0.111680632	0.006848304
SLMO2	0.348965969	0.003170552	-0.26853973	-0.26041427	-0.422302776
PPP4R1L	-0.273298735	0.050231955	0.158209138	0.175253956	0.295880357
PMEPA1	0.31030065	-0.115926305	-0.094946373	-0.189813318	-0.304789146
AURKA	-0.134815082	0.023317734	-0.023098611	0.17593996	0.17709836
RWDD2B	0.332194831	0.029663499	-0.293614477	-0.252334459	-0.416198428
N6AMT1	0.400678148	-0.159230358	-0.073518981	-0.274188316	-0.398918865
ADAMTS5	0.141217991	0.02258786	-0.11426464	-0.130349966	-0.189530737
CYYR1	-0.451062159	0.164338403	0.109828905	0.306130038	0.455317374
APP	-0.000122284	-0.054931426	0.061192887	0.024105968	0.034463623
TMPRSS15	0.472846477	-0.21373485	-0.157682964	-0.22613059	-0.425323852
MIS18A	0.278103259	-0.056542352	-0.187949651	-0.147434229	-0.287984756
TIAM1	0.189746937	0.00495156	-0.029932873	-0.2464765	-0.266844195
TRPM2	-0.423793763	-0.036579342	0.285824653	0.396877855	0.555865769
KRTAP10-12	-0.06760525	0.095457143	-0.200437901	0.134334816	0.064628287
ADARB1	0.329783517	-0.230439123	0.137955859	-0.2582436	-0.292115033
KRTAP10-7	-0.279514465	0.176314191	-0.072117126	0.206714216	0.252491384
KRTAP10-4	-0.285449366	0.104004333	0.103905802	0.163980822	0.278017597
SAMSN1	-0.434131502	0.202919101	0.012642757	0.312503144	0.423006274
DIP2A	-0.095006085	-0.179275188	0.42107952	0.019621932	0.182442559
SNRPD3	0.220232231	0.00940651	-0.336941128	-0.029918103	-0.224300441
TUBA8	-0.166150981	0.116148799	-0.06246339	0.123951025	0.145054567
USP18	0.133223278	-0.031774069	-0.116695805	-0.041019773	-0.125651778
CECR2	-0.184012693	0.057446024	0.079448765	0.108358851	0.184692496
IL17RA	-0.418216342	0.089719465	0.188024205	0.296958273	0.456445737
S100B	0.211789628	-0.029929923	-0.092772989	-0.17418616	-0.246628187
C22orf25	-0.051047631	-0.066469757	-0.016448865	0.178611881	0.141002776
RANBP1	0.24944929	-0.031180311	-0.227316532	-0.108793242	-0.25963222
CDC45	-0.292237347	0.041420046	0.131319111	0.237321793	0.339221048
AP000552.1	-0.101103563	0.190990043	-0.148618867	0.002755092	0.006276306
MIF	0.232326456	-0.133930312	-0.138318491	-0.018054298	-0.163553869
RGL4	-0.484919625	0.144723677	0.148097652	0.347843564	0.511075824
GNAZ	-0.142898747	0.152871498	-0.125498811	0.094553982	0.09543941
ICOSLG	0.060822873	-0.153574653	0.120800607	0.02530433	0.023806668
CSTB	-0.007160376	0.039846448	-0.29112209	0.20597672	0.057934102
KRTAP10-1	-0.180342631	0.046220202	-0.085980726	0.261956264	0.238803267
SIK1	-0.059096313	-0.004188547	0.21059454	-0.093550323	0.02641823
KRTAP10-5	-0.318929126	0.173748501	0.145438699	0.07734323	0.24721388
SYNJ1	-0.250473925	0.033729374	0.260922462	0.077605575	0.248782772
ERG	-0.190411896	-0.035549168	0.254104081	0.096393265	0.230974801
SETD4	0.305279755	-0.179330218	0.112541167	-0.273487306	-0.29830186
HLCS	0.288226226	-0.19818887	0.202183595	-0.300754729	-0.282369978
KCNE1	-0.439743312	0.074471349	0.174594138	0.360012929	0.505649486
ATP5O	0.15383167	-0.048012275	-0.206113106	0.030175859	-0.113316369
BRWD1	0.091055265	-0.076284203	0.18438414	-0.180078531	-0.111640658
FAM118A	0.076069035	-0.064073966	-0.048088737	0.024797403	-0.033477755
PARVB	-0.04861412	0.028616702	-0.101269372	0.115529642	0.071965206
TSPO	-0.319114277	0.006958539	0.112592341	0.339316604	0.415911694
PIM3	-0.344922139	0.123731208	0.149258815	0.180368225	0.330817566
GRAP2	0.266229378	0.005408237	-0.275695494	-0.141620762	-0.30418977
APOBEC3A	-0.394484433	0.243303852	0.03698533	0.179503554	0.320790895
TOMM22	0.320138968	-0.068498668	-0.280547226	-0.10945257	-0.309385487
APOBEC3G	0.211829401	0.042927448	-0.141553646	-0.233984039	-0.301689439
APOBEC3B	-0.198045189	0.098771372	0.080626687	0.069161545	0.165044254
EP300	-0.249103557	-0.063780861	0.30875409	0.170737297	0.325577271
RBX1	0.259879102	-0.045883432	-0.300726596	-0.039346192	-0.238933199
ADSL	0.335300601	-0.049629505	-0.260573309	-0.174326068	-0.354872273
C22orf32	0.240185827	-0.012130398	-0.232496809	-0.118004327	-0.263015202
XRCC6	0.275504314	0.012031179	-0.305234046	-0.138321068	-0.31504832
LIMK2	-0.453161411	0.168262057	0.11925376	0.295429358	0.451807298
DRG1	0.302966365	-0.09572412	-0.165734782	-0.146611075	-0.292723418
TCN2	-0.115031554	0.121035905	-0.01819244	0.007329673	0.054386562
OSBP2	0.08722553	-0.004886547	-0.138641585	0.004686773	-0.079111353
APOL6	0.166200457	-0.003152883	-0.024553832	-0.206851917	-0.227090191
TIMP3	-0.514633679	0.189364152	0.172410732	0.305942844	0.503857485
FBXO7	0.281051476	-0.053776041	-0.165806496	-0.174572711	-0.301341716
HMOX1	-0.294814476	0.118573754	8.30E-09	0.246536174	0.308087331
GALR3	-0.184352266	0.087955304	-0.101033341	0.222197874	0.209228116
EIF3L	0.307836539	-0.059937075	-0.245375265	-0.134628834	-0.310315719
H1F0	-0.22441445	0.064463165	0.00778094	0.217022243	0.256784486
LGALS1	-0.114259608	0.044752308	-0.141090975	0.219216244	0.162053861
CSF2RB	-0.502698595	0.194042255	0.079849321	0.362730579	0.509591591
NCF4	-0.481520109	0.124539485	0.138750639	0.379404278	0.528185127
APOL1	0.026631735	0.077607482	-0.003418252	-0.142860751	-0.110897609
ADRBK2	-0.14326335	0.006240323	0.195029682	0.023056237	0.141250119
UQCR10	0.045281298	0.07518155	-0.332492811	0.118957789	-0.038412435
KREMEN1	-0.44936322	0.232210077	0.000228956	0.303568997	0.420524486
SRRD	0.397307487	-0.173163315	-0.151052064	-0.18294898	-0.358034651
ST13	0.440966465	-0.058808538	-0.298007656	-0.276932484	-0.486000692
RPL3	0.355038718	-0.113310932	-0.185283497	-0.177949998	-0.344584593
JOSD1	0.086817046	0.188028643	-0.279239798	-0.143044055	-0.220807765
SUN2	0.241863557	-0.201318582	0.062696731	-0.110923455	-0.172156895
DMC1	-0.103791136	0.148234021	-0.065901224	-0.005192145	0.026480806
NFAM1	-0.466757951	0.154028356	0.230880566	0.237849052	0.451933184
CYP2D6	-0.231062817	0.102069792	-0.014357475	0.192856511	0.236991575
NAGA	-0.067790509	0.125829706	-0.09940333	0.004753952	0.006258766
RRP7A	0.358014103	-0.217158648	-0.026521859	-0.17410671	-0.296681833
KIAA0930	-0.305336819	0.002451553	0.133142851	0.308580833	0.39448398
PIK3IP1	0.430009109	-0.026354613	-0.225371008	-0.369803786	-0.522616288
EIF3D	0.319089954	-0.075551038	-0.2321564	-0.139957878	-0.315409653
APOL3	0.246628541	0.051898023	-0.099909211	-0.331216943	-0.372168493
LGALS2	0.102464014	0.03348515	-0.167904778	-0.045005854	-0.128788458
MFNG	0.288649044	-0.123218503	-0.116714957	-0.130504171	-0.260527861
TST	-0.215590356	0.275267873	-0.202912242	0.091954488	0.105495765
PVALB	0.031273878	0.086486318	-0.165203671	-0.021897365	-0.078384894
IL2RB	0.209587624	-0.11609379	0.128497402	-0.241881837	-0.226554822
OSM	-0.353070811	0.2300682	-0.005156022	0.176521313	0.286653337
SEC14L4	0.244094837	-0.105068299	-0.161010856	-0.055271058	-0.201156577
ASCC2	0.348871569	-0.12560518	-0.108478214	-0.218529823	-0.346669612
VPREB3	0.275911412	-0.249177196	-0.053578826	0.008926044	-0.141010309
GSTT1	-0.168940257	0.168262203	-0.092044019	0.080528438	0.10813133
DDT	0.185567481	-0.115585042	-0.259042987	0.126069175	-0.078736802
CECR1	0.166262471	-0.039751791	0.069327363	-0.236910231	-0.219956891
MICAL3	0.057632528	-0.210672227	0.230979033	0.014380033	0.050302839
GSC2	-0.072277615	0.071528819	-0.14950103	0.130303904	0.079093436
CLTCL1	-0.360761402	-0.017083884	0.314724848	0.256446257	0.438803184
USP41	0.119133499	-0.001931989	-0.029771472	-0.138208573	-0.159511443
PPM1F	-0.361325385	0.130861219	0.156495592	0.187083373	0.34532338
YPEL1	0.161798491	-0.17433431	0.219836832	-0.172531904	-0.129746916
ITGA9	-0.427663293	0.011612074	0.316604238	0.308266132	0.506462013
C3orf35	-0.022876907	-0.156107758	0.287454922	0.001845181	0.096705969
CTDSPL	-0.143868264	0.0590668	0.013019766	0.107368712	0.145369846
GOLGA4	-0.016282269	-0.053693094	0.208327196	-0.08223093	0.013076258
RPL14	0.348308666	-0.112760075	-0.221906895	-0.137642102	-0.324725588
RPSA	0.393820754	-0.098431047	-0.176641333	-0.260487429	-0.416667531
SLC6A6	-0.447366826	0.197737451	0.083527755	0.27697977	0.425984735
LSM3	0.292936463	-0.079697606	-0.238300102	-0.092260566	-0.272311037
OXNAD1	0.464044257	-0.063715978	-0.18595554	-0.39922892	-0.547244395
CRTAP	0.146295915	-0.056111437	-0.133260603	-0.0109403	-0.116277766
CCR4	0.014700505	0.082141565	-0.228595495	0.062171834	-0.031935977
CMTM8	0.25103241	0.047923245	-0.233838062	-0.216024223	-0.33527461
CMC1	0.095776597	-0.106961016	0.220763549	-0.17522355	-0.09988214
ZNF860	0.304459404	-0.170800175	-0.094488005	-0.105277641	-0.244347782
NR1D2	0.361374622	-0.057566346	-0.080064673	-0.355762626	-0.437648629
RPL15	0.382438733	-0.088613881	-0.126177	-0.301929152	-0.424605825
ITPR1	0.174529803	-0.128544464	0.130408519	-0.177076404	-0.165206542
LRRN1	-0.320183199	0.147711676	0.255121672	0.020689066	0.24152365
TRNT1	0.188997912	-0.056208124	0.018462554	-0.201716846	-0.221792167
SETD5	-0.055847123	-0.101130282	0.252517204	0.001266742	0.101727091
THUMPD3	0.341548746	-0.032768211	-0.174570564	-0.281009685	-0.405144295
BHLHE40	-0.242133985	0.070360171	0.018538742	0.224259269	0.273307733
IRAK2	-0.373896287	0.047065315	0.095538633	0.3745896	0.460972197
FANCD2	-0.102318646	-0.151895561	0.295574755	0.100060521	0.203741049
ATG7	-0.402253292	0.084025009	0.278959736	0.203972389	0.412322175
PPARG	-0.423226464	0.079817903	0.073905706	0.416482852	0.506595823
ODF3B	-0.116392636	0.07241236	0.044676622	0.022895504	0.084121349
TYMP	-0.18142595	0.092584697	-0.002840744	0.126732584	0.171757139
SCO2	-0.265590405	0.042420386	0.264651161	0.083370129	0.260997273
MLC1	-0.369135882	0.123786133	0.154742887	0.209421591	0.36372637
C22orf34	-0.250755223	0.037420121	0.298647802	0.040219446	0.234573312
PLXNB2	-0.121761838	0.034423071	0.060821539	0.069589321	0.123201324
TRAK1	-0.003080591	-0.133052653	0.233070162	-0.011077699	0.062491122
NKTR	0.048608887	-0.065685159	0.153083154	-0.108466173	-0.051913764
KIF15	-0.231869024	0.05317752	0.122192326	0.144318754	0.244514902
ABHD5	-0.457403329	0.148273008	0.151144577	0.301752759	0.467510798
CAMP	-0.192405043	-0.012598077	0.175366107	0.135151747	0.235135831
CCRL2	-0.02407204	0.098592602	-0.189145918	0.059288973	-0.003838507
NBEAL2	-0.486556036	0.034985048	0.300561195	0.371823919	0.573024105
CCR2	-0.057520555	0.177173904	-0.133445742	-0.052003071	-0.047266741
CCR3	-0.143451499	-0.057725508	0.112676012	0.184000504	0.226635526
CCR9	0.467583518	-0.095699927	-0.180142257	-0.36446485	-0.523561961
CXCR6	-0.010751512	0.087800015	-0.040991495	-0.072339449	-0.056168163
RNF123	0.162884303	-0.13921922	-0.025114493	-0.01139052	-0.092665762
WDR6	0.285219307	-0.195095068	0.068982005	-0.185712086	-0.241837037
RG9MTD1	0.366096092	-0.008932982	-0.152518124	-0.36775638	-0.469371519
NFKBIZ	-0.277161096	0.232044033	0.081905558	-0.007701892	0.150771136
GPR128	-0.196515306	0.162636327	-0.078742041	0.115471202	0.14894753
TMEM45A	-0.269899319	0.084563034	0.119833515	0.155653269	0.269635031
GPR15	-0.178014753	0.309667544	-0.139361053	-0.063674323	0.000401355
ST3GAL6	-0.258665581	0.072950032	0.130606098	0.146869987	0.261480229
C3orf26	0.37449551	-0.056730355	-0.264143922	-0.216134078	-0.403028135
ABHD10	0.307281876	-0.059301615	-0.230801414	-0.1473422	-0.314415885
CD200	0.349283444	-0.103003887	-0.137409335	-0.225708603	-0.360261581
PHLDB2	0.073370729	-0.060197631	0.109709547	-0.113280623	-0.079735042
CD96	0.44296304	-0.042381524	-0.182771536	-0.402336007	-0.53838828
DZIP3	0.417405488	-0.008261793	-0.120669387	-0.468005927	-0.552643262
TRAT1	0.417640043	0.02190799	-0.290183195	-0.363978152	-0.531830845
ALCAM	-0.215336272	-0.011778502	0.200917327	0.143991648	0.259582233
TIMMDC1	0.198535025	-0.037283304	-0.227686059	-0.028714565	-0.181014399
POGLUT1	0.303722236	-0.05375432	-0.134852764	-0.233078477	-0.342839346
ARHGAP31	-0.015223911	0.065306833	-0.089861604	0.007634031	-0.013994045
SIDT1	0.372454281	-0.110513256	0.018261946	-0.382207963	-0.431992942
ZDHHC23	0.196706424	-0.103468342	0.041230411	-0.166074288	-0.194508725
GRAMD1C	-0.024408809	0.113731645	-0.080555786	-0.05530281	-0.04971323
GTPBP8	0.431899432	-0.052538183	-0.236923101	-0.325833151	-0.496992426
CRYBG3	0.094677483	-0.003213772	-0.028354697	-0.103429907	-0.123787768
ARL6	0.300073175	-0.036069251	-0.093107777	-0.28880501	-0.366744008
NSUN3	0.26395749	-0.10475269	-0.029198483	-0.197460713	-0.26859433
ZNF654	-0.003303932	-0.028324729	0.131470053	-0.069423036	-0.006994567
CHMP2B	-0.018438705	0.125501362	-0.202270663	0.025114589	-0.033636298
EBLN2	-0.126557151	-0.043808399	0.206338769	0.059920101	0.161711238
MITF	-0.179468392	0.201218984	-0.060042752	0.021486058	0.082378059
FAM19A1	0.131565772	0.000338323	-0.090105265	-0.106611708	-0.161675771
GPR27	-0.408537324	0.107244355	0.154489727	0.287897229	0.435807909
SLC25A26	0.346705186	-0.13037441	0.083627253	-0.374919493	-0.395548815
ATXN7	-0.07357646	-0.064083135	0.289387364	-0.057633588	0.080930274
PRKCD	-0.511318175	0.103183563	0.230101302	0.371981099	0.564189384
STAB1	-0.260332943	-0.032866386	0.199602358	0.237571624	0.344292989
CCDC66	0.31065514	-0.064350203	-0.068223709	-0.285561002	-0.362252816
FNDC3B	-0.433695215	0.131120895	0.212623969	0.23942763	0.431900224
ECT2	-0.218061835	0.128231436	0.02857415	0.100955395	0.180894512
ATP1B3	0.093125563	-0.103902507	-0.041120605	0.050627724	-0.021968675
RASA2	0.047484099	-0.064707183	0.170320381	-0.123163862	-0.056309404
ACPL2	0.226099106	-0.094525134	0.065168006	-0.24039695	-0.252033049
SLC25A36	0.252202082	-0.090931945	0.097579917	-0.309960614	-0.302260192
MED12L	-0.343311553	0.071176302	0.166223813	0.236964528	0.373555301
EIF2A	0.265959809	0.064031438	-0.325100952	-0.180534103	-0.345075711
GYG1	-0.516292935	0.221881636	0.052823994	0.366169463	0.510451959
CPA3	-0.056129343	0.080722202	0.026547853	-0.05735487	-0.004504801
PTX3	-0.238623525	0.024069467	0.20522052	0.12270048	0.257443348
MME	-0.130616193	0.12607851	0.02326013	-0.01376279	0.059645143
P2RY1	-0.335420671	0.123838668	0.009764094	0.287531806	0.358184048
SUCNR1	-0.00697096	0.011819838	0.005906245	-0.011889358	-0.003035312
GPR160	-0.305891721	0.02897366	0.098421683	0.302275757	0.380243431
SEC62	0.273822014	-0.027386228	-0.224591994	-0.15055027	-0.298846743
NMD3	0.256013044	0.039289529	-0.202544886	-0.237969701	-0.343373394
PPM1L	-0.020062527	-0.057015779	0.181340448	-0.048962549	0.029575758
SERPINI1	0.260050724	-0.082804295	-0.127144249	-0.138015933	-0.255095953
SMC4	0.40554762	0.034733207	-0.26409037	-0.387562709	-0.534448726
MFSD1	-0.033350913	0.074657883	-0.001122203	-0.056812448	-0.023117136
ACPP	-0.363693361	0.049569448	0.179511114	0.284212798	0.419317352
ATP2C1	-0.215906851	0.076030047	0.12024238	0.091708299	0.200542627
MRAS	-0.098061369	0.054042081	0.00566642	0.056677738	0.086909322
IL20RB	-0.143866666	-0.071853736	0.225065231	0.107174581	0.207615285
CD86	0.040188479	0.18472513	-0.153740334	-0.181701074	-0.188001708
SLC15A2	-0.06942154	-0.164616055	0.254177646	0.107627603	0.181054743
EAF2	0.016156945	-0.124952183	0.042832511	0.115156985	0.083274198
PARP15	0.1487044	-0.150792847	0.129613294	-0.109140345	-0.10691828
DTX3L	-0.020261047	0.055227887	-0.027027368	-0.025546257	-0.015691461
FAM162A	0.266966885	-0.068315499	-0.174455699	-0.127053683	-0.264845797
CSTA	-0.18606422	0.123154171	-0.069396197	0.148001335	0.168859208
DIRC2	-0.260839632	0.052702501	0.220093061	0.10086551	0.257533813
PARP14	0.069411404	-0.137102264	0.206867607	-0.084164691	-0.029455845
C3orf37	0.408784381	-0.107814106	-0.157335331	-0.284985557	-0.434781216
GP9	-0.234046601	0.118987376	-0.06631032	0.218282751	0.240431046
ABTB1	-0.424787567	0.1320005	0.156979351	0.273846166	0.434713053
CLASP2	0.089455723	-0.103975707	0.193619445	-0.147089159	-0.085713364
SGOL1	-0.120986866	-0.010910627	0.094831391	0.102516332	0.15524404
SATB1	0.482825788	-0.111051375	-0.071222735	-0.45848238	-0.562754066
TBC1D5	-0.111403834	-0.079639993	0.212379469	0.083623422	0.172405927
ANKRD28	-0.102129882	0.134855375	0.075135643	-0.110739596	-0.00464526
EOMES	0.151504838	-0.017800108	-0.039915814	-0.152523623	-0.187644484
SLC4A7	0.185475602	-0.091731319	0.163979037	-0.272909091	-0.225754639
OSBPL10	0.19667594	-0.148161682	0.03114033	-0.094788159	-0.148952421
TOP2B	0.37442333	-0.121496595	0.011711618	-0.363934909	-0.422422301
RPL35A	0.339941528	-0.100088679	-0.202510602	-0.160432915	-0.330546364
IL5RA	-0.169357673	-0.031635164	0.168379554	0.135582394	0.222403983
TMEM40	-0.162903954	0.156888294	-0.11897881	0.111282437	0.118262788
RPUSD3	0.129609503	-0.007471177	-0.18381448	-0.01193112	-0.123881589
IQSEC1	-0.238477646	-0.053372591	0.285769276	0.161185753	0.307258416
EIF4A2	0.356854557	-0.096532447	-0.028634788	-0.339397084	-0.4092312
AC069257.9	-0.35459421	0.029910419	0.126891949	0.344478367	0.440517886
IL1RAP	-0.397862937	0.158017878	0.043951695	0.29750977	0.404751195
RTP4	0.245877321	0.012988376	-0.216755614	-0.174713203	-0.299683727
AC022498.1	-0.171642453	-0.069735239	0.31848981	0.062292002	0.217776081
ST6GAL1	0.439548106	-0.12518933	-0.157932884	-0.303197565	-0.461992549
LPP	-0.101525649	-0.011014154	0.206726297	-0.021305102	0.094637679
ZNF639	0.243754907	0.023118521	-0.027806225	-0.349277828	-0.361880306
NDUFB5	0.238704571	-0.014544981	-0.215319489	-0.127405855	-0.263654775
B3GNT5	-0.388288963	0.149585932	0.136830798	0.215610295	0.371784605
ATP11B	-0.26627519	0.00757982	0.202714731	0.186614486	0.313360636
USP13	0.213190816	-0.133420643	0.108223952	-0.205156217	-0.209242031
TTC14	0.361784434	-0.076686592	-0.144304423	-0.274048572	-0.401135146
RP11-884K10.5	0.207995398	0.029483022	-0.282151225	-0.088255283	-0.242056724
TKT	-0.349339849	0.048728724	0.138624022	0.300660684	0.411650464
FHIT	0.464768247	-0.105986028	-0.112428833	-0.404681912	-0.529670073
ARF4	0.152819996	0.065725293	-0.33080671	-0.01970364	-0.18345937
THOC7	0.205516643	0.01860989	-0.189969571	-0.149276788	-0.255284455
GPX1	0.06742438	-0.066989647	0.03844037	-0.033843122	-0.043813343
RPL29	0.214105005	-0.086345086	-0.197787943	-0.007713688	-0.165338796
TWF2	-0.031022804	-0.038022836	-0.127636703	0.206938076	0.11803906
C3orf62	-0.313088811	0.104176568	0.171639646	0.143841908	0.297393951
QARS	0.267251316	-0.067510899	-0.205669846	-0.101589782	-0.256835449
IMPDH2	0.322820613	-0.091219462	-0.213717075	-0.139200986	-0.311245863
C3orf71	-0.032200678	-0.040364139	-0.074628853	0.166031087	0.106356118
PFKFB4	-0.482946669	0.18596285	0.096450163	0.332049501	0.484195594
TRANK1	0.202390836	-0.034319588	0.076516621	-0.301263397	-0.278829846
LRRFIP2	-0.286793877	0.005673744	0.287384894	0.144778995	0.31956555
ANO10	-0.334575027	-0.03803257	0.343978588	0.223827097	0.412747939
HIGD1A	-0.036906889	0.155895357	-0.274941169	0.071261918	-0.014820815
ZNF852	0.271982004	-0.204621575	0.088537914	-0.170776448	-0.219620094
CX3CR1	-0.04545065	0.043650933	-0.078889793	0.070724534	0.046553248
CSRNP1	-0.281076169	0.181990606	0.061258892	0.08564332	0.210082029
ULK4	0.156725084	-0.086030955	0.043884896	-0.136833474	-0.154800001
LTF	-0.227446511	-0.003368543	0.147136366	0.19566607	0.284689576
CCR1	-0.325572681	0.257057969	0.028705091	0.071024514	0.211736063
LZTFL1	0.484731255	-0.088584469	-0.17166861	-0.405731869	-0.557312984
CDC25A	-0.218291909	-0.136394473	0.268892452	0.263676212	0.362430581
SETD2	0.026429122	-0.07024204	0.228166633	-0.135981431	-0.037993514
EIF2C3	-0.01595745	-0.115121664	0.249466957	-0.032324154	0.058985353
EIF2C4	-0.489469519	0.155415388	0.244153128	0.256203835	0.479137825
MACF1	-0.022646567	-0.053244788	0.168877225	-0.039847404	0.033342135
NDUFS5	0.217371908	-0.025131413	-0.268334797	-0.036919222	-0.207521072
UTP11L	0.180357917	0.031577238	-0.235855436	-0.092550491	-0.218206224
CCDC30	0.048762317	0.038622056	0.101027214	-0.209585223	-0.136111572
YBX1	0.369882572	-0.084670423	-0.200047114	-0.226014143	-0.388700291
KIAA1524	0.002994397	0.009543277	0.136938876	-0.135933839	-0.053643976
IFT57	0.259384414	-0.129293255	-0.077894443	-0.114632965	-0.22437874
SENP7	0.314629501	0.001501435	-0.095517117	-0.359640346	-0.422584284
CBLB	0.240141983	-0.06061081	0.096002118	-0.334141113	-0.313438978
RPL24	0.352888046	-0.119436582	-0.198434157	-0.155002706	-0.331813967
IMPG2	0.250101811	-0.072311479	-0.018845977	-0.232409908	-0.282736974
WDR52	0.108547802	-0.01970148	0.086394181	-0.198978776	-0.161654105
CD200R1	0.334975908	0.008174678	-0.176042056	-0.327816361	-0.434300587
BTLA	0.391615251	-0.09468967	-0.158136285	-0.278635101	-0.422523537
GCET2	0.514223727	-0.043871562	-0.27403586	-0.421029588	-0.611874103
DPPA4	0.273682953	-0.070584617	-0.075464323	-0.218860866	-0.301396235
B4GALT4	-0.076759482	-0.08852875	0.124884802	0.123241571	0.157137961
ZBTB20	0.081306542	-0.028299504	0.08170835	-0.144793315	-0.113193716
SPICE1	0.189538919	-0.072003176	0.059833282	-0.216147102	-0.219699218
KIAA1407	0.290123728	-0.07517495	-0.019131078	-0.284142896	-0.33707387
KIAA2018	-0.03846207	0.010592745	0.110916747	-0.056911728	0.012206983
CCDC58	0.409063636	-0.149901728	-0.026276861	-0.339812753	-0.433669883
GOLGB1	-0.093782067	0.074607855	0.059414645	-0.024547001	0.045410648
POLQ	-0.239720687	-0.05187201	0.271211074	0.173412302	0.311887544
HGD	-0.043631266	0.107836923	-0.068848614	-0.030289234	-0.020098474
FSTL1	0.101682136	0.003422194	-0.016860604	-0.132448857	-0.143487766
PROS1	-0.18949065	0.089889711	0.000335926	0.13903738	0.184903496
PROK2	-0.405734854	0.251273449	0.037102484	0.18399168	0.329234273
EIF4E3	-0.189617724	0.001906303	0.104526085	0.172210337	0.238188151
FOXP1	0.310802788	-0.147798409	0.079741008	-0.296963312	-0.326554931
FRMD4B	-0.270270521	0.23509598	-0.04268593	0.086109916	0.174678599
ROBO1	0.009414878	0.043495272	-0.012702746	-0.063031306	-0.051110581
GBE1	-0.333609772	0.051523018	0.174774298	0.243492665	0.37589535
DNAJC6	0.181406843	-0.089147561	-0.078942157	-0.060805609	-0.150943318
RAVER2	0.012146627	-0.090714479	0.227491905	-0.086780767	0.002086834
LEPROT	-0.147125508	0.162614896	-0.024299038	-0.000658893	0.062429415
TCTEX1D1	-0.286086916	-0.026224562	0.220846178	0.245939751	0.368494738
IL23R	0.122605234	-0.026832582	0.024800886	-0.155415069	-0.15681905
GADD45A	-0.407683053	0.096574035	0.117844486	0.33331146	0.455525499
IL12RB2	-0.048731338	0.050101892	0.196321961	-0.17165436	-0.035863321
ACADM	0.172256995	-0.010201575	-0.187493844	-0.06458844	-0.181095665
RABGGTB	0.347976237	-0.11046752	-0.069618806	-0.272050138	-0.371232478
FPGT	-0.001280457	0.050629262	-0.159035293	0.068467536	0.000417357
NEXN	-0.141398282	0.129650252	-0.040488259	0.051439422	0.090393806
AK5	0.571350575	-0.119060954	-0.232723094	-0.431481033	-0.634023262
ST6GALNAC3	-0.385843576	0.080406292	0.163629616	0.285792331	0.426262922
PRKACB	0.450069219	-0.032956404	-0.198365847	-0.411978371	-0.55291959
DNAJB4	0.264083337	-0.063719861	-0.121368014	-0.175347506	-0.280720143
IFI44	0.26159508	-0.138203098	0.035308321	-0.203135234	-0.252355176
IFI44L	0.196465398	-0.107126211	0.052268502	-0.170163654	-0.193929688
RPF1	0.315029383	0.07440329	-0.295868141	-0.288958632	-0.433613981
PKN2	-0.127049009	0.064498739	0.159605682	-0.050493677	0.073061369
ZNF326	0.16534039	-0.091018392	0.136524069	-0.222002853	-0.189606045
LRRC8B	-0.083492328	-0.037763627	0.12456881	0.061919761	0.118520232
CDC7	0.0254109	-0.036783326	0.062503778	-0.038131432	-0.019655934
KIAA1107	0.105123942	0.011534411	0.034615216	-0.193116577	-0.171267306
BTBD8	0.093370495	-0.074124294	0.162738605	-0.167624209	-0.110635039
RPAP2	0.230566578	-0.109205758	0.090290598	-0.247830808	-0.251827693
EFCAB7	0.357958914	-0.091544884	-0.126506599	-0.26330027	-0.386764496
CACHD1	0.312397952	0.029263752	-0.130382978	-0.365209804	-0.435568794
RPS8	0.350476453	-0.073925493	-0.232120627	-0.18616805	-0.361783775
KIF2C	-0.193621741	0.019735839	0.117331687	0.141798825	0.223166023
UROD	0.046455065	-0.077240085	-0.137609849	0.162039444	0.047675399
PLK3	-0.282630923	0.087111737	0.127634105	0.16315345	0.283093359
AKR1A1	0.191805156	-0.056726463	-0.227163233	0.007445821	-0.153050391
CMPK1	0.373180513	-0.058387011	-0.225976021	-0.244976568	-0.41080148
RNF11	0.143156042	0.000650018	-0.113124405	-0.103358879	-0.171750377
FOXE3	-0.028395359	0.015350962	-0.135321266	0.135244112	0.065740334
BTF3L4	0.305614506	0.007545709	-0.290438324	-0.186958647	-0.358124819
GPX7	0.359878731	-0.110047179	-0.31241881	-0.079366671	-0.317202465
HOOK1	0.410184099	-0.041356725	-0.139579718	-0.395259418	-0.505265276
FGGY	-0.273490618	0.096533298	0.168918423	0.101494162	0.248928721
INADL	0.154998834	-0.041656129	0.109027545	-0.25281428	-0.213739741
ATG4C	0.230139366	-0.054434871	-0.031753034	-0.218332857	-0.267453162
ERMAP	0.11075322	-0.082615338	0.008178452	-0.046431944	-0.0819051
CDC20	-0.213250509	0.061997847	-0.079460755	0.280281997	0.268854743
MPL	-0.199774363	0.149075076	-0.013030427	0.082187149	0.147179658
SLC22A15	-0.386045801	0.062955777	0.279600037	0.210219692	0.409047682
MAB21L3	-0.214516657	0.056462591	0.001279893	0.219989009	0.252179964
CD2	0.47093921	-0.008169564	-0.280027506	-0.40524241	-0.582291832
CD101	-0.152209637	0.196113359	0.110268455	-0.156751704	-0.001785231
WDR3	0.39344344	-0.056117733	-0.172838125	-0.32243824	-0.457526515
FAM46C	0.212310101	0.031108394	-0.133873143	-0.224763717	-0.293384421
FAM72B	-0.246344526	0.142184229	0.049794806	0.10265385	0.201754322
NBPF9	-0.056145743	-0.085767405	0.31298102	-0.072082198	0.069742343
NOTCH2NL	-0.092035887	-0.046756816	0.296794592	-0.062452712	0.088615848
RBM8A	0.266401701	0.013124499	0.026628397	-0.414040683	-0.40071699
GPR89C	0.337699628	-0.073127373	-0.023385492	-0.34988091	-0.405704219
GPR89B	0.334645634	-0.106492124	0.009934121	-0.327743825	-0.379384636
NBPF16	-0.055517021	-0.085913758	0.325597159	-0.083664696	0.065272576
LRIG2	0.236900683	-0.237009677	0.121497037	-0.104892125	-0.148392924
CCDC18	0.134094483	-0.0831524	0.061712943	-0.12461699	-0.130470888
FNBP1L	-0.165305851	0.018739086	0.077650629	0.137890836	0.195356255
PTBP2	-0.020354104	-0.062639512	0.16423449	-0.02589829	0.040377578
TMEM56	0.063449601	0.030129829	-0.041617638	-0.094922555	-0.10703691
AGL	0.009260514	-0.17013706	0.191075311	0.059842874	0.092524717
CDC14A	0.249284482	0.01113372	0.007624009	-0.370880338	-0.36878996
CCDC76	0.38845893	-0.14967598	-0.051863908	-0.289183241	-0.396936645
S1PR1	0.436777828	-0.124553917	-0.25047112	-0.220203959	-0.43141942
AMY1C	0.105316255	-0.006764426	0.110720736	-0.233587814	-0.176511137
AMY1A	0.105316255	-0.006764426	0.110720736	-0.233587814	-0.176511137
AMY2A	0.128826211	-0.015899706	0.106520098	-0.25006417	-0.200148788
AMY2B	0.150610428	-0.060130676	0.100838483	-0.213752051	-0.187478293
RNPC3	0.227804031	-0.236780089	0.182563842	-0.145285821	-0.153586809
GPSM2	-0.401337154	0.075991663	0.160931252	0.315974101	0.453382086
KIAA1324	-0.350425971	0.110697441	0.092370458	0.255484594	0.367818592
SARS	0.370029615	-0.041825875	-0.286975422	-0.210996414	-0.404122816
GSTM4	-0.253051291	0.135085809	0.191325218	-0.000399784	0.176453327
CSF1	-0.394420242	0.089327124	0.225238018	0.232045151	0.411893854
GSTM5	0.031023598	0.057612575	-0.043271362	-0.086577842	-0.086411338
GSTM1	-0.031262491	-0.045326954	0.102612791	0.018420403	0.057600788
CHI3L2	0.505186041	-0.120558416	-0.338362742	-0.24549682	-0.507046211
C1orf162	-0.000691595	0.039277552	-0.165716703	0.089299909	0.012347962
FCRLA	0.27768857	-0.146598631	-0.088108158	-0.107199487	-0.231036946
MGST3	0.089647725	-0.072515677	-0.221495618	0.167536582	0.006181156
PBX1	-0.219199301	0.153963406	-0.01055918	0.10038523	0.169535889
NUF2	-0.140889644	0.006597802	0.103689901	0.098206752	0.164390263
DAP3	0.296752487	-0.079082753	-0.24317154	-0.094246971	-0.276912109
RAB25	0.26100268	-0.004396294	-0.240809511	-0.15075609	-0.29765608
APOA1BP	0.320146065	-0.098622653	-0.17798641	-0.155995852	-0.310890709
SLC25A44	-0.350977574	0.19514164	0.008526005	0.210621267	0.312886873
SEMA4A	-0.473151458	0.159215198	0.192298766	0.272894276	0.46747466
PEAR1	-0.308491731	0.101293137	0.086987398	0.214633869	0.318477171
PYHIN1	0.259412472	0.019789029	0.014787642	-0.403349127	-0.393598059
MNDA	-0.32421462	0.227999632	-0.017837469	0.150013363	0.251149778
CD1C	0.256170125	-0.1084848	-0.174119942	-0.056049565	-0.211290065
FCER1A	0.395541515	-0.073872962	-0.132313626	-0.335572965	-0.455542002
SLAMF8	-0.233012107	0.088257654	-0.052169648	0.247596411	0.264046362
FCRL6	0.293578093	-0.131734715	0.047783367	-0.267709116	-0.307850361
PEA15	0.096341087	0.11834213	-0.266820129	-0.069623018	-0.17172445
SLAMF7	-0.106555202	0.06781188	-0.012352169	0.064876009	0.09123035
LY9	0.436923545	-0.039858019	-0.192257386	-0.389216298	-0.529376281
UFC1	0.210373582	0.019873621	-0.27070443	-0.088036553	-0.239672448
TOMM40L	-0.435286637	0.154832142	0.232343334	0.191436001	0.405800421
FCER1G	-0.413327937	0.228802004	-0.046778309	0.298569887	0.386142906
FCGR2B	0.129019884	-0.131921313	-0.022224004	0.023273249	-0.052108716
FCGR2C	-0.265575946	0.137976068	0.01659298	0.164148374	0.242987471
HSPA6	-0.493237011	0.263640456	0.002153366	0.319311777	0.452685716
FCGR2A	-0.463658836	0.261302568	-0.07601692	0.348791322	0.435672747
LCE2C	-0.276252944	0.144278466	0.045530156	0.145249163	0.243721005
S100A9	-0.394922607	0.116989521	0.064802772	0.332762063	0.433474663
RPS27	0.351473321	-0.045507551	-0.281474526	-0.184644593	-0.375740179
AQP10	-0.152588522	0.142159726	-0.044857665	0.053371723	0.095749479
HAX1	0.24974012	-0.081492261	-0.21094623	-0.052974202	-0.216970203
IL6R	-0.319443348	0.028726549	0.218468281	0.217787705	0.36451417
HIST2H2AC	0.047306788	-0.027792052	-0.177970451	0.1265723	0.01126166
HIST2H3A	-0.252998755	-0.014505425	0.003852635	0.370870093	0.373926969
HIST2H2AA4	-0.128790859	0.060402599	-0.149588634	0.224997817	0.170404717
HIST2H4A	-0.223493589	0.180407372	-0.064479353	0.116019528	0.166356978
FCGR1A	-0.401997938	0.264831731	-0.025197538	0.213661815	0.329319044
AL358813.2	-0.055941125	-0.090523009	0.221797547	0.013119916	0.100800957
PRUNE	0.05681474	0.088837213	-0.192578718	-0.03724597	-0.109039058
ADAMTSL4	-0.352930785	0.077222215	0.158457398	0.248677833	0.383819873
PSMB4	0.285388815	-0.064585081	-0.269277556	-0.076060112	-0.266807053
NPL	-0.439432011	0.233709501	0.062313023	0.233902145	0.386653031
LAMC1	-0.108959716	-0.074313329	0.229269935	0.058149929	0.158876713
RGL1	-0.249589339	0.128142981	0.030974191	0.14310667	0.225290231
SWT1	0.051026089	0.02788292	-0.02901138	-0.085299873	-0.090867161
C1orf21	0.052675846	-0.114941654	0.171320683	-0.061020222	-0.016197612
PLA2G4A	-0.201865381	0.092502202	0.091958186	0.073478102	0.173133356
C1orf27	0.107519854	-0.02753944	0.061663081	-0.165194455	-0.145449946
RGS1	0.146405106	0.188189579	-0.09575893	-0.385259487	-0.360021003
RGS18	-0.001288677	0.143189618	-0.195111898	-0.029808675	-0.077068258
CFH	-0.210610038	0.164185709	0.092752704	-0.015251496	0.11714892
RGS2	-0.071370777	0.181411753	-0.089503478	-0.076548551	-0.044451041
CAMSAP2	0.392951779	-0.03344297	-0.139521143	-0.382274689	-0.488210064
PPP1R12B	0.012537433	-0.121640008	0.277800507	-0.087563046	0.01616798
BTG2	0.043640995	0.069487186	-0.022425757	-0.138861553	-0.121863419
ATP2B4	-0.249824787	0.065207495	0.139325081	0.137795371	0.253662005
SNRPE	0.383150113	-0.11041844	-0.169571934	-0.234904101	-0.3920997
LAX1	0.374032629	-0.036945385	-0.138543805	-0.35175504	-0.458149241
POU2F1	-0.136482907	-0.003710456	0.193463992	0.028844768	0.141501392
MPZL1	-0.159589735	0.098212409	0.03146477	0.058654327	0.125128671
C1orf112	0.036874293	-0.035804758	0.008649986	-0.008974783	-0.021113425
ATP1B1	-0.208154435	0.122965918	0.008965369	0.11141552	0.177528672
XCL1	0.100941815	-0.108063617	0.052064924	-0.035052179	-0.056581088
FMO4	0.253965479	-0.026070398	-0.029409163	-0.293366682	-0.329164281
DNM3	-0.207801091	0.129175392	-0.024521932	0.131187693	0.180964309
PRRC2C	0.018401358	-0.053822456	0.175584351	-0.102258532	-0.026692615
RABGAP1L	-0.019507922	-0.050488267	0.182378988	-0.059767349	0.02226466
PRDX6	0.024713169	0.0417584	-0.211727501	0.090072104	-0.012753416
FASLG	0.135023148	-0.011346951	0.016280764	-0.187081859	-0.186785061
GPR52	-0.12542986	-0.033976456	0.212273899	0.039458233	0.148996403
RALGPS2	0.253498193	-0.190423583	0.031515401	-0.115480342	-0.189968216
C1orf220	0.110128632	-0.186697813	0.1839976	-0.051972079	-0.033656412
CEP350	-0.125680081	-0.014498382	0.191958814	0.030125279	0.136788272
QSOX1	-0.433395703	0.024467624	0.273654412	0.335435656	0.515044477
CACNA1E	-0.403089999	0.109701611	0.083370178	0.338328763	0.446612196
MDM4	0.096923018	-0.23695921	0.350444523	-0.107098203	-0.015919862
TMCC2	0.152430428	-0.025132394	-0.192660331	-0.011500834	-0.137052862
CTSE	0.144491536	-0.015496088	-0.069518888	-0.120341602	-0.171115103
FAM72A	-0.25065987	0.148865427	0.049563742	0.099544123	0.201624121
SRGAP2	-0.319659131	0.034355038	0.226309212	0.203436929	0.357157806
PFKFB2	-0.406759776	0.056780041	0.186295412	0.328504482	0.471951415
C4BPA	-0.304944323	0.258218105	0.030720004	0.038803385	0.180584115
CR2	0.337860054	-0.187149254	-0.005639583	-0.205947479	-0.302613839
CD55	-0.31638556	0.156995634	0.032391057	0.194959424	0.292785076
CR1L	-0.37244349	0.063246577	0.149215573	0.303513701	0.427704119
CR1	-0.41373395	0.136847796	0.151929761	0.25596881	0.415801011
G0S2	-0.122414987	0.179912617	-0.039481871	-0.046295704	0.015146045
TRAF3IP3	0.436847006	-0.097858164	-0.21254311	-0.290436375	-0.468087892
DTL	-0.156337574	-0.029031803	0.099814119	0.173008043	0.22150481
TRAF5	0.306720576	-0.103654089	0.040788257	-0.319326624	-0.351289034
RCOR3	-0.059124273	-0.066272799	0.246221508	-0.037466567	0.075076931
RPS6KC1	-0.045793952	-0.049776287	0.227306449	-0.062836458	0.045903753
FLVCR1	-0.044895127	0.042637	0.092880414	-0.077144266	-0.003805152
RRP15	0.374771583	-0.040967032	-0.143766072	-0.342647914	-0.453839833
CENPF	-0.166954835	-0.007691051	0.111272703	0.148100447	0.212979469
KCTD3	0.124803568	-0.094082074	0.15370505	-0.175866261	-0.133862077
LYPLAL1	0.186146995	-0.010994454	-0.034343748	-0.215320855	-0.24522699
HLX	-0.515928757	0.117441628	0.25002429	0.341260488	0.551339368
MOSC1	-0.534362051	0.148489271	0.262479929	0.312845808	0.544440896
DISP1	0.210233889	-0.0519427	0.034193932	-0.25099087	-0.260802742
FAM177B	0.115285693	-0.051385224	-0.016023924	-0.075533786	-0.110985826
CCNL1	-0.128012003	0.153938098	0.118816963	-0.138994428	0.001296183
VEPH1	-0.048512685	0.165520814	-0.112496468	-0.066415218	-0.055198827
PLCH1	-0.218225041	0.076456376	0.002697862	0.195982049	0.238025461
TMEM14E	-0.029808325	0.193089612	-0.144780569	-0.10323254	-0.098652612
P2RY12	0.01201617	0.144090303	-0.13322114	-0.103190092	-0.115130051
P2RY13	-0.380429316	0.272864988	0.002586815	0.148230963	0.282701135
P2RY14	-0.072038185	0.158806455	-0.003443405	-0.118399586	-0.047296254
GPR171	0.260100739	0.179083294	-0.40040276	-0.268174713	-0.424078095
TRIM59	0.319502036	-0.042687052	-0.127120555	-0.277318935	-0.378180815
IFT80	0.361084883	-0.01326259	-0.096157057	-0.403418848	-0.474674632
LXN	-0.021920977	0.043952229	-0.169395994	0.115638694	0.039293438
WDR49	0.17511094	-0.012377856	0.023768505	-0.248190787	-0.245247046
SERPINI2	0.080009378	-0.04372088	0.10459518	-0.141194034	-0.1033943
GOLIM4	0.034068048	-0.011406298	0.121476203	-0.136727206	-0.073522412
XRN1	-0.060735462	-0.039268809	0.216635436	-0.047407861	0.060375308
GK5	-0.092084293	-0.159674925	0.295090338	0.097045155	0.196675448
ATR	0.192683146	-0.050803607	0.074730255	-0.263080384	-0.248751424
TFDP2	0.430888323	-0.160443113	-0.147675559	-0.25063695	-0.419086022
PIK3CB	-0.355588726	0.099135206	0.215041238	0.17282113	0.350110153
COMMD2	0.13217935	0.090750535	-0.35526204	-0.004693351	-0.1706149
HLTF	0.294208628	-0.031713695	-0.091397722	-0.288172631	-0.363019328
PLSCR1	-0.485273309	0.257170628	0.08128249	0.248808153	0.424195511
SLC9A9	-0.107065582	0.212161741	-0.107302888	-0.054242329	-0.017518519
PLOD2	-0.139096714	0.076462383	-0.004000075	0.091075096	0.127004212
ITGB5	-0.133196731	0.112410908	-0.089845777	0.106755834	0.109613166
HEG1	-0.013615422	0.049834294	0.079382387	-0.119298019	-0.051349356
H1FX	-0.024257253	-0.030729291	-0.038198746	0.109944591	0.075125436
PLXND1	-0.283597495	0.092723619	0.057395566	0.21738254	0.299793806
MGLL	-0.322020293	0.183761352	0.038757686	0.15989563	0.273479058
GATA2	-0.260309545	0.119181288	0.099589259	0.1113153	0.228943459
NPHP3	0.005028247	-0.080663159	0.141702564	-0.016711312	0.027919984
MRPL3	0.37057714	-0.075617934	-0.267522586	-0.181310593	-0.378459765
ASTE1	0.377984085	0.035654196	-0.343923812	-0.281270658	-0.472483028
TMCC1	-0.158726651	0.012481272	0.150879837	0.074128342	0.170376738
DBR1	0.304885917	-0.078918896	-0.141534875	-0.193727317	-0.318580549
CEP70	0.344631795	0.001241981	-0.086286229	-0.409227322	-0.46789252
CCDC14	0.231844808	-0.029587627	-0.072719859	-0.220057032	-0.281489565
MYLK	-0.149040324	0.134874744	-0.069864844	0.08021981	0.104974267
PARP9	-0.183270322	0.181687101	-0.089127624	0.079273169	0.114955596
ZNF141	0.338662814	-0.124818438	-0.057332856	-0.249569283	-0.347887279
NDUFB4	0.18201819	-0.019077115	-0.286470789	0.019746695	-0.157468219
ZNF595	0.203819355	0.025754152	-0.067142974	-0.263090456	-0.295794119
CRIPAK	-0.244974413	0.054021373	0.308861774	7.92E-05	0.207511229
S100P	-0.471278752	0.116870446	0.128297493	0.384843603	0.523937046
KIAA0232	-0.35257753	0.117058133	0.126348521	0.220219661	0.354840417
CEP19	-0.282523892	0.115492092	-0.042586945	0.270474244	0.305999313
ZDHHC19	-0.391733775	0.047814155	0.062705544	0.426881253	0.495387832
TFRC	-0.02606202	-0.051145764	0.016056615	0.0941206	0.081176774
ATP13A3	-0.24851053	0.010567583	0.11239197	0.235676502	0.311721314
TNIK	0.06813108	-0.000684985	0.060272769	-0.146458646	-0.114361764
RPL22L1	0.354730925	-0.108049332	-0.226971035	-0.148837235	-0.33689033
DNAJC19	0.351718576	-0.097774514	-0.128084801	-0.244492034	-0.371459649
MRPL47	0.202537427	0.010895307	-0.255024371	-0.078072211	-0.224549368
TNFSF10	-0.183884533	0.327931733	-0.266443068	0.028860912	0.028780889
NCEH1	0.038617739	-0.049789538	-0.068349046	0.074721391	0.012360677
PLD1	-0.417385524	0.041164764	0.274820311	0.28867466	0.475946497
LIPH	-0.136261205	0.079377977	-0.06298507	0.134027686	0.13753189
IGF2BP2	-0.091913946	0.045952843	0.071373053	0.002585056	0.066502649
DCUN1D1	0.151279555	0.02252936	-0.122317472	-0.137380494	-0.201472838
LAMP3	-0.008451676	0.074806356	0.001486311	-0.094105983	-0.059578992
BCL6	-0.503626488	0.186128611	0.184865094	0.284303528	0.487556746
CRYGS	0.196406317	-0.054169927	0.014047389	-0.211114036	-0.233011868
DGKG	-0.391617555	0.048534136	0.308702374	0.2130262	0.422170597
ANXA3	-0.480782179	0.20128304	0.106705385	0.298724356	0.463504524
MRPL1	0.343615656	-0.041016284	-0.129266144	-0.311532652	-0.413571476
CEP135	0.09245262	-0.068219155	0.053913063	-0.080511696	-0.082931981
SRD5A3	0.26689471	-0.129217361	-0.157363345	-0.056537315	-0.211797099
KIT	-0.034530925	0.136239289	0.09487558	-0.224303874	-0.108292931
DCUN1D4	0.108530095	-0.001558316	0.092835694	-0.229903	-0.180794609
STAP1	0.354676454	-0.044199922	-0.145322426	-0.308669668	-0.42161107
PAICS	0.312689792	-0.00314827	-0.248987143	-0.217734695	-0.370241533
SRP72	0.385495344	-0.004026091	-0.268947523	-0.3010941	-0.467491805
[truncated: 2,605 more rows]
