# Supplementary material for: Weighted Gene Co-expression Network Analysis of Key Biomarkers Associated With Bronchopulmonary Dysplasia
Source: Front Genet. 2020 Sep 9;11:539292. doi: 10.3389/fgene.2020.539292 (PMC7509191; doi:10.3389/fgene.2020.539292)
Supplement: Supplementary file 7 [file Table_7.XLSX]

## Sheet: Red module
	IMConn	GSM804214	GSM804215	GSM804216	GSM804217	GSM804218	GSM804220	GSM804223	GSM804230	GSM804235	GSM804236	GSM804239	GSM804240	GSM804241	GSM804250	GSM804251	GSM804256	GSM804257	GSM804258	GSM804260	GSM804261	GSM804262	GSM804263	GSM804264	GSM804268	GSM804272	GSM804273	GSM804274	GSM804277	GSM804278	GSM804280	GSM804282	GSM804285	GSM804290	GSM804304	GSM804310	GSM804312	GSM804314	GSM804315	GSM804219	GSM804221	GSM804222	GSM804227	GSM804231	GSM804233	GSM804234	GSM804238	GSM804242	GSM804243
CDR2	1.29886	9.10108	8.6293	9.12629	9.08457	8.87105	9.29312	9.10679	8.54581	8.72137	9.12907	9.03565	9.04142	8.70348	8.82413	8.67413	9.38158	8.71821	9.04952	8.95601	8.99715	9.08844	8.85945	8.67327	8.95692	8.4099	8.02377	8.38694	8.75464	7.9507	8.04079	9.03412	8.89655	8.94717	8.67586	8.34941	8.60855	8.82413	8.88007	9.05899	9.10567	9.0272	8.00496	8.70186	9.46868	8.73979	8.50185	8.88336	8.46147
SLFN5	0.77699	10.8376	10.494	10.7351	10.4917	10.5311	10.7635	10.7508	10.6232	10.3082	10.3964	10.494	10.626	10.3157	10.4085	10.2116	10.841	10.4917	10.7604	10.4854	10.5737	10.5841	10.5683	10.4742	10.6886	10.6128	10.0517	10.8966	10.3821	10.0291	10.4544	10.6684	10.8136	11.0112	10.4964	10.1362	10.7203	9.94901	10.4522	10.4854	10.8032	10.4628	9.77834	9.88934	10.8136	10.3705	9.8058	10.213	10.088
NOL11	0.529289	7.67773	7.78247	7.92883	7.86188	8.0991	7.87889	8.4388	8.13651	8.35529	8.44283	8.26416	8.10233	8.17295	8.28721	8.11094	8.52759	7.87224	8.19045	8.09483	8.15545	8.45746	8.05419	8.32287	8.20857	8.14668	7.80966	8.48552	8.30046	7.67619	7.50489	8.01575	8.07937	7.94044	7.68702	7.82466	7.78608	7.48111	7.68227	8.11445	8.09786	8.31868	7.5612	8.24305	7.83669	8.00625	7.88212	8.19242	7.69686
NOG	3.02026	8.98396	8.48615	9.16756	8.91198	8.60037	9.31485	9.60366	8.54727	8.29649	9.18367	9.54294	9.16991	8.47344	8.56051	8.9134	9.67576	8.80888	8.78899	8.95355	9.03881	9.37495	9.05239	8.37531	9.53709	8.8692	8.46147	8.46377	8.35806	7.32722	8.72611	9.52569	9.29034	8.69369	8.2594	8.45812	8.68707	8.50325	8.94069	8.92903	9.00763	8.92769	7.20176	8.14855	8.93967	8.29231	8.47745	8.71733	8.38554
IGF2BP1	0.369597	6.24794	6.44348	6.25721	5.96043	6.26556	5.85644	6.12594	6.38876	5.96322	5.87464	6.04765	6.22968	6.01413	6.7641	6.63505	5.94555	6.01045	6.30736	6.37325	6.47066	5.93275	6.11247	6.22518	5.86218	6.37297	6.28661	6.56013	5.93946	7.51039	6.35763	6.25533	6.30556	6.04577	6.19483	6.8063	6.47636	6.61185	6.5022	6.28563	6.29469	6.13678	7.68786	6.77545	6.28125	6.41855	7.07077	6.25533	5.9715
MLLT3	0.797199	8.39132	7.94186	8.14886	7.91646	7.79584	8.34708	8.74552	8.44529	8.42385	8.60569	8.17987	8.33324	8.06646	8.23157	8.21387	8.5198	7.77155	8.2033	8.12357	8.15991	8.81437	8.38301	8.51305	8.7039	8.88736	8.51695	8.70579	8.8651	8.38922	8.48552	8.84753	8.97685	8.36169	8.19176	8.36978	8.63096	8.41204	8.41868	8.01547	8.67452	8.31286	7.44138	8.72946	8.37749	8.07992	8.25864	8.54859	7.65256
AQP3	0.348088	8.99715	8.4825	9.28135	8.82413	8.33173	9.00565	8.73931	8.2933	8.35351	8.7739	8.95064	8.49824	8.26242	8.42385	8.78773	9.19047	8.57509	8.32055	8.4896	8.42845	8.40515	8.38442	8.03918	8.0706	8.06263	8.01433	7.94044	8.18051	7.7598	8.85515	8.65131	8.77859	8.5292	8.28039	8.36446	8.63885	8.47045	8.51903	8.70617	8.88054	8.80365	7.58821	8.22945	8.94872	8.59396	8.40618	8.4253	8.76871
FAM102A	1.45015	9.52007	9.06166	9.56585	9.36877	8.91898	9.96789	9.36739	8.4896	8.79852	9.42803	9.21636	8.97191	8.63705	8.86282	9.16822	9.87394	9.63901	8.91797	8.74849	9.01815	9.55568	8.89222	8.59592	9.09234	8.74757	8.65464	8.23528	8.84753	7.62857	10.0701	9.10061	9.1607	10.0179	9.55256	8.43356	8.69455	8.69984	9.18367	9.28064	9.35318	9.2131	7.41746	8.15545	9.34448	8.64074	8.62484	8.86796	9.08963
GPR174	0.512864	8.06743	7.9507	8.57442	8.32682	8.19542	8.48552	8.81847	8.5238	8.80267	8.62566	8.51508	8.61747	8.48886	8.5292	8.55522	8.61097	8.14916	8.79637	8.68139	8.80365	8.59363	8.65992	9.15767	9.10852	9.03565	8.47533	8.97924	8.55723	7.63585	8.34204	9.17762	9.24284	8.86421	8.45299	8.45714	8.73384	8.38368	8.41238	8.08206	8.34035	8.71733	8.15338	8.02063	8.55016	9.20589	7.60851	8.37464	8.10612
SH2D1A	3.09603	8.99216	8.75197	9.34312	9.22926	9.2144	9.62445	9.25714	9.02081	8.91493	9.24662	9.29973	9.50845	8.9778	9.18994	8.81894	9.52251	8.55406	9.10172	8.76923	9.07202	9.34917	9.30639	9.23601	9.13426	9.12079	8.39535	9.0172	8.81088	7.60851	8.51695	8.92854	9.35318	8.71082	8.63705	8.74161	8.75553	8.69245	8.91393	9.37495	9.65661	9.43595	8.01878	8.84287	8.94717	8.84964	8.70425	8.69455	8.12287
VSIG1	1.76427	7.01236	6.81173	6.97426	6.69675	6.61538	7.23195	7.45882	6.68818	6.93252	7.35558	7.34542	7.26921	6.80221	6.80736	6.7969	7.53264	6.72029	6.93698	6.81173	7.08285	7.64333	7.22786	7.07655	7.23541	7.44515	7.04529	6.99925	7.02111	5.51614	6.70301	7.02028	7.39106	6.78692	6.63006	6.57551	7.11223	6.74986	6.63006	7.03449	7.4299	7.34395	5.78203	6.95626	6.98575	6.46647	6.86996	6.69017	6.2751
CCR7	2.99992	11.1619	10.7146	11.4072	11.0396	10.3329	11.3832	11.2009	10.5408	10.5632	11.0788	11.0005	10.7968	10.4587	10.5869	10.8634	11.3614	11.0566	10.7872	10.8481	10.8069	11.3244	10.6821	10.3121	11.0442	10.4189	10.2613	10.4832	10.6339	9.34383	11.0304	10.8481	10.8343	10.8703	10.5448	10.6972	10.4607	10.5102	10.6205	10.9919	11.0482	10.8517	9.38906	10.0094	10.7508	10.4291	10.1444	10.6438	10.55
PLXDC1	0.439474	7.61217	7.77101	7.67558	7.51679	7.02748	7.85916	7.48581	7.27045	7.45244	7.60395	7.43389	7.50261	7.14261	7.31098	7.36939	7.86623	7.86652	7.79459	7.63671	7.5953	7.64241	7.3905	6.83045	7.61217	7.54348	7.12329	6.82741	7.4047	6.32285	7.86281	7.45269	7.44515	8.34531	7.49745	7.16476	6.99665	6.80474	7.17175	7.92745	7.24616	7.35558	6.53038	7.03703	8.04521	7.10802	6.8158	7.06511	7.32081
WIPI1	0.3709	7.93376	8.20598	8.5568	8.70899	8.68864	8.36525	8.12457	8.23186	8.89417	8.20395	7.92702	8.38769	8.5568	8.54658	8.24121	7.57606	8.40582	8.49558	8.59018	8.45405	7.74921	8.42088	8.33132	7.91614	8.45025	8.32948	8.2136	8.12026	9.16177	8.22691	8.17987	7.96575	8.628	8.56833	9.00608	8.92205	8.62154	8.96897	8.54045	8.92301	8.40231	9.36299	9.2845	8.18246	8.88199	9.06729	8.33809	9.02825
AXIN2	0.567741	6.81925	6.65064	7.12213	6.78137	6.53267	7.07595	6.8288	6.41005	6.81308	7.19936	6.55192	6.79278	6.58508	6.71785	6.65635	7.1554	7.02162	6.79194	6.65344	6.8158	7.39106	6.74008	6.59464	6.91376	6.93778	6.9317	6.7184	7.16782	5.76094	6.82554	7.15479	7.04128	7.06226	6.70687	6.68087	6.56343	6.61842	6.60805	6.58368	6.91149	6.90117	5.841	6.39128	6.83157	6.26583	6.23259	6.8653	6.27794
SKAP1	2.03586	8.52599	8.06298	8.51612	8.54977	8.43281	8.78422	8.60693	7.98337	8.22945	8.58023	8.46072	8.46699	8.09007	8.22095	8.44215	8.78466	8.27558	8.54727	8.0379	8.22658	8.26447	8.25831	8.34459	8.52423	8.61097	8.27446	8.3371	8.34241	6.66923	8.53228	8.30142	8.44021	8.5882	8.37082	7.62596	8.07127	7.72995	7.93742	8.49982	8.49982	8.14529	7.45744	7.89876	8.3159	8.17136	7.68996	7.89514	7.87549
CD40LG	0.292052	7.04499	6.43464	6.90598	7.05976	6.71889	7.62514	7.36082	6.75331	6.88756	7.30694	7.13244	7.25774	6.56188	6.63315	6.35361	7.2482	6.56804	6.91735	6.76638	6.77295	7.18576	6.84652	6.99637	7.28279	7.35706	6.79035	7.43226	7.1025	6.35144	7.09339	7.15173	7.28986	7.38289	7.09032	6.59541	7.05159	6.45742	6.42035	7.09388	7.06686	6.05669	5.36748	7.02775	6.28609	6.07266	6.72148	6.79473	5.1367
ITM2A	1.8648	9.17824	8.43016	9.35962	9.05403	8.26107	9.68942	9.8936	8.61485	9.14193	9.25281	9.33145	9.20654	8.9948	9.38846	9.22503	9.20781	8.84669	8.76871	9.1155	8.96642	9.63478	9.29246	8.83494	9.15413	8.71298	8.50217	8.72137	8.63053	8.02031	8.21718	9.1739	9.15704	9.04354	8.80755	8.69416	8.62843	8.33022	9.02511	8.82727	9.27814	9.56353	7.81107	9.11317	9.42431	8.98996	8.60256	8.6737	7.86061
RNF125	0.147284	8.50185	8.19439	8.57944	8.46072	8.31221	8.50516	8.41346	8.51243	8.24156	8.50774	8.34905	8.68052	8.71213	8.31552	8.11166	8.6623	8.27446	8.95987	8.34968	8.52094	8.46036	8.36241	8.33254	8.46805	8.0563	7.94124	8.5356	8.30757	7.29692	7.79671	8.4848	8.37715	8.86041	8.51274	8.04407	8.22392	7.69807	8.37638	8.31349	8.47827	8.43606	7.62086	8.30378	8.73421	8.44759	8.11764	8.36088	7.82843
FLT3LG	0.614362	9.41303	9.34837	9.6713	9.45018	9.18884	9.39631	8.99419	8.58496	8.6693	9.15945	9.1445	9.04194	8.68785	8.78555	9.1658	9.34251	9.13091	8.89079	8.94416	8.9066	9.30768	9.0529	8.56486	8.76781	8.38442	8.29195	8.29298	8.67009	8.23253	9.39268	8.77611	8.92402	8.89746	9.01036	8.55016	8.8013	9.06835	9.43103	9.34035	9.42205	9.11261	8.20857	8.60693	9.16128	8.74469	8.779	8.88054	8.71126
ZIK1	0.26026	6.9551	6.52597	7.17408	7.09086	7.19386	6.87969	6.83321	6.74986	6.77779	7.09005	6.86803	7.15898	6.63667	6.79501	6.85592	7.26007	6.81549	6.48541	7.10967	7.25158	7.26335	7.07487	7.09005	7.1554	6.82741	6.68113	6.89475	6.85286	6.18139	7.10996	6.93114	6.9841	6.81814	6.74311	7.07439	6.61815	6.98057	7.05667	7.01975	6.83157	6.68377	6.28177	6.73891	6.54321	6.59738	6.90397	7.13297	6.40549
OSCAR	0.353651	7.09982	7.60502	6.98194	7.08809	7.02802	6.90232	6.7633	6.85336	6.92895	6.9182	6.99356	6.84674	6.64404	6.90818	7.01687	6.39622	6.69393	6.76563	6.99126	6.90522	6.62596	6.37562	6.38431	6.56669	6.4924	6.8794	6.55439	6.63998	7.10279	6.72318	6.66544	6.6848	6.57082	6.84704	7.03997	6.90263	6.95652	6.54549	7.16341	7.21031	6.66699	7.46658	6.78257	6.70821	6.76719	7.26251	6.93778	7.00629
TRIB2	0.733253	8.6448	8.7169	9.29162	9.00253	8.97629	8.81531	9.19383	8.68707	9.05528	8.98942	8.77859	8.82231	8.78593	8.67413	9.08457	9.61826	9.0042	9.2269	8.8783	8.81847	9.35612	9.02879	8.67009	8.88292	8.49105	8.23253	8.56444	8.59396	7.72638	9.09789	8.88054	8.98805	9.17693	8.76169	8.66763	8.4045	8.46108	8.86464	9.11668	8.60725	8.69245	7.78608	8.54727	9.24592	9.26215	8.07282	8.7899	8.58425
LBH	2.43021	9.30833	8.85995	9.27255	9.10967	9.09731	9.31234	9.4729	9.04297	9.25658	9.3709	9.41303	9.05743	8.92146	9.30571	9.28205	9.71245	9.16009	9.33895	9.19383	9.09509	9.40808	9.04194	9.06939	9.45321	8.95752	8.62001	9.04894	9.10791	8.54658	9.20542	9.50084	9.46556	9.24662	8.89128	8.42347	8.71643	8.96897	9.3547	9.13773	8.63745	9.35117	7.96753	8.35942	9.38565	9.32094	8.54977	8.9778	8.74296
MTA3	1.20399	7.36889	7.11588	7.49537	7.39106	7.09032	7.52813	7.73801	7.27415	7.3781	7.47861	7.31388	7.72435	7.1253	7.42713	7.2311	7.69418	7.6094	7.3778	7.48691	7.54778	7.78666	7.41073	7.39216	7.64387	7.62538	7.40016	7.52727	7.61417	6.66999	7.39985	7.68169	7.79837	8.16262	7.41856	7.33068	7.28798	7.32487	6.96134	7.4177	7.70706	7.50889	6.55439	7.1253	7.11863	7.193	6.84734	7.23223	6.85869
PTPN4	0.700146	7.5928	7.44873	7.39389	7.60118	7.4502	8.01168	7.96753	7.7495	7.99914	8.07027	7.52416	7.99128	7.91178	7.78547	7.48802	7.89758	7.63317	7.89903	7.56241	7.6648	7.70592	8.04552	8.26035	8.16668	8.27233	7.86558	8.38883	8.30723	7.04529	7.61364	8.13247	8.42595	8.22025	7.91051	7.76174	8.10905	7.81079	7.6413	7.37732	7.88534	8.0053	7.20288	7.62798	7.67502	8.02192	7.00202	7.69053	7.86127
MAL	0.838064	9.41903	9.1407	9.77361	9.54936	8.93285	9.16233	9.46868	8.76271	9.37714	9.73423	9.41232	9.37646	8.61253	8.94464	9.45972	9.31172	8.82769	8.83802	9.37235	9.54151	9.56509	9.26603	8.82367	8.85474	8.73798	8.48215	8.08821	8.44021	7.76264	8.93202	8.73148	9.06729	8.90343	8.75097	8.74975	8.42811	8.43531	9.08139	9.28205	9.33008	9.41675	8.24088	8.90886	9.54764	9.1763	8.6954	9.26404	9.07927
ZAP70	0.609143	8.8116	8.66598	8.93149	8.76526	8.25426	8.89854	8.38335	7.9795	8.22524	8.60533	8.40346	8.46224	8.45368	8.33398	8.59171	8.97396	8.74249	8.60078	8.35562	8.18918	8.4848	7.98551	8.07794	8.15921	7.89514	7.56933	8.01997	7.89758	7.05861	8.3024	8.00077	7.95847	8.80178	8.28385	7.81276	7.87687	7.85467	8.4249	8.69945	8.24088	8.27865	7.82354	7.83447	8.73026	8.56643	7.95101	8.2288	8.55723
NOP58	0.710517	9.90851	9.82724	9.90412	9.8936	10.2009	9.8981	10.181	10.1207	10.1286	10.0982	10.1393	10.327	10.0478	10.3366	10.1317	10.4672	10.0001	10.1012	10.3082	10.3803	10.2147	10.1533	10.4372	10.335	10.1207	9.94901	10.1503	10.0631	9.53305	9.59669	9.97899	10.2412	9.8348	9.71345	9.85561	9.6382	9.65091	9.81887	9.94901	10.0616	10.1111	9.48519	9.89455	9.845	9.94623	9.6218	10.0996	9.35767
ICOS	1.51351	7.41073	7.1911	7.50234	7.30517	7.62596	7.85675	8.10201	7.6798	7.67746	8.05387	8.16761	7.72848	7.43335	7.79917	7.83636	8.14335	7.57493	8.16702	7.68478	7.86687	8.29849	8.20758	7.81783	8.30511	7.82843	7.65765	7.89876	8.03975	7.22087	7.32845	8.21992	8.38515	7.48911	7.36139	7.89514	7.73077	7.81898	7.68366	7.33127	8.34495	7.90742	6.25054	7.39671	8.02031	7.2885	7.19084	7.91675	6.52727
CD28	2.69306	8.97924	8.56008	9.33895	8.9624	8.92351	9.52495	9.249	8.73593	8.81894	9.18759	8.87246	8.88199	8.83259	8.67623	8.66269	9.27192	8.96042	9.02617	8.64889	8.57828	9.33622	8.80454	8.66391	9.24284	8.85666	8.42876	8.67413	8.6411	8.27161	8.60763	8.9624	9.04142	9.04297	8.72432	8.80035	9.16296	8.74849	8.78057	8.94164	9.24534	8.99273	7.48365	8.82811	9.21378	8.65464	8.48845	8.77474	8.26825
LDLRAP1	0.624641	8.46699	8.44283	9.05528	8.71857	8.73194	8.56211	8.0782	7.59221	7.91521	8.25065	8.44351	8.31254	8.1368	8.02598	7.84459	8.76781	8.30896	8.15174	8.25426	8.46805	8.20159	7.99058	8.06476	8.22658	7.53415	7.41352	7.61276	7.8258	7.39704	8.25328	8.10368	7.78328	8.35596	8.45405	7.78416	8.22624	7.83669	8.41312	8.78057	8.62484	8.30579	6.67048	7.95253	7.89149	7.4959	8.15891	8.27063	7.70219
MAN1C1	1.69614	8.49674	8.18918	8.60417	8.49558	8.10299	8.7471	8.53477	7.78216	7.82354	8.37971	8.55016	8.32615	8.0053	8.14144	8.48649	8.76315	8.83802	8.18246	8.1934	8.16735	8.58855	8.20197	7.87863	8.46659	8.14916	7.95722	7.72349	8.06329	7.34304	8.44831	8.19077	8.40231	8.70822	8.37464	7.79946	7.75061	7.98424	8.45888	8.36879	8.45778	8.42595	7.17901	7.64274	8.57082	7.68675	7.94186	8.25971	7.97132
RCAN3	4.74133	9.77163	9.61826	9.99359	9.91112	9.42582	10.0208	10.0108	9.2845	9.46486	9.95407	9.82611	9.72939	9.39346	9.3659	9.43167	10.0895	9.53632	9.56436	9.54376	9.71345	9.8881	9.54618	9.33756	9.65276	9.61903	9.25083	9.15299	9.42431	8.44566	9.86812	9.56762	9.73335	9.8599	9.34717	9.14394	9.256	9.27192	9.51549	9.69829	10.0559	9.58662	8.2614	9.22567	9.72743	9.05643	9.02979	9.73237	9.42511
NIPAL3	0.653792	8.14112	7.84355	8.17426	8.13496	7.9883	8.17466	8.52722	8.07794	8.43398	8.42774	8.2523	8.08638	7.87463	8.33574	8.28937	8.71429	8.13212	8.38073	8.29009	8.40913	8.84131	8.26447	8.31868	8.40118	8.32175	7.96138	8.19902	8.236	7.85621	8.26416	8.43209	8.57202	8.37464	8.07127	8.18704	8.2862	8.02101	8.0257	7.96809	8.34842	8.29849	7.62678	8.50895	8.26581	8.27094	8.04111	8.45479	7.64159
LCK	1.61717	9.8198	9.55414	9.95553	9.71993	9.41379	9.77269	9.62445	8.97091	9.20905	9.53151	9.71717	9.49765	9.35318	9.27315	9.59259	9.85875	9.52495	9.58495	9.46796	9.32776	9.62707	9.44067	9.01366	9.18942	8.32214	8.16889	8.61957	8.69245	7.76813	8.70309	8.68097	8.90933	9.09022	9.0967	8.32386	8.63269	8.42306	9.25537	9.69146	9.2609	9.35537	8.25097	9.04082	9.67576	9.44008	9.19613	9.39125	9.05403
C2orf89	1.05911	8.79821	8.49105	8.73071	8.46921	8.05102	8.87575	8.69201	7.94496	8.52641	8.8317	8.31015	8.55325	8.04831	8.00301	8.45598	8.98077	8.41238	8.2759	8.40413	8.51115	8.65912	8.45778	7.76839	8.59018	8.06038	7.59191	8.28868	8.7542	6.7312	8.43668	8.49105	8.64569	9.15829	8.66027	8.38478	8.15953	8.17	8.59835	8.54502	8.54045	8.61058	7.01236	7.92993	8.62416	7.9195	7.61393	7.76264	8.14082
CD8A	0.135372	8.79552	8.72771	8.98805	8.68954	8.57551	9.17939	8.82894	7.99848	8.17358	8.39395	8.15434	8.30861	8.43497	8.24472	8.5712	8.9609	8.43638	8.54977	8.63629	8.78466	8.37464	8.30723	8.10201	8.33254	7.86472	7.60788	8.10525	8.03851	7.55218	8.94872	8.22555	8.66269	8.37347	8.38368	7.88621	8.55167	8.16332	8.80412	8.63782	8.77255	8.60973	7.74636	8.30511	8.24807	8.63705	8.53725	8.27731	8.67498
DPP4	2.21904	8.91691	8.51903	9.00074	8.72567	8.36446	8.5408	9.25769	8.55167	9.24662	9.10737	8.77611	9.22993	8.37672	8.49252	8.65174	9.31681	8.45368	8.47045	8.65055	8.81795	9.20654	9.09562	9.03941	9.14935	9.04834	8.32083	8.96387	8.94416	7.90803	8.30974	8.92717	9.25083	8.72611	8.5284	8.93916	8.80412	8.54162	8.98238	8.57905	9.3547	9.26539	7.1951	8.73194	8.48019	8.67201	8.25559	8.96185	7.98395
LANCL1	0.834909	7.9698	7.57341	8.09104	7.90498	8.26173	7.96342	8.2933	8.09848	8.12064	8.13947	8.17136	8.15238	7.78391	8.15642	7.88592	8.38769	7.71685	8.07908	8.12922	8.31082	8.16409	7.96018	8.23528	8.18879	8.02344	7.68197	8.32055	8.06801	7.37732	7.87947	8.05951	8.40309	8.01878	7.59861	7.8077	8.00146	8.02535	8.01912	8.21085	8.19373	8.07405	7.88448	7.95193	7.76761	8.08398	7.64159	7.70274	7.49124
IKZF2	1.58148	7.71685	7.29856	7.56907	7.56854	7.52569	8.05659	8.09617	7.56958	7.83304	7.69025	7.81606	7.86127	7.55048	7.73563	7.14588	7.81024	7.95483	8.02158	7.73801	7.87431	8.34495	8.269	8.01199	8.45368	8.61703	8.0166	8.62523	8.65348	6.71814	8.38769	8.55406	8.74161	8.68097	8.20822	8.01138	8.33173	7.86127	7.82409	7.8945	8.23908	7.75227	6.53621	7.31503	8.01632	7.85347	7.01459	7.7333	7.25493
DOCK10	1.27142	10.0226	9.8026	9.86597	9.71811	9.74545	10.1794	10.2809	10.1378	10.2371	10.1533	10.004	10.0123	10.0278	9.90412	9.79681	10.1028	10.0926	10.1551	9.84387	9.84612	10.5194	10.3499	10.2775	10.5944	10.8237	10.4854	10.6283	10.7701	9.66654	10.2848	10.674	10.893	10.674	10.3234	10.1689	10.2964	10.0996	10.1286	9.8177	9.90634	10.2518	9.3451	9.67973	10.4479	10.3121	9.34977	9.94226	9.8936
ARL4C	1.13735	9.95029	9.6713	10.0895	9.90963	9.8705	9.67973	9.92098	9.55568	9.86597	9.87739	9.75241	9.88126	9.67213	9.83604	9.70016	10.0385	9.37437	10.213	9.59163	9.65276	10.2448	10.0574	9.60998	9.74138	9.93111	9.23283	9.69041	9.28064	8.56569	9.24592	9.77648	9.66765	9.91253	9.39052	9.26989	9.47435	9.51923	9.84151	9.98028	9.88126	10.2009	9.15767	9.55414	10.0644	9.97663	9.37235	9.49618	9.44134
EPHA4	0.263506	8.33742	8.13842	8.80454	8.25628	8.2752	8.75243	8.83987	8.35764	8.58943	8.70067	8.45479	8.35906	8.04433	8.45639	8.25033	9.09789	8.1276	8.90522	8.69326	8.58268	9.63398	9.35903	8.64321	8.64726	9.31366	8.86553	8.68338	9.24784	7.75114	9.43805	9.42882	9.40384	9.28205	8.61438	8.64037	9.17693	9.20167	9.24026	8.54122	8.99273	9.1279	7.49058	8.67922	9.44205	8.96694	8.02501	8.75689	8.89803
MTERFD2	0.539541	7.55303	7.69538	7.83636	7.59775	7.60031	7.93831	8.09177	7.50829	7.72995	7.33851	7.85347	7.91018	7.78547	7.83447	7.81303	8.18676	7.72435	7.67443	7.73424	7.8077	8.51508	7.75061	7.96516	7.89266	7.64991	7.73393	7.93956	8.07522	6.99768	7.52227	8.03672	8.08667	8.45059	7.54993	7.5971	7.74896	7.37867	7.58321	7.82607	7.9267	7.65396	6.7386	7.61333	7.61934	7.30839	7.33967	7.47185	7.50006
SIRPG	3.22067	8.84964	8.63705	8.72137	8.45299	8.03975	8.95355	9.08359	8.19176	8.23635	8.80178	8.89696	8.7739	8.29045	8.55839	8.74513	8.93202	8.65549	8.66808	8.4263	8.45101	8.87294	8.57593	8.03616	8.84753	8.15642	8.10612	8.26309	8.22555	7.53839	8.71342	8.36135	8.62969	8.23015	8.16735	8.24869	8.22163	8.07191	8.40656	8.57944	8.74428	8.35143	7.28986	7.84387	8.63958	8.12823	8.26581	8.50815	8.36659
PCMTD2	0.653286	9.81669	9.64318	10.0165	10.1458	9.79789	9.65377	10.0013	9.82389	9.71993	9.8058	9.90744	9.81346	9.48297	9.60181	9.58821	10.1794	9.91849	9.83129	9.87394	9.93573	10.3942	10.0789	10.0412	9.93334	9.8705	9.76767	9.72646	10.0546	9.62278	9.94623	10.0701	10.2305	10.3063	9.8177	10.3499	9.99874	9.95029	10.1362	9.8026	9.9604	9.63046	9.04952	9.58905	10.0588	9.68407	9.17193	9.69405	9.15639
PLCG1	2.32222	9.54294	9.50688	9.85673	9.46796	8.97045	9.94901	9.49313	8.81989	9.43595	9.73335	9.09899	9.27745	8.96185	9.05528	9.23787	9.70299	9.68843	9.38981	9.18064	9.22629	9.67777	9.00195	8.64889	9.24592	8.78151	8.69903	8.57905	9.10402	7.73021	9.29034	9.08738	9.18064	9.97044	9.38638	8.6187	8.87575	8.68785	9.38638	9.48766	9.51007	9.50762	7.87494	8.84573	9.75241	9.18942	8.68463	9.16705	9.31036
UBASH3A	2.90258	7.97344	7.39305	8.1921	7.92109	7.55157	7.87605	7.98856	7.27826	7.6448	7.95193	7.72194	7.88677	7.31098	7.48491	7.56528	7.96051	7.25376	7.59657	7.504	7.539	8.17785	7.22335	7.51198	7.86443	7.45532	7.0023	7.29667	7.53264	6.43354	7.65677	7.70332	7.57721	8.18246	7.86001	7.36055	7.20072	7.05307	7.43568	7.90721	7.8963	7.86652	6.35471	6.96952	7.50805	7.21605	7.13244	7.23051	7.03731
TRPM2	0.640943	6.80192	7.1464	6.7909	6.83549	6.60953	6.77779	6.49363	6.62678	6.69393	6.76746	6.80997	6.89786	6.85592	6.89175	6.93371	6.63775	6.98967	6.8097	6.97534	6.81308	6.4905	6.56343	6.61033	6.50657	6.56343	6.84508	6.5313	6.59027	7.05922	6.55782	6.72029	6.76563	6.96515	7.05529	7.04938	6.85728	6.73382	6.78584	7.02334	6.88624	6.31119	7.19329	6.74628	6.75223	6.74602	7.18635	6.83684	6.70579
PIK3IP1	1.7093	10.0438	9.67777	10.4897	10.1643	9.69405	10.1045	9.94767	9.3617	9.55325	10.0821	10.1909	10.0194	9.41303	9.89263	10.2271	10.5285	10.1671	9.9691	10.0996	10.3766	10.1863	9.72743	9.64664	9.97044	9.03509	8.86704	9.41456	10.0465	8.246	9.55568	10.0531	10.0531	10.127	9.67399	9.98665	9.42882	9.68676	10.3141	10.1444	9.8881	9.90744	8.48285	9.41607	9.87978	9.42882	9.43383	9.79891	9.41379
OXNAD1	1.86965	9.26847	9.06939	9.15704	9.29912	8.8031	9.7424	9.29455	9.05954	9.26603	9.44288	9.25211	9.13823	9.01158	9.07107	8.96593	9.5133	9.4885	9.11961	9.21079	9.55414	9.66276	9.56117	9.56585	9.85875	9.45913	9.04729	9.56353	9.65923	8.55132	9.22435	9.31107	9.74738	9.78282	9.52906	9.36669	9.69506	9.22064	9.4845	9.17257	9.59927	9.23662	7.94244	9.05465	9.07591	8.84287	8.82503	9.01097	8.57905
CD96	3.65756	9.81208	9.33756	9.73519	9.44288	9.5323	9.98028	10.2926	9.66461	9.70205	9.94364	9.95266	9.8728	9.63901	9.74941	9.66205	10.2147	9.80146	10.0438	9.59072	9.7793	10.1742	9.92641	9.95029	10.2648	10.4254	9.59669	10.2046	9.96524	8.78344	9.97792	10.2371	10.5632	10.1378	9.69829	9.67213	10.0789	9.72159	9.80893	9.48934	10.1159	9.99493	8.46377	9.75421	9.98946	9.78596	9.19222	9.59669	9.61903
TRAT1	1.97686	9.63046	9.47502	9.82487	9.6382	9.71717	10.1317	10.3141	9.71631	10.1628	10.1689	10.536	10.2287	9.78048	10.0194	9.72539	10.4065	9.67476	9.79043	9.80146	9.94081	10.1393	10.0412	9.90851	10.1317	9.83043	9.23405	10.2147	9.8728	8.75822	9.36096	9.76566	10.0226	9.42882	9.00253	9.82941	9.53775	9.61073	9.64576	9.66654	10.5334	10.0821	8.25831	10.1671	9.99732	9.52991	9.29851	9.97792	8.98396
SIDT1	0.280972	8.18738	7.80064	8.38883	8.15545	8.29258	8.24774	8.32981	7.89876	8.11829	7.97699	8.24472	7.62484	7.95847	8.30446	8.58303	8.63014	8.42976	8.44498	8.39833	8.318	8.86084	8.53645	8.55644	8.56941	8.6268	8.54581	8.51575	8.47946	7.6202	9.29246	8.48131	8.91096	8.65825	8.02158	8.41382	8.54581	8.45888	8.53842	8.06198	8.05914	8.04491	7.00316	8.03256	8.27558	8.1097	7.51368	7.95279	7.9698
PRKCD	0.794746	9.90963	10.1959	9.76121	9.52404	9.78914	9.94226	9.24662	9.77361	9.73832	9.68154	9.68054	9.75916	9.95407	9.8981	9.87859	9.21882	9.99596	9.7012	9.7602	9.78596	9.26215	9.66276	9.4759	9.85059	9.73335	10.1863	9.74035	9.59163	10.1726	9.91253	9.8981	9.54764	9.92743	10.1959	10.0967	10.1127	10.0136	9.91849	9.86597	9.86091	9.85442	10.4766	9.84151	9.57999	9.83356	10.4393	9.97899	10.2065
SATB1	3.18125	10.5125	10.3465	10.5795	10.3983	10.0777	10.8102	10.817	10.2431	10.4065	10.6972	10.4672	10.4628	10.1689	10.2237	10.2322	10.9268	10.5893	10.5944	10.2702	10.4291	10.9919	10.7382	10.3821	10.8069	11.0702	10.6438	10.5125	11.0249	9.29103	10.9112	10.915	11.1447	11.1226	10.7025	10.3194	10.4355	10.4025	10.4917	10.3063	10.7262	10.5893	9.03129	10.0531	10.5994	10.1726	9.70583	10.1863	10.2224
ST6GAL1	0.679268	10.1794	10.0254	10.2271	10.0179	10.2371	10.427	10.4168	9.98028	9.9385	10.4004	10.2322	10.1094	10.1078	9.94081	10.0733	10.5381	10.1207	10.0335	10.1362	10.0821	10.3523	10.0996	10.2412	10.263	10.0278	9.96145	10.0761	10.2682	9.51401	10.8588	10.3465	10.4479	10.3746	10.1643	10.0291	10.0953	10.1658	10.1207	10.2597	10.2809	10.0013	9.25714	9.91512	10.1127	9.8705	9.8881	10.0239	9.60108
FHIT	0.446231	7.59975	7.50982	7.45358	7.77187	7.37073	7.90864	7.52779	7.08533	7.86443	7.76359	7.9916	7.67289	7.33099	7.17925	7.31824	7.89817	7.99255	7.33511	7.76793	7.56267	7.50261	7.56296	7.37919	7.997	8.0468	7.39245	7.70879	7.95632	6.96341	7.76793	8.14082	8.01912	7.96688	7.53957	7.64387	7.46955	7.44756	7.40868	7.68314	7.86748	7.3664	6.43385	7.23308	7.86748	7.0242	7.07792	7.3686	7.02646
GCET2	1.00023	7.90381	7.55451	7.70102	7.65313	7.55099	7.95225	7.99347	7.50203	7.8472	7.62206	8.10844	8.06228	7.43085	7.24616	8.03755	8.31526	7.3832	7.85073	7.99347	8.13406	7.74664	7.70824	8.15434	7.79371	7.60395	7.21892	7.74974	7.50922	6.40301	7.90659	7.55243	7.83508	7.18418	7.21605	7.12445	7.69281	6.70902	7.18251	7.9504	7.438	7.93565	6.28001	7.34455	7.33537	7.31907	7.43108	7.53088	6.17561
AK5	0.639141	6.59986	6.41588	6.73257	6.5738	6.43588	7.22506	7.19844	6.35334	6.17177	6.74986	6.6339	6.61842	6.51601	6.17504	6.66893	7.22506	6.29422	6.27744	6.2919	6.67184	6.98775	6.55674	7.00986	7.25831	7.07995	6.65498	7.3919	6.8288	4.71397	6.29874	6.89202	7.24875	6.6741	6.75575	6.13789	6.4432	6.09746	6.17151	6.40189	6.20778	6.63974	4.69612	5.75201	5.99122	5.67377	6.16846	6.41746	5.446
PRKACB	2.54233	9.41984	9.28135	9.64004	9.23903	9.44804	9.7012	10.0912	9.74138	9.51174	9.7563	9.8518	9.63398	9.58495	9.53632	9.56045	9.73519	9.46193	9.61073	9.72646	9.73832	9.90851	9.82842	9.86597	9.71908	9.82073	9.25281	9.9385	9.74337	8.85666	9.4845	9.77361	9.94226	9.58345	9.41903	9.21826	9.58287	9.27814	9.45545	9.44502	9.89936	9.60181	8.64235	9.63398	9.67295	9.64318	9.32375	9.615	9.11147
CD2	3.65568	9.20049	8.75594	9.43383	9.21135	8.7299	9.25769	9.56436	8.70141	8.93416	9.39194	9.54229	9.12559	8.82464	9.24472	9.24838	9.69225	9.12629	9.1155	9.1407	9.11261	9.45913	8.89173	8.79946	9.0272	8.92717	8.39794	8.76357	8.73884	7.82931	8.4896	9.06011	9.2131	8.59396	8.66852	8.5226	8.68669	8.54327	8.70579	9.09731	9.19613	9.62445	7.83938	8.46344	8.96341	8.79593	8.43638	8.93099	8.66598
S1PR1	0.721143	8.0991	8.10815	8.16332	7.98945	8.18608	8.34035	8.59872	8.00957	8.38478	8.80929	8.4991	8.23321	8.31349	8.30649	8.2933	8.78899	8.04772	8.59592	8.21625	8.15575	8.48094	8.15575	8.34708	8.3041	8.18442	7.80626	8.08851	8.51044	6.95807	8.43843	8.37224	8.15953	7.96485	7.8009	7.96342	8.11445	8.36277	8.03256	8.23218	8.31552	8.17426	6.90147	7.80121	8.26242	8.19701	7.51738	8.17631	8.01373
LY9	2.73793	8.37266	8.22062	8.57163	8.27265	8.34905	8.70348	8.70141	8.01632	8.10682	8.52683	8.75381	8.39433	7.99408	8.45812	8.82464	8.85474	8.73636	8.57163	8.3587	8.33926	8.91591	8.49982	8.3048	8.67623	8.04079	7.99848	8.23567	8.27486	6.9841	8.77978	8.43987	8.37971	8.17502	8.06712	8.10643	8.13314	8.03048	8.40309	8.50438	8.50701	8.33466	6.73204	7.86938	8.49177	7.84972	7.68675	8.44059	7.96397
RHOH	0.856323	9.93967	9.40732	10.0254	9.8217	10.1444	10.008	10.0717	9.56675	9.86199	10.1473	10.3121	9.74842	9.68407	10.1252	10.0502	10.1378	9.77269	9.86199	9.96278	9.97663	10.3157	10.0208	10.0194	10.0149	9.66205	9.38565	9.58662	10.0305	8.50932	10.1959	10.3499	10.2597	9.97899	10.0149	9.64737	9.72854	9.67777	10.4168	10.1065	10.0546	10.0588	8.47906	9.16466	9.74545	9.66557	9.21939	9.845	8.91041
TNFRSF25	0.779314	9.93334	9.61073	10.213	9.99071	9.60108	9.89936	9.46486	8.92854	8.98238	9.71063	9.49468	9.59402	8.94122	9.27874	9.30286	10.049	10.0631	9.14193	9.38076	9.41155	9.67576	9.18306	8.96486	9.17824	8.63629	8.56723	8.41346	8.82134	8.20696	9.22179	8.99149	9.22435	9.87164	9.49313	8.89417	9.15829	9.0825	9.2838	9.62619	9.32094	9.40732	8.26721	8.8692	9.69927	9.01412	9.13655	9.18246	9.39494
DHRS3	0.455914	8.09417	7.74123	8.41565	8.17098	8.14044	8.07733	7.82843	7.51872	7.5586	7.87633	7.72995	7.76761	7.72072	7.9235	7.83844	8.16827	8.10905	7.55359	7.71052	7.77011	7.79229	7.63103	8.00401	7.90532	7.47098	7.32845	7.52937	7.4663	6.87626	7.12997	7.70219	7.62484	7.7768	7.72407	7.72072	7.57287	7.64589	8.12427	8.03372	7.988	7.57287	6.86661	7.37732	7.95337	7.51368	7.39076	7.77276	7.34245
AGMAT	0.694423	7.21807	7.21	7.67746	7.61707	7.00986	7.54475	7.39786	7.10855	7.39553	7.27724	7.6951	7.32549	7.22087	6.96491	7.40325	7.53839	7.19198	7.17986	7.19731	7.08782	7.28654	6.96417	7.05667	7.18359	6.9998	6.84563	6.87483	6.77955	6.52145	6.87701	7.00843	6.79473	7.0976	7.02444	6.72238	6.63974	6.88649	7.20371	7.48086	7.11615	7.35587	6.67853	7.10035	7.51147	7.24476	7.10389	7.06824	7.16537
DENND2D	1.10248	10.8136	10.6796	10.7804	10.5818	10.6796	10.8517	11.0482	10.7262	10.6018	10.893	10.7053	10.7935	10.5795	10.6283	10.5966	11.1619	10.8032	10.9488	10.7262	10.671	10.6518	10.5218	10.4766	10.8309	10.4132	10.213	10.729	10.0701	9.19995	10.5007	10.5554	10.5713	10.3942	10.3883	9.84037	10.1566	9.98409	10.1045	10.8003	10.6101	10.748	9.98533	10.2577	11.0788	10.8634	10.2485	10.4085	10.45
FAM69A	0.680164	7.47568	7.33654	7.86001	7.75294	7.91984	7.79946	8.15642	7.66141	7.834	7.95966	7.9459	7.92267	7.78666	7.91918	7.9716	8.06476	7.94963	7.52569	8.12064	8.06164	8.01407	7.93565	8.272	8.13874	8.02129	8.11735	7.9767	8.51274	7.0132	8.31082	8.10336	8.27233	8.01464	7.90293	7.85073	7.90659	8.00873	8.02031	7.85467	7.85711	7.96286	6.47823	7.3781	7.50318	7.73132	7.21459	7.66739	7.16012
FAIM3	0.768358	9.90511	9.54461	9.98169	9.86703	9.80365	10.0789	10.1174	9.42431	9.60108	10.0851	10.0851	9.60998	9.67035	9.81887	10.1863	10.36	10.1759	9.95814	10.127	9.96145	10.2467	9.82487	10.0895	10.0013	9.40584	9.49397	9.16466	9.6064	7.65196	11.1274	9.8728	9.90511	9.74035	9.71537	9.27192	8.99324	9.38638	9.74638	10.0226	9.75831	9.50845	8.28824	8.60499	9.71245	9.67213	8.98445	9.5185	9.29034
GPA33	1.38658	8.55479	7.99814	8.47906	8.03403	7.7275	8.53645	8.70186	8.14529	7.87999	8.60297	8.64726	8.4646	7.82067	8.40231	8.29746	9.02405	8.23671	8.01689	8.09513	8.01433	8.6261	8.36565	7.72102	8.00077	8.01199	8.05135	7.63518	7.88709	7.19247	7.59252	8.24996	8.26617	7.94401	7.77011	8.24305	8.17358	8.34571	8.24406	7.88093	8.45182	8.21197	6.94755	7.76387	8.58184	7.97464	7.39985	8.23967	7.74213
CD247	0.163789	9.16128	8.58982	8.77734	8.74849	8.58855	8.93249	9.08738	8.58617	8.81616	8.85055	9.06325	8.81616	9.19278	8.73384	8.72771	9.14881	8.68823	9.25338	8.39614	8.24675	8.90343	8.55367	8.45441	8.69326	8.65266	8.08024	9.11491	8.66066	7.43827	8.12357	8.40954	8.42558	8.97829	8.55723	8.28486	8.34708	8.57629	8.69858	8.49674	8.22555	8.74249	8.29879	8.1097	9.24534	9.42057	8.09483	8.42976	8.72521
GATA3	0.718731	8.23567	7.9821	8.31868	7.95545	7.93252	8.15858	8.57985	7.64044	8.1443	8.45368	8.26617	8.16126	7.68254	8.15079	8.26549	8.70224	7.63518	8.32113	7.89544	7.95418	8.61485	8.20886	8.06329	7.99191	8.39833	7.98945	7.8842	7.77039	7.2328	7.91499	8.24088	8.318	8.03022	7.94272	7.69083	8.01084	7.7278	7.76586	8.03137	8.26173	8.93458	7.18718	7.87889	8.72899	8.18577	7.55359	7.9273	7.95632
PRKCQ	0.276947	8.65218	8.35806	8.87294	8.56095	8.27486	9.07974	9.14703	8.36446	8.58023	8.89417	8.50103	8.65866	8.49443	8.67201	8.45101	9.00312	8.61788	8.89558	8.54284	8.49558	9.18306	8.78057	8.60037	9.14764	9.18421	8.74552	8.73384	8.92046	8.06364	8.8651	9.00312	8.9609	9.46486	8.96846	8.41943	8.59018	8.59676	8.7169	8.58982	8.91591	9.04246	7.87837	8.82552	9.07315	8.66269	8.26651	8.60725	8.52599
PLEKHA1	0.943712	7.93533	7.73077	8.20636	8.1977	8.32865	8.35693	8.2607	8.18336	8.02818	8.24807	7.87605	8.12485	8.29152	8.15608	7.72102	8.35454	8.25426	7.9608	8.05757	8.15921	8.63509	8.35626	8.57944	8.6693	8.85995	8.58099	8.42741	8.92854	6.43513	9.21699	8.58464	8.83802	9.2845	8.48173	8.03372	8.64889	7.8945	8.23811	8.00902	8.29441	7.80854	7.06286	7.68909	8.07254	7.98914	7.41971	8.08667	7.89876
PDCD4	1.32715	10.729	10.5054	10.7734	10.6769	10.8376	10.6047	11.2579	10.9872	11.0194	11.0194	11.0702	11.0482	10.8481	11.1183	10.9268	11.4767	10.9619	11.1274	11.0788	11.1835	11.2999	11.0942	11.3059	11.1724	11.1724	11.0304	11.2579	11.1682	10.2046	10.1551	11.0396	11.0893	11.0249	10.6796	10.4291	10.7174	10.3821	10.3465	10.8032	10.8703	11.0482	9.82724	10.5869	10.8741	10.8517	10.4435	11.0005	10.6047
NMT2	1.67775	8.20426	8.2865	8.35032	8.16126	7.97316	8.5002	8.27126	7.82381	8.21232	8.33132	8.41382	8.35626	7.9795	7.98081	7.85007	8.55016	8.02501	8.27304	7.82161	8.03467	8.38301	8.04012	7.78302	8.2539	8.21119	7.76036	7.73502	7.74358	6.77295	7.70561	7.86249	8.02158	8.01607	8.03755	7.27724	7.59743	7.53147	7.7888	8.63509	8.16469	8.61438	6.84929	7.55972	8.47533	7.85495	7.48111	7.99381	8.18477
ABLIM1	1.19112	9.04894	8.87733	9.12198	8.91591	8.93099	9.38705	9.06111	8.97488	8.67123	9.06729	8.92955	8.84615	8.7471	8.55566	8.81052	9.15469	9.10172	9.04082	8.86796	8.8149	9.38638	9.03565	8.80581	9.13883	9.01563	8.60331	8.80267	8.91797	8.05876	9.2852	9.09562	9.00074	9.38356	9.32375	8.79205	9.14935	8.94667	9.03509	8.90246	9.08191	8.77212	7.53002	8.66808	9.22435	8.52055	8.46543	8.97924	8.84472
PIK3AP1	0.2643	9.29789	9.49013	9.1279	9.06221	9.51174	9.42277	9.19499	9.55814	9.68594	9.25714	9.4693	9.33977	9.64396	9.17693	9.71631	8.99873	9.53151	9.31815	9.41073	9.27509	9.33895	9.48222	9.4869	9.67213	9.62864	10.0179	9.42357	9.60902	9.8705	9.75916	9.50457	9.22115	9.45623	9.59402	9.67576	9.41607	9.57345	9.66944	9.45461	9.6602	9.63138	10.7085	9.05005	9.59849	10.127	9.65923	9.45687	9.68054
SPOCK2	1.98301	9.83129	9.3161	10.1045	9.78494	9.40939	9.89263	9.67213	8.97442	9.12434	9.66944	9.64919	9.39194	9.12968	9.33756	9.55325	9.99209	9.57104	9.54077	9.35612	9.49765	9.56935	9.40223	9.01216	9.33684	8.62484	8.47745	8.73506	9.09955	8.2406	9.62366	9.46193	9.68407	9.86199	9.60108	9.23601	9.31734	9.36877	9.99359	9.60108	9.56845	9.53558	8.28868	8.9305	9.77461	9.11902	9.03342	9.50762	9.1407
CD6	3.28403	9.07107	8.6954	9.0272	8.84188	8.49026	8.83629	9.03565	8.16332	8.28903	8.95987	8.98077	8.63462	8.52423	8.38769	8.63885	9.22503	9.11022	8.80178	8.54695	8.47344	9.11147	8.69764	8.18018	8.60037	8.22624	8.09848	8.00274	8.30511	7.4834	8.72521	8.66349	8.7039	8.55802	8.29441	7.95573	8.14397	8.04111	8.48094	8.61014	8.90988	8.92146	7.15428	7.76926	8.76444	8.07095	7.99512	8.59062	8.39499
CD5	3.27703	9.78048	9.36026	9.69041	9.4885	9.11961	9.8577	9.8915	8.93717	9.2838	9.84387	9.8198	9.55095	9.1739	9.33008	9.65923	9.92854	9.61315	9.46117	9.34651	9.36459	9.84924	9.40939	8.93821	9.66114	9.07315	9.04782	8.80412	8.91142	8.09653	9.8936	9.35318	9.61233	9.52085	9.29912	9.13091	8.94364	9.18942	9.61402	9.57669	9.8177	9.69405	8.21119	8.68376	9.84612	9.3617	8.93202	9.27136	9.30166
ATM	1.36967	10.4412	10.0701	10.1426	10.0982	9.8599	10.6438	10.6769	10.4984	10.55	10.5285	10.3523	10.5427	10.4984	10.3253	10.0318	10.5311	10.6462	10.7968	10.5448	10.5285	10.8481	10.8343	10.8199	11.0249	11.1447	10.748	11.0442	11.2947	9.44008	10.8276	11.1682	11.2999	11.3957	11.0058	10.5241	10.9268	10.4065	10.3839	10.0821	10.3044	10.4742	9.22179	10.1489	10.6542	10.6128	9.64487	10.4742	10.4314
ANO9	0.275776	7.97406	7.88885	8.40191	8.20984	7.40153	7.86887	7.7544	7.43138	7.71867	8.14916	7.74304	7.68043	7.44171	7.50805	8.13118	8.40618	8.15238	7.84772	7.60154	7.74334	8.08054	7.66538	7.38755	7.5777	7.38575	6.99209	6.95004	7.56558	6.98663	8.07647	7.56854	7.73945	8.11263	7.62454	7.4783	7.4243	7.55422	7.96018	7.74693	7.76121	7.85801	7.18691	7.58554	8.17753	7.61765	7.47773	7.65289	8.32214
CD3E	1.69659	9.60023	9.23729	9.55888	9.16233	8.98349	10.3105	9.83356	9.1658	9.40808	9.7755	9.91512	9.65276	9.28587	9.71993	9.58187	9.95691	9.55173	9.68762	9.5485	9.39696	9.58187	9.39052	9.29034	9.32447	9.28711	8.70224	9.15767	9.14764	8.05757	9.7793	9.34312	9.49468	9.50632	9.78596	8.56941	8.88899	8.92657	9.11727	9.24154	10.0453	9.43537	8.03755	8.89954	9.53852	9.26469	9.04834	9.27566	8.91642
CD3G	4.11077	10.9404	10.8309	11.2134	11.0058	10.9619	11.1226	11.2345	10.6821	10.7203	10.9442	11.1957	11.2463	10.6972	10.855	10.8517	11.4019	10.8343	10.9189	10.9268	11.1789	11.1897	10.9034	10.7734	11.1682	11.0112	10.3176	10.9537	10.4152	9.58108	11.0442	10.9071	11.0566	10.5818	10.3964	10.7053	10.6155	10.7413	11.0058	10.9689	11.1136	10.9268	9.64919	10.4314	10.7701	10.6571	10.5262	10.9189	10.3644
CRTAM	0.592717	6.53456	6.49942	6.76719	6.59488	6.31176	7.23366	7.1025	6.41641	6.87595	6.74311	6.85648	7.05368	7.05976	6.92468	6.74395	7.21863	6.17867	7.11075	6.71643	7.27076	6.84623	6.92249	6.97201	7.09199	6.40162	5.97803	6.85173	6.4857	5.59994	6.79473	6.94537	6.7602	6.71319	6.235	5.82216	6.54549	6.43588	6.51546	6.8794	6.99501	6.64865	6.43008	6.52597	6.1314	6.09462	6.72474	6.81254	6.12458
APBB1	0.682213	7.17787	6.95059	7.14215	7.00032	6.67729	7.41352	7.0023	6.37748	6.73758	7.30282	7.21308	6.89869	6.69229	6.79367	6.68956	7.154	6.69121	6.94565	6.87566	6.99554	6.5498	6.46173	6.65573	6.97815	6.10264	5.91366	6.35255	6.51309	5.72695	6.71043	6.79745	6.7482	6.93282	6.98967	6.26857	6.28894	6.12024	6.72373	6.97316	6.79632	6.66457	6.01984	6.04936	6.63087	6.42118	6.49313	6.67184	6.53267
CNOT6L	1.6707	9.28971	9.02563	9.40449	9.02617	9.07866	9.49919	9.71993	9.46868	9.45913	9.36459	9.52085	9.21253	9.41607	9.43103	9.10622	9.4845	9.39571	9.68054	9.32512	9.43461	9.6972	9.56509	9.6686	9.81887	10.1111	9.71993	9.72539	10.0372	8.79901	9.39766	9.91968	10.0001	9.76566	9.64318	9.18942	9.56353	9.50924	9.38981	9.03725	9.45018	9.50245	8.62566	9.12559	9.58108	9.46413	8.70943	9.24784	9.23539
TXK	0.598684	9.37437	9.29851	9.51249	9.52007	9.19327	9.87164	10.3105	9.71717	9.82487	9.98798	9.57758	9.76349	9.86338	9.73726	9.53775	10.0926	9.6686	10.2099	9.52991	9.66205	10.2868	9.96278	9.94767	9.94901	10.6205	9.86954	10.2682	10.3366	8.82367	9.38638	10.088	10.4393	10.494	9.97899	9.74842	9.91253	9.51249	9.48519	9.35832	9.75916	9.62619	9.18942	9.73237	9.83129	10.1012	8.9773	9.72539	9.84387
OCIAD2	1.80702	8.28687	7.70036	8.16436	8.01373	7.81841	8.431	8.62641	7.74859	7.98551	8.36978	8.08054	7.95935	7.83938	8.17502	7.94649	8.66391	7.97831	8.17502	8.08178	7.89817	8.57202	7.86938	7.77446	7.94769	7.73801	7.55907	7.43018	7.50117	6.13649	7.15004	7.47323	7.58179	7.62151	7.25466	6.94677	7.13223	7.1833	7.33338	8.00593	8.12646	8.39833	6.58721	7.46117	7.73217	7.64448	7.51096	7.70706	7.35038
INPP4B	0.337274	8.0945	7.54965	8.1056	8.38807	7.7517	8.47781	8.57442	8.47234	8.43606	8.54859	8.22588	8.11795	7.80039	7.78158	7.96516	8.40913	7.41827	8.06963	7.90742	8.06863	8.5135	8.32865	8.2933	8.72016	8.80412	8.17815	8.37971	8.67163	7.49	8.15891	8.85008	9.11961	8.8149	8.54821	8.61438	8.82985	8.13469	8.28521	7.83508	8.44759	8.05071	6.94202	8.44247	8.34204	8.1232	7.75895	7.99474	8.25359
LEF1	6.10229	10.9619	10.7053	10.893	10.6821	10.5869	11.1507	11.2069	10.4787	10.8896	11.1563	10.8703	10.8779	10.4964	10.8032	10.8003	11.3373	10.8861	10.9731	10.6943	10.8447	11.3184	10.9651	10.6796	11.035	11.2069	10.8588	10.7571	11.1835	9.18306	11.2999	11.1387	11.3499	11.2579	10.8896	10.5605	10.6943	10.4355	10.6311	10.8309	11.2235	10.9223	9.24154	10.3121	10.9034	10.5102	10.0226	10.6542	10.5766
IL7R	2.89062	11.562	11.3433	11.8327	11.6036	11.2826	12.0088	12.1816	11.6771	11.3753	11.8575	11.9344	11.8195	11.3184	11.7215	11.6036	12.1816	11.7967	12.0852	11.8972	12.0669	12.1195	11.966	11.6388	12.2232	12.0462	11.8077	12.1195	12.2232	10.7351	12.0669	12.1605	12.0252	11.8195	11.6591	11.4849	11.3558	11.7215	11.7732	11.613	11.8441	12.0252	10.0996	11.0741	11.9094	11.0845	10.9689	11.7215	11.5103
CAMK4	5.40159	9.99874	9.53476	10.1973	9.97663	9.63748	10.4808	10.2147	9.67476	9.86091	10.2613	10.1045	9.98286	9.72539	9.615	9.6972	10.3465	10.0335	9.73145	9.63046	9.76667	10.4291	10.1708	9.79583	10.3026	10.0926	9.61149	9.7793	10.1189	8.41672	9.88126	10.2116	10.4873	10.7541	10.1928	9.76767	9.93967	9.56436	10.0291	9.87394	10.4412	9.80146	7.95902	9.35612	10.2099	9.47002	9.15413	9.78914	9.36739
ITK	5.96522	10.5032	10.181	10.5683	10.3499	10.3234	10.6365	10.9826	10.4004	10.5841	10.8481	10.5966	10.7541	10.3445	10.4453	10.4832	10.977	10.5632	10.7351	10.5153	10.674	11.1619	10.7351	10.45	11.1136	10.8276	10.2322	10.7905	10.8069	9.15704	10.2775	10.9034	10.8634	10.7701	10.5311	10.2147	10.5078	10.3465	10.5427	10.4004	10.7203	10.6796	9.14764	10.2613	10.9189	10.4106	9.83604	10.3746	10.1566
SLC36A1	0.617196	7.06054	7.22964	6.82322	6.83634	7.03937	6.841	6.70738	6.96798	6.92999	6.70521	6.1795	7.02193	6.97727	7.09169	7.01295	6.37248	6.89928	6.76433	6.85538	7.10617	6.81949	7.07679	7.03062	7.21892	7.21308	7.80854	7.33881	7.442	7.75643	7.32609	7.11638	6.78011	7.75029	7.61962	7.7768	7.43108	7.30517	6.97065	6.77515	7.03703	6.81633	7.54965	7.12842	6.62433	6.8377	7.32643	6.97787	7.06538
TCF7	1.76286	9.49468	9.22179	9.41757	9.16177	8.81711	9.99209	9.51626	8.71035	9.05123	9.65377	9.53709	9.15886	8.89369	8.99623	9.4869	9.87164	9.5338	9.33828	9.23729	9.07768	9.64487	8.86464	8.36277	9.03032	9.04448	8.66808	8.12187	8.76559	7.64685	9.55646	9.04397	9.07531	9.4792	9.42057	8.31254	8.43129	8.52094	8.7471	9.1607	9.60366	9.37573	8.07647	8.44794	9.59669	8.85008	8.35626	9.04194	9.27745
MAML2	0.527028	8.60763	8.35626	8.34771	8.12357	7.76705	8.90093	8.63053	8.23491	8.3584	8.79946	8.4896	8.18704	8.21836	8.25971	8.33809	8.90988	8.32055	8.74849	8.32542	8.34806	9.12683	8.81052	8.56608	9.04542	9.20416	8.97	8.6212	9.06504	7.68011	9.05528	9.07768	8.94164	8.96543	8.58303	8.44831	8.50291	8.61058	8.29879	8.15731	8.91295	8.80969	7.41097	7.86335	8.63343	8.08111	7.60426	8.04802	8.49824
NPAT	0.818934	9.16822	8.6631	8.8424	8.79163	8.92657	9.30106	9.34312	9.259	9.23903	9.10402	8.97396	9.2157	9.02511	9.09449	8.92351	9.16466	9.1279	9.06504	9.27442	9.20167	9.45545	9.22115	9.55646	9.65468	9.72264	9.35318	9.47435	9.57104	8.70067	9.66557	9.59585	9.65752	9.39696	9.32016	9.16128	9.68495	9.38981	9.18884	8.99043	9.30833	9.16632	8.33774	9.06988	9.19864	9.17257	8.60656	9.19995	9.11022
CCND2	0.214654	10.4651	10.3821	10.5285	10.3445	10.2322	10.4334	10.4479	10.1286	10.2046	10.1566	10.2185	10.2027	10.0674	10.3923	10.4372	10.5966	10.2338	10.4152	10.1794	10.0865	10.6101	10.3366	10.158	10.5194	10.5153	10.3063	10.3901	10.1317	9.64396	10.3666	10.2577	10.36	10.3366	10.3366	9.74638	10.0412	10.0278	10.2271	10.1742	10.2613	10.4334	9.90412	9.99732	10.626	10.5381	10.0939	10.0967	10.0939
CD27	2.79112	9.79043	9.44288	10.1143	9.77648	9.28971	10.1189	9.93111	9.22179	9.36942	9.82941	9.83715	9.73932	9.37495	9.30348	9.42665	9.88336	9.39766	9.56353	9.45913	9.45623	9.67295	9.25475	9.18942	9.47157	8.83349	8.52562	8.57163	8.71082	7.87947	9.68313	8.96897	9.11604	8.87059	8.95306	8.83755	8.78899	8.85189	9.32512	9.70205	9.87978	9.58583	8.16126	9.15829	9.82389	9.40069	9.04043	9.31107	9.27136
CLEC2D	1.80972	10.1489	9.7532	10.0733	9.97538	10.4132	10.4314	10.5713	10.6155	10.3705	10.386	10.4168	10.3105	10.2371	10.3082	10.1348	10.6853	10.4393	10.3465	10.3783	10.4189	10.7351	10.5966	10.8588	10.9223	10.7446	10.4254	10.5632	10.8703	8.92717	10.5578	10.4873	10.977	10.841	10.5578	10.1458	10.263	10.0574	10.0789	10.1489	10.4045	10.2081	8.54202	9.7532	10.1878	10.3406	9.44426	9.89571	9.74638
CD3D	2.75609	9.53919	9.3224	9.52495	9.25537	8.76781	10.0052	9.56353	8.87059	9.11902	9.54151	9.61073	9.06166	8.89746	9.06988	9.44502	9.62278	9.11727	9.26539	9.17878	8.95752	9.32165	8.97924	8.40582	9.07202	8.10068	7.96753	8.33774	8.27831	7.63317	8.46805	8.49486	8.65504	8.58576	8.82503	8.00461	8.55566	8.4848	8.97442	9.21253	9.45461	9.3617	7.74748	8.82894	9.33288	8.93202	8.76271	9.08191	8.87685
ETS1	3.13424	11.2947	11.1226	11.3893	11.1226	11.0058	11.4555	11.4927	11.1619	11.3059	11.3957	11.3433	11.2289	11.0788	11.3123	11.2579	11.6684	11.1447	11.3373	11.2188	11.2463	11.6591	11.3373	11.2009	11.4927	11.4849	11.2714	11.3957	11.6476	9.8177	11.0893	11.6302	11.6684	11.7525	11.2882	11.0005	11.0528	11.0788	11.2289	11.099	11.2069	11.5878	10.0777	10.8136	11.5103	11.2579	10.5966	11.2134	11.0112
FAM113B	0.21979	7.5165	7.59861	7.42295	7.21199	7.3	7.5519	7.81195	7.22674	7.55593	7.4834	7.22479	7.40179	7.09733	7.53641	7.66244	7.64241	7.25343	7.52201	7.2328	7.44727	7.23566	7.37534	7.29667	7.44085	7.49775	7.33654	7.19272	7.53116	6.70549	7.58554	7.37022	7.58614	7.3832	7.50862	6.90263	7.15507	7.10363	6.90342	7.15451	7.97916	7.7544	6.70356	7.21945	7.33654	7.35829	6.71814	7.44429	7.33287
DGKA	0.996395	10.3141	10.1127	10.4766	10.3329	9.95029	10.291	10.1219	9.59585	9.88468	10.2448	9.93334	10.0789	9.87739	10.0588	9.98946	10.4544	10.5869	10.1378	10.0821	10.2167	10.386	10.0318	9.90291	10.161	9.70972	9.55004	9.63748	9.97899	8.74469	10.4766	9.9251	10.1207	10.6311	10.1348	9.77742	9.65752	9.59669	9.82389	10.2775	10.2167	9.94767	8.87294	9.44008	9.99493	9.66765	9.65661	9.86597	9.6382
C12orf23	0.509055	6.98994	6.76386	7.14841	7.17735	7.26443	7.29692	7.2123	7.10778	7.29412	7.24421	7.152	7.267	7.17175	7.29744	7.09596	7.47916	7.03703	7.27016	7.42959	7.20749	7.54324	7.57828	7.4499	7.39478	7.50659	7.10363	7.32722	7.61962	6.48541	7.5743	7.29196	7.4789	7.4038	7.18109	7.09032	7.11449	6.91488	6.88596	7.24875	7.54095	7.28536	6.4989	7.0856	6.81737	7.37189	6.79528	7.31565	6.33616
FAM134B	2.2408	7.42087	7.30137	7.89068	7.77155	7.69629	8.24963	8.21264	7.59379	7.77885	7.96317	8.32055	8.21992	7.76121	7.71658	7.69896	7.98303	7.91856	7.5971	7.70824	7.91889	8.62762	8.37125	7.79729	8.2621	7.85767	7.87747	7.97795	8.10171	7.15627	7.31674	8.14457	8.45675	8.06833	7.72722	8.31767	7.66111	7.64506	7.78302	7.57399	7.83058	7.94619	6.64431	7.39872	7.70191	7.49273	7.37753	7.94738	7.11803
GCNT4	1.36093	7.35038	7.03423	7.60063	7.55513	7.28827	8.18214	8.06476	7.49152	7.34818	7.82189	7.51713	8.05176	7.45045	7.85884	7.1278	8.03163	7.62427	7.92934	7.26007	7.60878	8.17815	7.55799	7.9459	8.58303	8.38005	7.52282	8.22129	7.71569	7.04272	7.6337	8.41907	8.31552	7.91918	7.63317	7.70036	8.26447	7.50347	7.74859	7.19272	7.59014	7.54665	6.08841	7.43889	7.40437	7.08391	7.0296	7.67558	7.14001
OXCT1	0.310435	8.26617	8.05757	8.37821	8.39757	8.23157	8.18183	8.29045	8.18308	8.20954	8.18051	8.4183	8.34318	8.0152	8.34941	8.31286	8.42673	7.82095	7.8427	8.20671	8.28253	8.57403	8.50103	8.43209	8.3917	8.50291	8.14821	8.31187	8.27341	7.94963	8.47946	8.26107	8.44059	8.17892	8.10233	8.36277	8.15046	8.21587	8.4731	8.32682	8.4201	8.37563	7.87336	8.28286	8.08574	8.36277	7.94738	8.0379	7.30165
KLHL3	1.51952	7.08752	7.0534	7.36613	7.06714	7.00629	7.52201	7.17625	7.0296	7.10465	7.22365	6.96684	7.17093	6.62263	6.99637	6.84481	7.57947	7.40046	7.52448	7.01831	7.33511	7.92043	7.56823	7.12893	7.85801	7.63585	7.50512	7.39811	7.55157	6.44112	7.15507	7.47401	7.59835	7.86281	7.1833	7.3748	7.3538	6.81897	6.85362	6.91844	7.1044	7.18251	5.8926	6.78166	7.44634	6.56244	6.64978	7.14341	6.57224
ITGB7	0.270699	9.96789	9.66765	10.1566	9.77269	9.78282	9.90851	9.74842	9.45757	9.96145	10.1302	9.77269	9.63748	9.73054	9.60998	9.95029	10.2256	9.8217	9.74457	9.71429	9.72646	10.1658	9.8198	9.73519	9.91849	9.26276	9.11084	9.41232	9.25211	9.71537	10.2809	9.63748	9.72539	9.6972	9.67777	9.16009	9.44205	10.1943	10.0335	9.88336	9.45159	9.99732	9.22811	8.98181	9.88934	9.89455	9.55489	9.66557	9.36942
KIAA0748	3.184	9.37871	9.04952	9.30222	9.27136	8.97	9.69225	9.79789	9.19499	9.39346	9.58495	9.39268	9.35767	9.07531	9.16466	9.1739	9.88223	9.50245	9.25145	9.07315	9.21253	9.96145	9.37437	9.13487	9.67883	9.76852	9.46637	9.39425	9.52326	8.45216	9.32512	9.44572	9.40449	9.44502	9.2938	8.60656	9.03725	8.92496	8.88564	9.22993	9.60466	9.6382	7.95253	9.03412	9.55173	9.05403	8.78195	9.21135	9.16009
ABCD2	0.769784	7.17325	6.77545	7.37073	7.04157	7.07487	7.46901	7.9916	7.09705	7.37311	7.79671	7.35995	7.83876	7.29227	7.30755	7.15144	7.93252	7.49805	7.82189	7.36749	7.87085	7.66083	7.72258	7.8427	7.73741	7.62798	7.17846	7.99914	7.20971	6.3279	6.92249	7.56387	8.35693	7.41045	7.54073	6.62886	7.82437	7.30282	7.60215	7.11161	7.83154	7.59835	5.84941	7.54611	7.27217	7.25977	7.02825	7.63697	6.44457
NELL2	0.685624	8.95987	8.29482	8.40552	8.15731	8.49628	8.96642	9.26847	8.2155	8.66191	8.7376	8.88944	8.98593	8.47598	8.98445	8.03585	9.33561	9.03032	8.88007	8.21928	8.70463	9.34579	9.18421	9.26989	9.55814	8.54284	8.34389	8.59062	8.72521	7.33287	9.31107	9.2097	9.75916	8.63269	9.1435	8.77781	8.92351	8.54412	8.91245	8.69079	9.73932	9.05239	6.13622	7.95362	7.39164	8.3435	8.43699	9.02563	8.57012
SLC38A1	1.16029	10.386	9.98533	10.4607	10.1863	10.4334	10.4607	10.8588	10.3082	10.4168	10.6414	10.5632	10.4132	10.4291	10.5795	10.5795	10.9359	10.6128	10.5578	10.4917	10.5893	10.7174	10.6914	10.893	10.7571	10.8136	10.3141	10.4984	10.915	9.27625	10.8896	10.9442	11.0741	10.9731	10.7203	10.4106	10.536	10.7174	10.671	10.3482	10.4787	10.6389	9.34383	9.8026	10.4235	10.4917	9.72939	10.2983	10.3942
VDR	0.192501	6.5476	6.73518	6.33911	6.4004	6.44484	6.71699	6.19909	6.44776	6.26444	6.13841	6.12977	6.48968	6.56837	6.5032	6.36349	6.23337	6.26583	6.38543	6.34081	6.46462	5.6576	6.2156	6.18861	6.50737	6.6326	6.61291	6.74739	6.28177	7.26119	6.42195	6.38847	6.38457	6.43563	6.67303	6.75658	6.50397	6.29243	6.35916	6.51927	6.45991	6.47277	7.36536	6.75852	6.10384	6.31338	6.91542	6.6235	6.86213
SLAIN1	0.191221	7.11944	6.72635	7.10415	6.84243	7.06538	7.42547	7.69167	7.06169	7.42087	7.46456	7.50568	7.13624	6.83321	7.3064	7.29802	7.37699	6.95059	7.144	7.17787	7.26145	7.85228	7.36992	7.41097	7.82437	7.74859	7.45126	7.35587	7.44371	6.51901	7.49621	7.20432	7.40016	7.07856	6.72549	6.97969	6.92919	6.90397	6.92441	6.89673	7.56558	7.43993	6.67271	7.06567	7.15507	7.20343	7.13565	7.00843	6.90598
SLC16A10	0.457471	7.89961	7.5928	7.97464	7.78846	7.67719	8.07491	8.30649	7.57661	7.50318	7.95449	7.91142	7.86829	7.54862	7.84605	7.74803	8.76271	8.13181	7.91551	7.89848	8.04317	8.18738	7.94709	7.80854	8.29915	8.43803	8.26346	7.6936	8.15731	6.83549	8.29367	8.47344	8.58184	8.66438	8.0379	7.86938	8.3024	8.39535	8.09204	7.83123	8.17395	7.74773	6.64841	7.71569	8.00461	7.2944	7.41241	7.5731	7.51309
THEMIS	4.0135	9.06166	8.56051	9.00137	8.85474	8.66852	9.60023	9.5485	8.95551	9.18064	9.23166	9.20654	9.43595	8.74161	8.80798	8.63138	9.29789	9.23283	9.09562	8.79821	9.02241	9.44865	9.33561	9.18628	9.58495	9.46343	8.69285	9.51923	9.56845	7.92267	9.1445	9.46556	10.0689	9.31544	9.28587	9.22435	9.43461	8.81388	9.1435	8.95064	9.64576	9.22179	7.06199	8.83629	8.88248	8.55839	8.25663	9.10402	8.44137
SAMD3	0.21577	8.37531	8.07937	8.4249	8.28417	8.17562	8.47381	8.99821	8.55248	8.61438	8.71733	8.96593	8.70186	8.8125	8.83943	8.38109	9.0218	8.40773	8.98349	8.33173	8.47598	8.71733	8.55406	8.85666	8.4201	9.24967	8.62334	9.10567	8.56172	7.04074	7.82332	8.45639	8.5882	8.71976	8.30205	7.85495	8.34968	7.70071	7.86527	8.1193	8.83755	9.07107	7.79286	8.42558	8.99216	9.01868	7.48744	8.05071	8.61788
SCML4	0.579204	7.6212	7.27635	7.76325	7.43452	7.20516	8.03048	7.83817	7.34818	7.64864	7.73424	7.51147	7.4834	7.20543	7.56528	7.43251	7.75857	7.86412	7.67953	7.6109	7.52388	8.25594	7.76438	7.62369	8.03585	8.01229	7.78158	7.61595	8.31147	6.5313	7.9504	7.7949	7.76015	8.25259	7.79142	7.46405	7.6586	7.32048	7.10487	7.45854	7.82246	7.7739	6.86179	7.02162	7.83508	7.40608	6.99793	7.41241	7.16041
DOCK9	0.368078	7.76614	7.47506	7.5935	7.47348	7.12671	7.90692	7.93766	7.48086	8.0053	7.75087	7.27131	7.57103	7.28165	7.41185	7.28016	7.99191	7.39637	8.08054	7.37892	7.5792	8.25831	8.01021	7.89149	8.25697	8.38992	7.97437	8.03372	8.24996	7.14315	8.00301	8.40515	8.59435	8.51044	8.03556	7.87307	8.22462	7.98647	7.84144	7.41516	7.74065	7.97608	7.07995	7.58848	7.91646	7.80404	7.05976	7.59439	7.72072
KLF12	2.74491	8.64402	8.08515	8.66722	8.36565	8.37497	8.77734	8.99667	8.49252	8.50291	8.6693	8.73194	8.54502	8.42673	8.51508	8.36377	8.74296	8.6261	8.78516	8.56095	8.52877	9.2865	9.16009	8.96642	9.19443	9.48062	8.88418	9.19929	9.21194	7.57693	9.20049	9.38431	9.49094	9.21194	9.01366	8.67586	9.03615	8.80178	8.93005	8.34102	8.64846	8.80847	7.32756	8.06609	8.95444	8.59475	7.67024	8.44679	8.53598
PRKCH	1.41457	10.2009	9.8198	10.3883	10.1658	10.1065	10.5427	10.4393	9.74035	10.0574	10.2237	10.0465	10.2167	10.1489	10.1658	9.91968	10.4897	10.0208	10.4025	9.8881	10.0502	10.4544	10.1566	10.1348	10.4435	10.7317	9.97899	10.3499	10.3194	8.45338	10.0149	10.3583	10.3983	11.0396	10.3543	9.99732	10.049	9.81208	10.2944	10.0412	10.2467	10.4766	9.35612	9.62531	10.5054	10.3783	9.63748	9.73519	9.92641
STK17A	0.236693	10.2271	9.79891	10.3803	10.4152	10.3766	10.3983	10.427	9.98665	10.1658	10.3063	10.5032	10.3622	10.1348	10.4651	10.1473	10.4832	10.213	10.2538	10.2237	10.2983	10.2116	10.0644	10.3543	10.4355	10.3366	9.88468	10.1378	10.4291	9.25475	10.213	10.263	10.291	10.6571	10.4291	9.72071	9.96649	9.84151	10.1378	10.4132	10.3686	10.3234	9.42744	9.73726	10.1658	10.1959	9.64004	10.0453	9.99071
LRRN3	3.80375	9.78155	9.35537	9.58287	9.4693	9.56585	10.0123	10.3194	9.69405	9.67399	10.1444	10.0996	9.89263	9.49013	9.71345	9.19383	10.3121	9.87519	9.67777	9.69041	9.90851	10.2964	9.84259	9.59758	10.3121	9.90744	9.55646	9.96789	9.92212	7.79837	9.33622	10.1317	10.0149	9.68154	9.35832	9.04662	9.22811	9.59496	9.61575	9.83918	10.0717	9.72854	6.6321	9.29246	9.83715	8.85189	8.9675	9.78692	8.71941
CARD11	0.281382	8.03222	7.88121	8.02101	8.03048	7.82272	8.19242	7.87974	7.6337	7.84205	7.95161	7.96928	8.01229	7.76586	7.71569	8.17136	8.39244	7.93831	7.91018	7.97195	7.74065	8.07769	8.06198	7.94963	7.88505	7.66711	7.5196	7.61649	8.00461	6.7206	8.25628	7.91178	7.86335	8.41204	7.93831	7.36536	7.52663	7.66739	8.02412	8.01575	7.81523	7.76813	7.04834	7.12863	8.01433	7.95992	7.5743	7.75087	7.72102
GIMAP5	0.345553	10.6462	10.4742	10.9034	10.6542	10.181	10.977	10.9442	10.4917	10.6853	10.8069	10.9002	10.3543	10.2027	10.4766	10.5818	11.0528	10.5427	10.8102	10.36	10.3234	10.4065	10.0335	9.7012	10.5218	10.2009	9.5017	10.3523	10.0982	9.93214	10.1845	10.4334	10.6943	10.5893	10.4607	9.46117	10.0278	10.0291	10.0165	10.7804	10.1078	10.7146	9.93573	10.45	10.7351	10.8779	10.0239	10.7235	10.5311
GRB10	0.274384	6.43834	6.01294	6.39429	6.39429	5.98371	6.42641	6.43439	6.10603	6.6339	6.03285	6.41931	5.94782	6.31646	6.88134	6.5398	6.24665	6.23714	6.43702	6.22731	6.62982	5.90876	6.06583	6.22274	6.66209	6.72029	6.60469	6.70217	6.52088	7.35152	6.39644	5.8497	6.71727	7.0285	6.53953	6.80783	6.79063	6.14664	6.1511	6.63825	6.82115	5.66363	7.47568	7.34874	6.19426	6.20749	7.3495	6.39564	6.79306
TC2N	2.05042	10.1362	9.87859	10.2185	9.93334	9.8981	10.5381	10.5737	10.4766	10.3983	10.5632	10.6205	10.4695	10.1426	10.1333	10.0123	10.7146	10.3727	10.2682	10.161	10.1943	10.8102	10.7841	10.3026	10.5054	10.8102	10.1829	10.7508	10.536	9.85059	10.3194	10.5994	10.9651	10.5919	10.3923	9.99209	10.6073	10.3366	10.0659	9.95553	10.4628	10.4235	8.80503	10.4235	10.5578	10.2518	9.67973	10.3445	9.88934
APBA2	0.653196	7.9267	7.63987	7.89233	7.71832	7.64448	8.37715	8.05788	7.27724	7.4959	7.83539	7.81686	7.64839	7.48641	7.46322	7.85832	8.30016	7.95664	7.84693	7.38961	7.5335	7.88121	7.43511	7.28654	7.91142	7.73652	7.36723	7.32369	7.95014	6.42906	7.67177	7.64076	8.01689	8.44177	7.8122	7.33127	7.58644	7.50234	7.73191	7.74358	7.8334	7.56958	6.75067	7.21308	7.74274	7.29667	7.23933	7.91582	7.89149
BCL11B	3.59357	9.02081	8.81711	8.98297	8.97924	8.39573	9.21761	8.83629	8.07937	8.33324	8.78248	8.79946	8.64037	8.35562	8.3566	8.64809	9.01929	8.88418	8.66391	8.6261	8.40191	8.82464	8.55802	8.1232	8.54539	8.25197	8.10031	7.97103	8.39066	7.35476	8.44529	8.63304	8.78725	8.87575	8.24539	7.98052	8.318	8.11514	8.43246	8.77255	8.95113	8.78344	7.2839	7.92043	8.68823	8.04198	8.08638	8.42706	8.33926
RASGRP1	3.07881	9.67973	9.39844	9.71245	9.44804	9.43461	9.75141	9.89571	9.30222	9.65568	9.80365	9.38776	9.62445	9.39925	9.4394	9.5133	9.83356	9.66557	9.63654	9.51468	9.5264	9.89695	9.60108	9.67399	9.96649	9.70583	9.4722	9.45757	9.9136	8.0982	9.97297	9.93967	10.0953	10.1566	9.65752	9.43461	9.73832	9.75141	9.70299	9.58345	9.72159	9.68054	8.24807	9.10567	9.74738	9.6165	8.68707	9.27874	9.11792
C7orf23	0.446379	9.15886	9.0272	9.35056	9.43015	9.53852	9.50245	9.37799	9.44728	9.25841	9.65661	9.51707	9.24346	9.23116	9.37714	9.45321	9.69146	9.35683	9.24026	9.41006	9.53305	9.27255	9.2157	9.48297	9.27814	9.06729	8.9134	9.16177	9.54691	8.35386	9.62707	9.43805	9.42132	9.23283	9.37999	8.98396	8.95216	9.36373	9.48934	9.4845	9.38356	9.15299	8.72394	9.0308	8.89601	9.11668	8.91142	9.29973	8.70186
PKIA	0.285566	6.68008	6.60285	6.88194	7.15824	6.95626	6.60373	6.64727	6.70134	6.36888	6.66839	6.85592	6.90005	6.61137	6.63057	6.57632	6.76304	6.60529	6.67129	6.69121	6.88478	6.90648	6.97997	6.74253	6.6295	6.75823	6.47607	6.32767	6.56215	6.08869	6.87291	6.70795	6.59224	6.80086	6.32231	6.31033	6.48015	6.5416	6.692	6.84017	7.02087	5.94753	5.81416	6.88564	6.41324	6.1268	6.65316	6.60421	5.59344
CHMP7	1.71069	9.60466	9.27255	9.72376	9.78914	9.48766	9.73519	9.64239	9.05899	9.26724	9.6686	9.67399	9.58108	9.27566	9.33488	9.27566	9.94491	9.71345	9.17693	9.42511	9.64487	9.54229	8.87059	9.32165	9.37437	8.59396	8.41204	8.79683	9.15172	7.98275	9.19995	9.49313	9.35683	9.61903	9.23662	8.97871	9.03941	8.90837	9.43663	9.59669	9.28315	9.13773	7.9767	8.80544	9.17193	8.81388	8.97582	9.44134	8.69858
LEPROTL1	1.42975	10.2467	10.1045	10.3445	10.2371	10.1671	10.5683	10.5381	10.4628	10.4393	10.6232	10.7235	10.5655	10.36	10.4004	10.2338	10.729	10.5102	10.3523	10.4045	10.5153	10.2271	10.2467	10.004	10.088	10.049	9.55489	10.1519	10.3063	9.54294	9.98533	10.4235	10.4045	10.2538	10.2448	9.98798	10.1503	9.87626	10.0478	10.2256	10.4544	10.4213	9.47744	10.0588	10.4917	10.2682	9.65752	10.4607	9.86338
MYC	0.232678	9.1435	9.12851	9.32714	9.18003	9.15524	9.46719	9.57836	9.07371	8.93458	9.48382	9.33828	9.33622	9.11961	8.93771	9.64576	9.32654	8.9734	9.21761	9.23903	9.0913	9.61315	9.14827	8.84753	9.36026	8.93916	8.58943	8.71035	9.01929	8.4439	9.15057	9.2884	9.17579	8.86553	8.85573	8.95692	8.54459	9.18694	9.38565	9.33358	9.46719	9.2609	8.69326	8.73798	9.47157	9.03941	8.89369	9.3547	9.07202
CLUAP1	0.449089	7.06257	7.09876	7.0082	7.05778	6.99554	7.32019	7.53866	7.12975	7.58875	7.37892	7.14261	7.52018	7.24015	7.196	7.26648	7.48222	7.05637	7.49391	7.2983	7.48458	7.7888	6.97669	7.13169	7.5603	7.34515	7.29606	7.34335	7.41266	6.56558	6.80501	7.42026	7.47536	7.36697	7.10778	7.06421	6.95188	6.81173	6.93956	7.26033	7.33388	7.43279	6.8476	7.2944	7.18161	7.09596	7.04241	7.49892	6.92919
TMEM204	1.53046	9.19174	9.08738	9.68843	9.12506	9.33426	9.49726	9.35318	8.75464	8.51815	9.46796	9.50245	9.1763	8.74428	8.82985	8.97829	9.70386	9.49618	9.02668	9.04448	8.98297	9.69225	9.39268	8.65055	9.38565	8.69416	8.50633	8.55887	8.60455	7.92851	9.2865	9.05643	9.22865	8.94416	8.93771	8.6212	8.81294	8.73421	8.89601	9.36739	9.48766	8.96486	8.12646	8.65425	9.28772	8.87629	8.74513	8.85666	8.82691
ATF7IP2	0.42435	7.79701	7.26648	7.19386	7.54916	7.31758	8.03528	8.44021	7.94071	7.54722	7.86623	8.23811	7.96485	7.82996	7.87578	7.3936	8.30276	7.56958	8.14629	7.80293	8.07491	8.24963	7.71989	8.10462	7.70824	8.31701	7.84029	7.94529	8.51001	6.84453	8.10462	7.7687	8.1576	8.2995	8.1579	7.3855	7.8603	7.42578	7.09982	7.5335	8.31979	7.78729	6.72718	7.71371	7.56094	7.43568	6.88939	7.68043	7.3188
RLTPR	0.562409	8.16792	8.07794	8.19176	8.18214	7.71338	8.23873	7.66111	7.45472	7.634	8.0319	8.01785	7.62798	7.57134	7.6798	7.99512	8.16535	8.19634	7.52126	7.75616	7.49565	7.96138	7.438	7.38378	7.46874	7.11075	7.3664	7.03036	7.36139	6.73922	8.34708	7.56741	7.62401	7.89817	7.66507	7.18691	7.21286	7.53264	8.03163	8.12646	7.90981	7.91521	6.99388	7.0702	7.80995	7.53207	7.41295	7.70219	7.8603
SLC7A6	1.28137	9.43805	9.51007	9.62958	9.32165	9.27625	9.64077	9.64664	9.37871	9.46719	9.83816	9.47744	9.43805	9.32714	9.44288	9.53709	10.1159	9.9251	9.58287	9.42665	9.50012	9.73054	9.29973	9.37871	9.61575	9.29246	9.11432	9.02081	9.55414	8.35906	9.79155	9.72854	9.65011	10.0291	9.64487	9.29596	9.56762	9.61993	9.44572	9.41534	9.4792	9.59259	8.23778	8.87532	9.88126	9.34107	8.73679	9.31366	9.05239
GALT	0.34307	8.60614	8.38406	8.55479	8.44095	7.85646	8.35454	8.21805	7.94738	8.04742	8.37821	8.00842	8.08821	7.88534	7.71716	8.03821	8.82315	8.40656	8.1815	8.18704	8.23186	8.5198	7.89392	7.86915	8.12393	7.60154	7.75526	7.60788	7.82126	7.14588	8.09007	7.77916	7.99728	8.56249	8.09266	7.61792	7.73048	7.60063	7.65313	8.1276	7.96873	7.88505	7.37534	8.03372	8.10398	7.94217	7.76204	7.88329	8.03496
[truncated: 52 more columns]

## Sheet: Yellow module
	IMConn	GSM804214	GSM804215	GSM804216	GSM804217	GSM804218	GSM804220	GSM804223	GSM804230	GSM804235	GSM804236	GSM804239	GSM804240	GSM804241	GSM804250	GSM804251	GSM804256	GSM804257	GSM804258	GSM804260	GSM804261	GSM804262	GSM804263	GSM804264	GSM804268	GSM804272	GSM804273	GSM804274	GSM804277	GSM804278	GSM804280	GSM804282	GSM804285	GSM804290	GSM804304	GSM804310	GSM804312	GSM804314	GSM804315	GSM804219	GSM804221	GSM804222	GSM804227	GSM804231	GSM804233	GSM804234	GSM804238	GSM804242	GSM804243
XPO6	0.797513	10.4522	10.3622	10.5448	10.3234	10.3445	10.6821	10.6886	10.4695	11.1835	11.0396	10.6571	10.427	10.4314	10.9404	10.841	10.8741	11.2289	11.0942	10.5632	10.5994	11.5103	10.9619	10.5893	11.0741	11.1957	11.562	10.5007	10.7841	10.2167	11.0149	10.8343	10.6339	10.8741	10.6571	10.4607	11.0607	10.7905	10.4873	10.4917	10.8634	11.0566	10.8237	9.9251	10.7664	10.9959	10.5944	10.4393	11.9803
N4BP1	0.614699	8.05447	8.16702	8.1193	7.68909	7.97861	8.51858	8.39833	8.38769	8.79205	8.44137	8.4242	8.22492	8.17987	8.59096	8.07405	8.3354	8.31318	8.64928	8.27831	8.14792	8.6954	8.20089	8.0601	8.589	8.68629	9.15057	8.46	8.20361	8.54539	8.34531	8.52683	8.46498	8.2136	8.07769	8.13947	8.93658	8.29879	8.06712	8.07992	8.68544	8.63995	8.8487	8.11702	8.47946	8.78422	8.41709	7.90106	9.20905
WSB1	0.735435	10.0733	10.291	10.1928	10.036	10.4522	10.0001	10.199	10.649	10.915	10.0254	9.97899	10.1742	10.4544	10.4412	10.2081	10.1094	10.5737	10.6018	10.4587	10.4873	10.36	10.1643	10.4355	10.5102	10.5869	10.8447	10.6179	10.7235	11.2009	10.1519	10.5578	10.5795	10.915	10.3482	10.9959	10.9189	10.7382	10.2538	10.2944	10.6414	10.4651	11.1507	10.494	10.2775	10.855	10.4984	10.2237	10.7604
KDM6B	2.0716	7.23253	7.56296	7.17818	7.26836	6.86066	7.90952	7.3745	7.16809	7.692	7.51931	7.41045	7.15775	7.1509	7.62183	7.29773	7.24043	7.92498	7.94306	7.20814	7.07103	7.79729	7.24765	6.88219	7.28925	7.65396	7.94851	7.08255	7.37371	7.25521	7.79861	7.38378	7.37892	7.79615	7.68506	7.32609	7.96955	7.34093	7.22308	7.25831	7.64535	7.58929	7.59191	7.20666	7.63585	7.49805	7.35476	7.1569	8.69285
TMEM88	0.899775	7.34705	7.20125	6.67129	6.99738	6.52361	7.06138	7.16621	6.87019	7.16839	7.20371	6.76433	6.59027	6.75223	7.22174	6.5533	6.86095	7.39985	7.86938	6.73382	6.76281	7.37104	7.01034	6.62514	6.90622	7.11974	7.84605	6.79278	6.68557	6.47607	7.22753	6.6817	6.88047	7.10487	6.77804	6.72549	7.51368	7.04321	6.65164	6.69229	7.27158	7.56475	7.24168	6.89448	7.52388	7.4084	7.08533	6.82115	8.90751
NDEL1	0.462428	8.83987	8.9225	8.69719	8.83305	8.86649	8.70699	8.66763	8.69121	9.20589	8.97871	8.96897	8.74927	8.80365	9.14881	8.89696	9.06783	9.24212	9.29455	8.83629	8.89369	9.18003	9.1712	9.03342	8.94923	9.07107	9.28711	8.83851	9.01762	8.79784	9.04043	8.8651	8.92496	9.19929	8.80454	8.92301	9.46413	9.05589	8.85371	8.86421	9.18488	8.94266	8.88149	8.73148	8.48215	8.98805	8.94872	8.60161	9.57345
MSL1	0.283839	8.98124	9.37999	9.249	9.12907	8.7117	9.39925	9.38776	9.18488	9.45461	9.57999	9.34579	9.09562	9.2029	9.57104	9.34179	9.31883	9.58583	9.69829	9.13544	8.9134	9.52165	9.06783	8.84084	9.70804	9.64737	10.1302	9.1658	9.16352	8.90791	9.49765	9.50762	9.02825	9.34383	9.22811	9.17193	9.30348	9.10004	9.05005	9.16874	9.6382	9.53775	9.43103	8.91949	9.25403	9.60902	9.28711	9.08139	10.3309
CPD	2.96414	8.57672	8.98805	8.59676	8.31767	8.44215	8.90437	8.47045	8.94823	9.37937	9.09731	8.748	9.34035	8.97045	8.68864	8.80267	8.31979	9.10791	9.2845	8.8487	8.82134	9.17446	9.16128	8.77335	9.22811	9.41006	9.63478	9.22179	9.1407	9.32016	8.80035	9.27442	9.16756	9.08905	9.04662	9.64318	9.82389	9.34837	8.99419	8.93513	9.3617	8.81795	9.24346	8.8317	8.43016	9.18821	9.15829	8.98445	9.95266
MAP2K6	0.791861	7.11105	7.59499	7.57661	7.80824	7.54993	7.53866	7.55076	7.94709	7.91332	7.70219	7.96224	7.82665	7.85199	8.01138	7.99546	7.47568	7.4834	8.0319	7.76761	8.09786	7.67802	7.93929	7.86527	7.96516	7.99255	7.87781	8.09757	8.09757	7.6951	7.36111	7.86857	7.96596	7.95902	7.73048	8.42909	8.42706	7.53061	7.48086	7.63002	8.3929	7.76586	8.38109	8.17595	7.43889	7.71627	8.12287	7.71052	7.91112
KCNJ2	0.443661	6.96981	7.95193	7.65022	7.29323	7.4663	7.66957	6.56867	7.82967	7.98241	7.14261	7.19762	7.54862	7.49651	6.90899	6.5329	6.4502	7.25052	7.64076	7.06391	7.09644	7.65765	7.22937	7.07245	7.35124	6.95167	7.95784	7.60728	7.17298	8.87439	6.68504	7.25943	6.4074	7.08075	6.86628	8.32826	8.05419	7.39525	6.26886	7.47155	6.98605	7.75704	9.40449	7.71867	7.11891	7.76793	8.06609	7.14078	8.5238
CA4	2.85004	5.9538	6.01874	5.75411	6.16023	5.83137	6.0876	6.16736	6.08841	6.22061	6.43811	6.1511	6.02054	6.0182	6.46173	6.12432	5.90385	6.03256	6.44405	6.01635	5.64877	6.24526	6.22788	5.64706	6.04441	6.14608	6.17281	5.68927	5.98424	5.9085	6.07517	5.9516	5.89676	5.93624	5.95099	5.9705	6.4677	6.19455	6.05569	6.037	6.59541	6.33911	6.82172	6.26803	6.22968	6.4306	6.16374	5.7408	7.23736
NFIL3	0.902821	7.04692	7.28448	6.66567	6.66098	6.88784	7.17061	6.81549	7.33205	8.70348	7.95902	7.87054	7.57076	7.88885	8.99575	7.5335	7.2032	8.13247	9.42939	7.84084	7.36588	8.45147	8.41423	7.81497	8.03372	8.65174	8.71126	7.73393	8.35693	7.73132	6.63695	8.11356	7.41432	7.5603	7.0534	8.1043	8.29984	8.07375	7.68286	7.60154	8.11638	8.75097	8.31426	7.54965	8.27831	8.27764	7.8142	7.55359	9.98028
AGTPBP1	1.87442	8.54727	9.03239	8.72479	8.63885	8.50815	9.03784	9.06988	9.34977	9.28587	9.06011	9.18367	9.16128	9.15057	9.22749	8.9497	8.7039	8.88248	9.48153	9.11604	9.21503	9.27192	9.23729	9.30571	9.25403	9.57345	9.74941	9.64318	9.7839	9.27315	8.93326	9.41155	9.57186	9.67672	9.42744	9.53852	9.70694	9.06438	8.85102	8.87439	9.54691	8.97287	9.53076	9.30571	9.14394	9.1303	9.26539	9.01412	9.8981
CNTNAP3	2.0398	4.83418	4.9284	4.8749	5.16081	4.956	6.39812	5.3375	5.7787	6.15622	6.36002	5.61332	5.27975	5.1679	6.21028	5.15523	5.68845	7.16566	6.88166	5.82102	5.62187	7.36992	6.98084	5.9216	7.12385	7.72878	7.99512	6.01739	6.00914	5.2211	5.9898	5.13552	5.75003	6.18005	5.34466	6.1671	8.53443	6.78314	5.14963	5.75302	5.66145	5.77051	5.93946	5.92886	5.12311	5.46734	6.285	4.91853	9.41675
SIT1	0.370899	8.07095	7.76359	7.91018	7.64839	7.76015	8.02598	7.66566	7.30517	7.61393	7.85199	8.2136	7.78102	7.65597	7.71685	8.22292	8.48584	7.95819	7.55124	8.00593	7.61821	7.51764	7.67415	7.60728	7.74274	6.51288	6.79823	7.30784	7.46824	6.86266	7.76204	7.32199	7.18797	7.18138	7.05392	7.37676	7.23397	7.95749	7.66927	7.8133	7.88093	7.44574	6.69367	7.005	7.45499	7.85621	7.66424	7.85163	7.12724
TRPM6	4.09859	4.87029	4.70256	4.6694	4.7821	4.90065	5.78897	5.10238	5.2343	6.97369	6.06503	4.9016	4.83642	4.97764	6.36431	4.76863	5.10173	5.74742	6.39429	5.77975	5.57037	6.85202	6.05697	5.48099	6.1811	6.34052	7.29352	5.89097	5.4159	5.78755	5.55929	5.34184	5.68086	6.33405	5.47543	5.57397	7.44402	6.40495	5.35904	5.35757	6.22444	5.20326	6.46624	5.72278	5.23051	6.50055	5.95871	4.97894	7.73502
AL953854.2	1.79907	4.17748	4.30529	3.71078	4.49661	3.91215	5.97024	4.48351	5.25528	5.58351	5.92938	4.7332	4.39835	4.46072	5.58457	4.27608	4.98109	7.10389	6.64978	5.16174	5.10115	7.19386	6.3167	5.6773	6.83019	7.6798	7.65625	5.36322	5.3743	4.40872	5.1352	4.02835	4.90099	5.41768	4.18407	5.34158	8.49443	6.21186	3.97511	5.08831	5.01134	4.9284	5.23969	5.45867	4.34259	4.66128	5.84757	3.84511	9.34837
NR6A1	1.90782	5.79184	5.67505	5.51229	5.45758	5.74294	5.99095	5.47218	5.67085	6.09187	5.51372	5.53433	5.75411	5.53294	6.00504	5.46097	5.14141	5.59826	5.91724	5.81995	5.79184	5.44692	5.93387	5.51502	6.00194	5.87721	6.3431	5.62996	5.78561	5.87571	5.67023	5.87971	5.69234	6.02676	5.86946	6.14893	6.28281	5.71738	5.6954	5.48312	6.07575	5.6355	6.13462	5.89425	5.49777	5.73513	6.15273	5.68167	6.19174
TLR8	0.721799	8.19869	8.92146	7.74387	7.70005	7.94797	8.15238	7.92586	8.70617	8.53971	8.31349	8.46699	8.49252	8.84131	7.99728	8.61058	7.63103	8.43281	8.56763	8.59559	8.88992	8.11576	8.56643	8.17265	8.48323	8.63304	9.27315	8.89128	8.7471	9.45972	7.75384	9.02511	8.38554	8.58537	8.52965	9.41984	9.06221	8.8116	8.11234	8.41868	8.89311	8.55089	9.45687	8.79031	7.99003	8.6187	9.11022	9.02241	9.29596
BMX	3.8887	4.64397	4.64441	4.75276	4.77887	4.39687	4.84697	4.68119	5.02056	6.54265	5.47457	4.83733	4.65947	4.88452	6.30285	5.29862	4.69533	4.618	6.32126	5.53494	5.34077	5.51256	5.36322	5.11334	5.24741	5.16613	5.79406	5.18071	4.72618	5.74194	4.89997	4.52779	5.18622	4.6702	4.66128	5.15282	6.32655	5.47481	4.74644	5.29159	6.4715	5.07773	6.87538	6.0673	4.49498	5.69289	6.46515	4.69572	6.46724
GK	1.42554	7.86472	8.44759	7.77916	7.43993	8.28486	8.6212	7.5971	8.8134	9.86458	8.6595	8.49593	8.53517	8.66027	8.57865	8.30617	7.74387	8.61058	8.42942	8.30511	8.52015	9.20722	8.81894	8.22812	8.6595	8.86132	9.57515	8.57944	8.53598	10.008	7.87054	8.41868	8.09617	8.02785	8.33433	9.10462	9.4708	9.0172	8.21298	8.39535	9.54151	8.53517	9.49468	9.09731	8.15545	9.03294	8.97629	8.88608	9.58989
REPS2	3.94636	6.44696	6.8097	6.3868	6.46409	6.92656	7.09199	6.67129	7.31935	7.91551	7.57861	7.13785	6.63135	7.1314	7.3795	6.86776	6.81338	7.46928	7.95573	7.1999	7.19963	7.58496	7.36536	7.25284	7.62206	7.62369	8.23157	7.42138	7.37839	7.38117	7.20456	7.25247	6.92945	7.01778	7.21753	7.39786	8.31221	7.41938	6.98637	6.8053	7.60788	7.17175	7.81523	7.7526	6.35041	7.7448	7.74416	7.28251	8.92955
CDKL5	0.684562	6.04705	5.9893	5.73991	5.72418	6.13733	6.09162	5.6246	5.94054	6.26086	5.94695	5.3068	6.10484	5.85732	6.3691	5.94214	5.96487	5.79792	6.17698	6.15247	6.34158	5.94695	6.26032	6.3431	6.67831	6.72262	7.06511	6.71785	6.5022	6.43811	6.1781	6.71669	6.36119	6.3431	5.85813	6.37534	6.77241	6.22941	5.59128	6.05908	6.14342	5.76887	6.57877	6.3609	5.35984	5.40734	6.3375	5.95766	6.36147
CSF2RA	0.592979	8.06801	8.44831	8.06833	7.97699	7.80007	7.88212	7.66272	8.54241	8.57363	7.88176	8.346	8.31662	8.29441	8.16636	8.15079	7.66244	8.53373	8.46659	8.21836	8.26865	7.79402	7.96317	7.53147	8.30938	7.78696	8.26035	8.2539	7.86964	8.528	7.3841	8.17722	7.8009	8.1276	7.94822	8.48517	8.48131	8.17466	8.09786	8.03949	8.1947	7.98485	8.61014	8.52562	8.2406	8.28903	8.77781	8.54539	9.11961
NHSL2	0.71758	6.8039	7.09169	6.64727	6.74628	6.38901	6.99925	6.42618	6.7386	7.00424	6.96597	6.6187	6.79528	6.82663	6.84704	6.74876	6.31701	7.14189	7.51121	6.72148	6.67802	7.08047	6.78607	6.82294	7.28713	7.39022	8.03882	7.34486	7.12039	7.33537	7.03315	7.0976	6.86479	7.60502	7.38667	7.18109	7.7943	7.06772	6.46225	6.7519	7.08782	6.67129	7.03012	6.64404	6.3834	6.69541	7.07517	6.55133	8.52722
BCORL1	0.880881	7.00006	7.09671	6.77483	7.05082	6.71346	6.79473	7.0859	7.00549	7.1796	7.11863	6.6667	6.94703	7.00424	7.21693	7.32609	6.88047	7.1529	7.40099	7.1911	7.02567	6.79223	7.14787	7.0115	7.10535	7.18418	7.41689	6.98803	7.21863	7.35262	7.4084	7.15033	7.31015	7.38819	7.33801	7.11588	7.55742	7.30455	7.18635	7.08782	7.12004	7.1105	7.39637	7.20072	7.40954	7.26616	7.25343	7.19034	7.62427
GAS7	0.610586	8.02687	8.63462	7.86412	7.71802	7.67922	8.08667	7.76644	7.90498	7.56991	7.89149	7.94017	8.08606	8.04892	7.8043	8.27865	7.52178	8.17987	7.86829	8.18018	8.06198	7.89096	7.87717	7.75114	7.99286	7.85801	8.44498	7.98769	7.90051	8.3354	7.62086	7.97258	7.80886	8.2278	8.31426	8.29152	8.12287	8.02629	7.64864	8.21197	8.17722	7.82012	8.66438	7.89149	7.59594	7.31412	8.43803	8.2933	9.0042
KRT23	0.620936	6.13089	5.8251	5.9216	6.23337	5.63926	7.24447	5.8671	6.51927	8.16372	7.39896	6.71444	6.50163	6.55494	7.59685	5.92335	6.58878	7.66027	7.48911	6.27273	6.32414	6.94917	7.31616	5.83849	7.33626	6.9888	8.17466	6.61757	5.74404	5.7025	5.31451	6.14664	5.41646	5.75553	5.56244	6.36829	7.27499	6.01019	5.37458	6.33117	6.35174	6.51627	7.56326	6.99299	5.28561	8.33846	7.79286	6.49133	8.95601
FLOT2	1.04422	9.78596	9.88223	9.845	9.64827	9.72854	8.70866	9.34775	9.50457	9.87859	9.7793	9.57515	9.49686	9.4845	9.91512	10.0266	9.59402	9.80464	9.65091	9.72854	9.66557	10.0052	9.58989	9.29534	9.33756	9.13324	9.70804	9.08191	9.16874	9.49013	9.79583	9.31366	9.43383	9.57836	9.87859	9.69405	9.82724	9.65752	9.73832	9.85561	9.99596	9.66276	10.2597	9.58583	9.68054	9.90511	9.96649	9.34312	10.4355
USP32	2.51358	8.45923	8.28454	8.25033	8.97091	8.18577	8.33641	8.15825	8.66562	9.05589	8.44794	8.12893	8.54241	8.46224	8.51542	8.08667	7.97831	8.57403	8.81661	8.49105	8.45812	8.53796	8.62889	8.76648	8.58225	8.76033	9.23601	8.65306	8.82552	9.29596	8.79031	8.8134	8.88377	8.98593	8.77001	8.97	9.26847	8.95494	8.65096	8.23253	8.66722	8.28553	8.87193	8.79852	8.48285	8.82037	8.58703	8.60973	9.45623
TRIM25	0.575505	9.14506	9.44067	8.96593	8.91691	8.98756	9.01665	8.70067	9.13945	9.11317	8.87105	8.74757	9.10737	9.07591	8.77515	9.09022	8.76071	8.92854	9.06221	8.97237	8.8633	9.23283	8.78344	8.58943	8.85897	8.77781	9.45389	8.6428	8.83943	9.17322	8.85189	9.07315	8.59324	9.03179	8.79375	9.24212	9.00565	8.98805	8.72813	9.249	9.31681	9.14631	9.39268	8.7299	8.83987	8.98855	9.15113	9.16128	9.67295
AATK	1.0609	6.56867	6.37881	6.43538	6.49559	6.04936	6.60092	6.34457	6.64156	6.53038	6.69149	6.65143	6.33117	6.46824	6.6848	6.56669	6.29422	6.72576	6.48442	6.20749	6.18218	6.29769	6.42668	5.95933	6.27974	6.10003	6.69283	6.24047	6.26372	6.4074	6.30259	6.20178	6.1635	6.41668	6.5283	6.46327	6.57551	6.65809	6.57111	6.66699	6.89729	6.56268	6.83606	6.51152	6.8343	6.6342	6.65344	6.50081	7.59191
TIMP2	1.47096	8.72654	9.21882	8.7376	8.53191	8.52015	8.66191	8.38442	8.78725	8.6664	8.78383	8.69245	8.46543	8.69945	9.00463	8.95113	8.2298	8.97045	8.89457	8.58385	8.6899	8.60614	8.68591	8.18086	8.70463	9.1445	9.58905	8.83535	8.6623	9.12318	8.40656	9.30768	8.95844	9.11604	8.99715	9.18306	9.02617	8.66974	8.64363	8.72946	8.88007	9.06675	9.38705	8.54459	8.51163	8.63549	9.08083	8.75064	9.58905
AC100788.1	0.725525	5.95127	6.12271	5.9751	5.81331	5.47269	6.2903	5.72278	6.43033	6.53897	5.82216	5.47811	5.52458	5.9866	6.49504	6.07099	5.80777	6.58308	6.6874	5.98635	6.2642	6.70464	6.11277	5.96516	6.04961	6.56161	6.85897	6.10458	6.51571	6.05992	6.12899	6.37408	6.05592	7.25748	6.75087	6.41512	6.83214	6.10769	6.02236	5.7787	6.08393	6.25345	6.24128	6.09632	6.42668	6.03285	6.13622	6.24496	7.49864
ACOX1	1.00934	8.0601	8.55522	8.05332	7.96659	8.05659	8.25197	8.0982	8.37189	8.87968	8.3681	7.93866	8.53298	8.28721	8.21682	8.15238	7.88505	7.93655	8.66562	8.40773	8.34495	8.24472	8.25161	8.11293	8.39395	8.20886	8.76401	8.40152	8.21653	8.2305	7.79173	8.21419	8.01311	8.28486	8.20395	8.37672	8.6779	8.17595	7.96195	8.47344	8.44946	7.9235	8.6359	8.68864	7.81024	8.17562	8.65425	8.29009	9.38705
ST6GALNAC2	1.80051	6.27744	7.19677	6.45147	6.34857	7.11717	7.31272	6.49942	6.86123	7.81497	7.19874	7.22753	7.0534	6.74008	7.25022	6.8476	6.52278	7.34455	7.93986	6.40301	6.16292	7.41879	7.28223	6.38768	7.26443	6.90086	7.87605	6.75134	6.44214	7.3188	6.92408	6.78286	6.77675	6.64978	6.00071	6.72962	7.8836	7.42402	6.08039	6.8421	7.4556	6.53705	7.04642	7.16312	6.61676	7.46405	7.57721	6.79194	8.97
ACSL4	1.32555	7.97011	8.17426	7.93224	7.83636	8.20886	8.30306	7.80854	8.49294	8.47906	7.94909	8.11764	8.41312	8.3573	8.25359	7.95902	7.61245	7.88709	8.0945	8.18214	8.37936	8.19604	8.51001	8.2955	8.55406	8.62762	8.87921	8.81711	8.58184	8.97091	7.87224	8.53971	8.48131	8.39614	8.40954	8.66686	8.84838	8.4038	8.13561	8.18308	8.70224	8.21963	8.6737	8.61567	7.90721	8.18948	8.47164	8.42347	8.56569
FLOT1	0.559083	8.74552	8.69079	8.15014	7.91385	7.86388	8.20822	8.14916	7.90322	8.60569	8.45147	8.06712	7.99639	8.06681	8.33433	8.50185	8.05728	8.24088	8.50701	8.10682	7.72466	8.34204	8.05914	7.68506	7.90833	7.80121	8.22658	7.67114	7.59775	8.25628	7.74575	7.64807	7.74123	7.94374	7.88238	7.61679	8.18018	7.96166	7.8603	8.52015	8.41312	8.28903	8.7739	8.3677	8.14335	8.58576	8.66191	8.02063	8.79729
PPP4R1	4.54014	8.00496	8.22323	8.25898	7.83763	8.28521	8.51243	8.39132	8.71901	9.12629	8.69285	8.59132	8.31526	8.43638	8.94164	8.69121	8.31868	8.85145	9.26989	8.74428	8.69764	8.91393	8.84709	8.65866	8.83259	8.92146	9.40584	8.87685	8.66111	8.64601	8.67285	8.59396	8.5806	8.66598	8.44759	8.89369	9.45088	8.6779	8.57944	8.34879	8.80412	8.7899	8.95306	8.6293	8.48361	8.8013	8.82727	8.69674	9.90851
DSC2	2.13559	7.56741	8.89903	7.87054	7.6202	7.91385	8.48323	7.23595	8.67084	8.76526	7.81898	7.89423	8.68591	8.1097	8.26242	7.99381	7.22964	8.24503	8.63995	8.17295	8.33679	8.88736	8.93609	7.55451	8.35693	8.67123	8.9305	8.30974	8.10137	8.50254	7.84853	8.46072	7.09644	8.28217	7.89392	9.11727	9.16822	8.59872	7.91413	8.64037	8.96543	7.65712	8.56833	8.77289	7.75384	8.60208	8.71783	8.17857	9.80781
ZNF516	2.50718	7.20402	7.73976	7.22029	6.96104	7.05555	7.50512	6.74739	7.12842	7.43279	7.34364	7.23339	7.05052	7.1566	7.35942	7.11717	6.93535	7.4499	7.35094	7.0239	7.19731	7.24503	7.45269	7.15116	7.52972	7.55742	8.08544	7.26361	7.64656	7.49537	7.67502	7.51421	7.39525	7.9296	7.73741	7.88974	7.87431	7.63957	7.34426	7.3778	7.32521	7.28925	7.8105	7.01515	7.45798	7.19963	7.83447	7.29072	8.24745
CYP4F3	0.685955	5.8297	6.02206	6.21648	6.10189	5.66086	6.4908	6.50081	6.65838	9.15767	8.63138	5.93053	6.72962	6.52565	8.09653	6.27112	6.04207	7.68043	8.43567	7.51989	6.92815	7.09569	7.31162	7.07439	7.59743	6.96391	8.16602	7.2839	6.24335	7.32643	7.16096	6.17475	7.16012	7.09388	6.82146	7.36451	8.56977	7.50203	6.65809	7.05307	7.2799	6.54209	8.38073	7.4556	5.84731	8.18879	8.01199	5.68216	9.32582
C19orf59	1.54223	7.46031	8.49026	7.55019	7.31479	7.18359	7.08533	7.19936	7.67719	7.9267	7.78041	7.65107	7.52843	7.41715	8.2594	8.6615	7.2311	7.59407	8.14335	7.91112	7.61707	8.00873	8.13181	6.94677	7.40581	7.3835	7.39637	7.48974	7.56797	8.32248	7.18745	7.0702	7.18847	7.0979	7.31272	8.11293	7.98373	7.74182	7.36222	7.85317	9.05899	7.83763	9.40135	8.45405	7.28104	7.87085	8.90522	7.81924	8.74975
C5AR1	1.76472	8.4084	9.00565	8.40118	8.1443	8.20197	8.55723	7.99408	8.42451	9.61149	8.96801	8.92903	8.67537	8.6428	9.26539	9.07156	8.32713	9.5133	9.45545	8.64321	8.68052	9.3097	9.62366	8.35764	8.92657	9.12139	9.84037	8.58303	8.54327	8.74757	8.81795	8.8125	8.36342	8.28586	8.44794	8.91898	9.74842	9.33085	8.81124	8.71643	9.21636	9.12258	9.67576	8.57403	8.8317	9.42357	9.24838	8.54241	10.3686
GPR77	2.6936	6.25207	6.5738	6.31967	6.16374	6.04498	6.42493	5.93275	6.41691	7.29941	6.55275	6.11393	6.25004	6.48705	6.88194	6.30959	6.12081	6.92011	7.1529	6.41746	6.51842	6.75008	6.45228	5.92523	6.76304	6.4432	7.19008	6.41139	6.07027	6.58308	6.17586	6.30125	6.39703	6.54902	6.06129	6.54138	7.3835	6.69149	6.0182	6.38713	6.46824	6.06472	7.36613	6.7312	5.97722	6.85511	6.70795	6.30736	8.2136
CEACAM3	2.57714	7.55772	6.97815	7.22674	7.28309	7.1387	7.7448	7.6586	7.31674	8.21264	7.99094	7.193	7.26784	7.08422	7.86801	7.18301	7.10194	7.92139	8.14951	7.44429	7.28505	7.9276	7.73914	7.12613	7.63518	7.27553	8.15731	7.17925	7.15799	7.84172	6.96928	6.88022	7.15347	7.38721	7.26558	7.24642	8.18846	7.26836	7.19707	7.40698	7.89121	7.79973	8.88054	7.65488	7.87307	8.32423	8.49824	7.24015	9.00022
FFAR2	1.4794	6.65316	6.62703	6.51901	6.83932	6.9715	8.42845	6.44405	7.73361	10.2753	9.09022	7.84772	7.24675	7.63612	9.59849	6.99793	7.63756	9.47157	9.57186	7.67024	7.21725	9.67883	8.66269	7.03012	8.73384	8.25494	9.33208	7.56823	7.3832	8.23395	7.19247	7.48111	6.17698	7.17205	6.12161	7.85228	9.38356	9.21378	7.72284	7.82126	8.65464	9.60998	9.4792	7.55124	8.00686	9.31172	8.87059	6.98714	10.3482
FPR2	2.11603	8.03724	8.82727	8.11032	8.10099	8.15705	8.8345	7.63957	9.16177	9.92743	9.21636	8.65748	8.78725	8.61524	9.25083	9.26539	8.00562	9.35537	9.49237	8.72306	8.92447	9.40449	9.23539	8.15399	9.05743	8.69719	9.08844	8.78151	8.63629	10.7317	7.92586	8.34879	7.90742	7.67472	7.68169	9.44288	9.74941	9.28135	7.96753	8.87492	9.6218	9.47502	10.536	9.2596	8.41672	9.74738	9.82724	8.64569	10.1207
SIGLEC9	1.36572	8.6268	9.23903	8.68293	8.48517	8.31733	8.50774	7.76471	8.41565	8.51078	8.50932	8.3474	8.6293	8.54936	8.61253	8.74066	7.85675	8.9185	8.8692	8.48131	8.5882	8.20029	8.46147	7.99003	8.72567	8.18813	8.62297	8.54581	8.25594	9.0308	8.66808	8.4183	8.16569	8.2766	8.53228	9.15524	8.93717	8.59949	8.2278	8.94872	8.96593	8.08574	9.52906	8.58303	7.74153	8.46108	9.25338	8.52219	9.28772
C19orf35	0.605282	6.25054	6.33211	6.21676	6.62736	6.2441	6.47384	6.40189	6.25587	6.62149	6.52207	6.22007	6.24358	6.4217	6.4052	6.48705	6.24794	6.79421	6.53403	6.3929	6.23904	6.70325	6.58748	6.14816	6.40948	6.6342	6.92154	6.27352	6.26197	6.68377	6.36349	6.36936	6.24579	6.33886	6.25345	6.42618	6.46017	6.29796	6.3162	6.21028	6.71444	6.83583	6.92971	6.47222	6.67906	6.39989	6.61341	6.44348	7.54588
LRG1	4.99372	6.46436	6.42984	6.37771	6.40874	6.05043	6.59164	6.41223	6.66729	7.35799	7.07995	6.79223	6.40948	6.52985	7.09536	6.87859	6.50137	7.35618	7.36395	6.52014	6.57984	7.62206	7.20485	6.36198	6.68455	7.30398	7.58674	6.79775	6.80192	7.12997	6.43385	6.58253	6.43033	6.5313	6.62433	7.18605	7.36832	7.27774	6.57283	6.98637	7.47536	7.05697	7.71961	6.75941	6.89814	7.31015	7.11223	6.75403	8.3566
FCAR	3.04688	7.04561	6.97907	6.70356	6.7836	6.66181	6.45531	6.27818	7.0285	8.04317	7.18109	7.03092	7.37341	7.38464	8.29009	7.33127	6.68377	7.57947	8.67965	7.96195	7.53292	7.69867	7.71658	6.84427	7.46456	7.4368	7.69717	7.1387	7.16125	7.81024	6.82398	7.3403	7.01999	7.06169	6.92683	7.47213	7.9276	8.05602	7.16476	7.63288	8.25766	7.74974	8.45675	7.67443	7.33746	7.69944	8.20197	7.32784	8.74161
EMR2	1.48413	8.06993	8.53159	8.07222	7.87917	7.54748	8.25697	7.35295	8.03496	8.94212	8.2955	8.06898	7.85591	8.49785	8.19869	8.15338	7.18359	8.67123	8.38262	7.8427	7.93986	8.78151	8.54936	7.46603	8.47861	7.89266	8.82413	8.13379	8.15858	8.55325	8.08944	8.09326	7.66711	8.19144	8.35454	8.65912	9.2144	8.82811	7.50659	7.91178	8.21895	7.60215	9.64576	7.80681	8.02629	9.04662	8.32826	8.08974	9.66114
RFX2	0.329304	7.29716	7.24557	7.267	7.25977	7.17871	7.68314	6.97844	7.20516	7.19786	7.3835	7.41295	7.01687	6.99209	7.0239	7.42295	7.23253	7.31098	7.44484	7.23339	7.20072	7.68841	7.28016	7.00549	7.29856	7.3403	7.47213	7.00654	7.20781	7.10722	7.59685	7.16566	6.94677	7.33262	7.21725	7.11449	7.58237	7.33068	7.1354	7.49836	7.91178	7.31591	7.25247	7.12949	7.13297	7.16065	7.36832	7.00006	8.55929
CEACAM4	4.86553	6.85648	7.03449	6.61185	6.63157	6.49187	6.75331	6.37487	6.73438	7.1566	6.85923	6.55674	6.67932	6.51013	7.19624	6.95784	6.3147	6.83743	7.17901	6.66181	6.76257	7.10035	6.71346	6.39938	6.63775	6.72526	7.17986	6.59164	6.63135	7.10996	6.69594	6.3397	6.63695	6.94677	6.57521	7.0979	7.17093	6.9888	6.39372	6.48517	7.18218	6.56558	7.62596	6.72857	6.94893	6.64126	7.30165	6.69856	8.37161
RASGRP4	1.56975	7.64333	8.5198	7.72692	7.72258	7.62183	8.00657	7.12329	7.66592	7.76485	7.60476	7.95784	8.11735	7.67531	7.94244	8.00496	7.16592	8.04433	7.92109	7.87633	8.06898	7.84943	7.446	7.16476	7.74636	7.4789	8.3354	7.64044	7.33881	7.98148	7.54298	7.52937	7.30249	7.45269	7.74095	7.72995	8.08489	7.44515	7.27826	7.77772	8.3631	7.591	8.70699	7.78696	7.44402	7.69111	8.5991	7.94374	8.96486
NLRP12	0.953873	7.77916	8.76271	8.03882	7.74859	7.51793	7.81195	7.02617	7.88911	7.90864	7.9296	7.69053	8.15272	7.70361	7.86558	7.85711	7.20288	8.05176	8.20426	8.01947	8.13346	7.51254	7.71489	7.58644	7.69083	7.24528	8.08233	7.71658	7.55422	7.48491	7.34364	7.73393	7.62341	7.86061	8.02344	8.13909	8.52641	7.75227	7.2689	8.24503	7.93831	7.24362	8.72946	8.13406	6.81633	7.25247	8.83665	8.07937	8.83629
MBOAT7	0.577521	9.19383	9.71063	9.37369	9.03784	9.1499	9.64919	8.48845	9.0913	9.63138	9.51549	9.09022	9.09509	9.26328	9.23729	9.51401	8.93285	9.84151	9.38565	9.17501	9.13091	9.1739	9.06057	8.28586	8.86132	8.59209	9.25338	8.12893	8.3903	8.99419	9.47837	8.74066	8.66349	9.19807	9.02511	9.22299	9.56845	9.42665	9.22926	9.54376	9.77834	9.13945	9.70972	8.94667	9.1652	9.49686	9.6583	9.0172	10.5818
SIGLEC5	1.871	7.49651	7.79917	7.24588	7.0285	7.09982	7.68011	7.18576	7.40179	8.08452	7.58614	7.3391	7.38035	7.41657	8.0991	7.78302	6.42195	7.76676	8.12357	7.42658	7.29134	7.39671	7.93135	7.29013	7.3809	7.36481	8.06071	7.65597	7.38464	7.84745	7.10967	7.31098	7.55907	7.3778	7.63463	7.47627	8.13379	7.90106	7.45906	7.81523	7.94822	7.6106	9.04834	7.46901	7.14428	7.92294	8.36565	7.22593	9.10108
FPR1	2.12793	9.35056	10.3194	9.72071	9.50845	9.10522	9.83816	8.97237	9.84924	10.5381	10.2663	10.0165	9.95407	9.85561	10.2271	10.4564	9.354	10.2046	10.6179	9.90511	10.0835	10.1943	10.1551	9.24592	9.84151	9.5133	10.2431	9.8728	9.68676	10.9488	8.98593	9.96145	9.09074	8.99873	9.30833	10.4004	10.2167	10.2271	9.67399	10.0013	10.4587	10.0982	10.9582	9.97538	9.72539	10.4412	10.4854	9.75421	11.0566
CEACAM1	1.37324	6.8288	6.52088	6.36967	6.27592	5.71027	6.56478	6.68901	6.59464	8.9185	7.87113	5.82459	6.79035	6.87749	8.4084	7.33746	6.25979	6.17125	8.0563	7.71338	7.1999	7.26251	6.77933	6.86628	7.34121	6.94838	7.86938	7.52877	6.53621	8.49558	7.27016	6.70715	7.75895	7.09145	6.83606	7.3267	8.64809	7.51679	6.65573	6.91376	8.27304	7.82873	9.09899	8.15731	5.98098	7.33746	8.21625	6.19174	8.34941
ACP1	1.82004	9.32714	9.11902	9.35181	9.58345	9.38356	9.24154	9.63308	9.22299	9.18421	9.50306	9.47002	9.31234	9.1371	9.44804	9.50457	9.39766	9.18942	9.0913	9.53852	9.62445	9.16874	9.37714	9.67213	9.34035	9.10172	8.60725	9.44865	8.97141	9.24534	9.13823	9.04297	9.10348	8.63227	9.0042	9.24662	8.89128	9.39125	9.42744	9.35612	8.99821	9.17193	8.92205	9.25537	9.26664	9.22993	9.34717	9.41006	8.5779
DYSF	6.45189	7.40325	8.80798	7.75674	7.66454	7.56296	8.0988	6.91603	8.03163	8.71901	8.08363	7.43169	7.62857	7.81357	8.15731	8.49674	7.14238	7.86623	8.60899	8.04708	8.04708	8.11032	8.02993	7.60641	7.79402	7.70416	8.63782	7.77332	7.82967	9.23116	7.75087	7.65022	7.84745	7.97132	7.77127	8.7235	8.72813	8.236	7.61153	8.18846	9.28772	8.26416	9.48934	7.98945	7.74921	8.30079	8.93717	8.05235	9.85673
MXD1	5.0047	9.64737	10.158	9.46047	9.46193	9.63654	10.1894	8.57202	9.72376	10.9112	10.2224	9.43321	9.67973	9.6602	10.0748	9.32512	9.13324	10.3445	10.6649	9.70205	9.4052	10.4025	10.1671	9.2596	9.98169	10.0453	10.6128	9.61993	9.3617	9.99874	9.83918	9.25281	8.89311	9.64239	9.29851	10.2412	10.8634	9.92743	9.2323	10.3901	10.8309	9.93967	10.6365	10.1551	9.48604	10.5713	10.4235	9.43537	11.2009
QPCT	1.44661	7.26836	8.416	7.80293	7.45825	7.98586	7.99286	7.93533	8.66269	9.52728	9.11432	8.73106	8.34459	8.2056	8.88789	8.53892	7.70274	8.78293	9.13655	8.51163	8.47497	8.76602	8.89369	7.9967	8.60121	8.15079	9.03995	8.42976	7.82607	8.0043	7.16312	8.11576	8.0024	7.33999	7.35647	8.70579	9.02563	8.00593	7.64274	8.56904	8.95018	8.60376	9.1303	8.77939	7.4883	9.1413	9.47837	8.33574	10.0305
FOSL2	2.02369	8.22392	8.69813	8.11391	7.60031	7.87522	8.19176	7.59314	8.07733	8.13842	8.13623	7.94709	8.17987	8.10682	8.28286	8.22588	7.73217	8.49138	9.02934	7.89933	8.01464	8.21519	8.07582	7.87364	7.84057	7.94098	8.40152	7.91272	7.90981	8.00873	8.16436	8.18846	7.87837	8.3474	8.38073	8.64569	8.57474	8.10815	8.06133	8.3542	8.63549	8.27731	8.79031	8.03585	8.34102	8.53645	8.61173	8.26721	9.04542
PLB1	0.527418	6.12899	7.26361	6.03785	6.14097	6.14687	6.0578	5.84658	6.29269	6.23633	6.25004	6.01931	6.50346	6.20501	6.23742	6.42118	6.03842	6.3383	6.24283	6.17725	6.34216	6.73595	6.5738	6.1578	6.12594	6.20233	7.23253	6.5476	6.33774	6.2906	6.19838	5.85942	6.14397	6.19086	6.22061	6.63238	6.97787	6.11973	5.96398	6.40138	7.57369	5.78641	6.66373	6.65007	6.14023	6.16436	6.8261	6.26829	6.66075
DDX18	1.61917	9.76767	9.59402	9.83816	9.75831	9.98665	9.64576	10.1111	9.83604	9.73237	9.88126	10.0385	10.1533	9.87164	10.0574	9.98665	10.0559	9.69616	9.73932	9.90634	10.0385	9.95691	9.94767	10.0835	9.80684	9.51401	9.2938	9.97297	9.72071	9.41903	9.29534	9.68594	9.77062	9.50688	9.256	9.72646	9.49313	9.46486	9.72854	9.95814	9.45972	9.79394	9.57186	9.83604	9.66276	9.64168	9.73832	9.85875	8.73194
IL18R1	0.648639	5.44453	5.75121	5.9659	5.9255	5.90564	5.55321	5.93946	6.12106	6.65838	5.47751	5.69845	5.9751	5.97381	6.64841	5.97722	6.02267	5.24531	6.52278	5.82022	6.01122	6.35443	6.2441	6.62408	6.53789	6.59986	6.35092	6.76483	6.4314	6.49704	6.00615	6.00719	6.05174	6.76156	5.96151	5.9946	6.6295	5.6671	5.42231	5.8208	6.29585	6.59682	7.09224	6.47549	5.95048	6.69468	6.12733	5.86058	6.45961
IL1R1	2.03403	4.63972	4.69023	4.66128	4.32715	4.46725	4.59054	4.60532	4.44392	5.33381	4.90468	4.17798	4.61272	4.57123	5.36634	4.96163	4.50516	4.70657	5.99893	4.94609	4.76293	5.48971	4.99377	4.78179	4.94972	5.66256	6.3394	4.85731	4.55103	5.27917	4.83829	4.63088	4.71168	4.64108	4.6202	4.75308	6.06976	4.89222	4.51857	4.5375	5.02386	4.39552	5.51256	5.09796	4.56507	4.72008	5.41744	4.33625	5.71605
IL1R2	3.2695	5.68432	5.85512	6.04322	6.24823	6.25004	7.08022	6.18807	6.79367	8.40515	7.54559	6.86423	6.20997	6.11892	7.21338	6.79223	6.18192	7.79861	8.05509	6.4905	6.31414	8.57363	8.37936	6.42274	7.43018	8.18119	8.85189	7.07103	7.21782	6.78011	6.98743	6.14608	5.61641	6.65784	6.0604	7.39525	8.9305	7.35829	6.91603	6.54928	8.86601	7.81659	10.2185	7.98618	6.63825	8.3024	7.39333	5.84861	9.4845
GCA	2.9592	9.60554	10.4435	9.78802	9.66765	9.87978	10.2467	9.6218	10.5766	11.1897	10.5153	10.1012	10.3964	10.1444	10.9582	10.4334	9.35537	9.93573	10.7664	10.3482	10.3821	10.2322	10.329	9.79043	9.99493	10.1174	10.6101	10.5427	10.2556	10.8669	9.23843	9.98169	10.127	9.86812	9.9385	11.1897	11.1835	10.2099	9.67672	10.472	11.5011	10.0865	11.4339	10.9919	9.38846	10.7085	10.8669	10.1127	11.2134
TNFAIP6	0.617838	4.58985	4.30195	4.53608	4.83204	5.63375	7.22996	5.23463	5.60539	9.43663	7.3855	6.71184	6.03013	6.48367	7.62484	6.30442	5.90117	6.74427	7.99972	5.62187	5.88438	7.8258	7.31851	6.01604	7.07655	7.59743	8.36135	6.7872	6.20666	7.79201	5.41159	5.76344	4.67313	5.30849	4.16693	6.83295	8.6899	7.36395	5.93413	6.08039	7.18797	8.6954	8.96292	6.77599	5.58937	8.57985	8.16668	5.07421	8.06544
ATIC	0.924754	8.80624	8.73506	9.09731	8.97045	9.20781	9.00137	9.07202	8.67285	8.89079	9.11022	8.82503	9.03129	8.70699	8.97974	8.95551	9.22064	8.85666	8.68591	8.95898	9.03995	9.04495	8.81711	8.97442	8.6954	8.33501	8.35068	8.63426	8.67084	7.81874	8.73593	8.48396	8.80365	8.97091	8.72611	8.35529	8.23635	8.45812	8.6783	9.16756	8.7169	8.85419	8.19996	8.70656	8.50734	8.68052	8.56008	8.92812	8.0492
SLC11A1	0.884355	8.90003	9.56675	8.68591	8.47946	8.28824	8.67084	7.80541	8.95113	8.9134	8.642	8.48584	8.52219	8.62889	8.34708	9.04142	8.03022	9.09022	8.79821	8.37715	8.49714	8.6187	8.78107	7.70706	8.46841	8.07794	8.94872	7.93282	8.2955	8.32581	8.18308	8.318	7.87917	8.59435	8.7376	8.97191	9.00922	8.45714	8.23121	8.58743	9.26539	8.57865	9.50924	8.68504	8.80798	9.01158	9.47502	8.73979	10.2027
CXCR2	2.93228	6.38055	7.1529	6.93453	6.3411	6.93059	8.2741	6.92039	8.22359	9.87164	9.36233	7.89335	7.30313	7.21945	8.91642	6.91376	7.18493	9.40384	9.80985	7.54268	7.29692	9.78914	8.89128	7.65459	8.9134	8.65711	9.74545	8.16126	7.26414	6.88867	8.15642	7.21	6.70521	6.96903	6.18725	7.9608	9.70804	8.37464	6.87349	7.88028	8.81388	8.32504	9.22241	8.3371	7.24702	9.27566	8.49026	6.52233	10.386
CFLAR	1.66799	9.13597	9.33145	9.08627	9.0146	9.11844	9.38431	9.24093	9.43881	9.99874	9.385	9.27315	9.33358	9.34312	9.5455	9.33288	9.23116	9.66369	9.63398	9.31485	9.30768	9.31425	9.24725	9.19807	9.35056	9.24154	9.57419	9.31299	9.07646	9.43595	8.65131	9.28711	9.19443	9.70386	9.33008	9.34917	9.80893	9.05465	8.89311	9.33488	9.32654	9.33977	9.84151	9.54376	9.07531	9.69146	9.60729	9.34651	10.3063
OBFC2A	2.36198	8.76071	9.23338	8.75822	8.58225	8.8303	9.23787	9.05064	9.63478	9.91253	9.16466	8.74208	9.20478	9.1274	9.55814	8.5568	8.76923	9.65276	10.1362	8.84838	8.66763	10.0912	9.67672	9.09351	9.6931	10.0559	10.4787	9.49094	9.24093	9.62793	8.77649	9.0535	8.94311	9.16177	8.90047	9.45913	10.1094	9.26215	8.44946	9.1279	9.51401	9.33008	9.86458	9.23662	9.30222	9.98946	9.29455	8.7739	10.9002
ALPL	4.97374	5.70638	6.04267	5.24982	6.01526	5.76722	7.45656	5.52633	7.07886	8.42706	8.08606	6.66729	6.11973	6.39058	7.75734	7.11835	6.68584	7.47043	8.37044	5.94025	5.56318	9.08738	8.12427	5.91856	7.26361	7.04296	8.52137	5.91452	6.96164	5.8973	7.37892	5.99839	5.43666	6.03038	5.84731	6.72425	8.29782	7.35587	6.35174	7.06567	9.74138	7.48222	9.22749	6.71292	6.48789	7.86217	7.62568	5.82326	10.2431
KIF1B	6.29155	6.60445	7.0702	6.81366	6.51601	6.64096	6.88867	6.46624	6.81028	7.40099	6.72262	6.54787	6.84481	6.85897	7.52339	6.82423	6.54487	7.02697	7.39525	6.9166	7.07792	7.04441	7.34904	7.13198	7.26145	7.44335	8.12954	7.52972	7.72579	7.7517	7.17709	7.35858	7.59499	7.73303	7.61988	7.7275	8.12126	7.64564	7.27605	6.78473	7.64019	7.02504	8.0429	7.41657	6.88219	7.2385	7.76413	6.97727	7.99576
ZDHHC18	2.717	8.10643	7.9504	8.16959	7.98148	8.13747	8.71035	7.98241	8.19077	9.42511	8.99324	8.34968	8.05876	8.19701	8.68419	8.12157	8.30683	9.14302	8.88899	8.1276	7.96841	8.74888	8.33809	7.77475	8.35068	8.36088	9.14248	7.81874	7.78513	7.67443	8.56318	8.0892	7.89692	8.17987	8.23567	8.09417	9.12683	8.6411	8.3587	8.15506	8.73842	8.87575	9.0529	7.90692	8.68669	9.20478	8.63885	7.997	10.2081
OXER1	0.37427	6.39453	6.60047	6.36349	6.56188	6.29612	6.55984	6.09073	6.28408	6.82294	6.5351	6.38847	6.53705	6.51927	6.73331	6.44112	6.25285	6.82263	7.03651	6.40898	6.66029	6.46515	6.20527	6.34703	6.33295	6.19809	6.74706	6.40979	6.45531	6.58177	6.38653	6.64485	6.55596	6.60173	6.45902	6.68275	6.78528	6.59516	6.34244	6.38627	6.94893	6.30709	6.65064	6.35661	6.58177	6.83932	6.49838	6.51178	7.72848
SRSF7	0.337079	10.4025	10.3964	10.5334	10.3901	10.4412	10.199	10.5893	10.55	10.3727	10.4235	10.4004	10.4189	10.3746	10.3901	10.3026	10.5818	10.6339	10.5078	10.4984	10.4607	10.6232	10.2848	10.6542	10.5078	10.1595	10.0254	10.5893	10.0926	9.90047	9.85442	10.1333	10.1012	10.0001	10.2577	10.3543	10.0733	9.7839	9.88586	10.4832	9.87394	10.1777	10.0165	10.2271	10.3105	10.4132	10.3176	10.2718	9.7563
NLRC4	1.10119	8.32542	9.08191	8.38035	8.32287	8.30306	7.86527	8.11065	8.91591	8.91295	8.61612	8.33022	8.83943	8.60725	8.93916	8.74115	7.6094	8.06578	8.62372	8.73506	8.88736	8.41672	8.71733	8.22912	8.4306	8.48323	8.91295	9.08309	8.63184	9.60902	7.56528	8.44423	8.8149	8.23121	8.57551	9.34448	9.01563	8.04349	7.5777	8.67498	9.17048	8.56008	10.1909	9.29912	8.12516	8.61289	9.63398	8.70309	8.71035
GALNT14	1.18752	5.5904	5.44513	5.72123	5.38564	5.52139	5.65379	5.43808	5.42854	5.71605	5.82726	5.60978	5.47292	5.47838	5.97777	5.58152	5.38211	5.72886	5.61438	5.56053	5.70492	6.01019	5.86137	5.42094	5.67023	5.57014	6.10241	5.80643	5.55724	6.08982	5.76805	5.564	5.73808	5.53072	5.53294	5.82943	5.66592	5.56424	5.66172	5.68629	6.42395	5.56986	6.52565	5.71526	5.76673	5.67351	6.07813	5.64605	6.30468
MBOAT2	0.892221	7.00316	6.56502	6.74342	7.39164	6.99017	7.01894	6.98279	7.39985	8.2155	7.39842	6.58748	7.04667	6.92199	7.84117	6.79421	6.65498	6.71814	7.51595	7.23736	7.09281	7.66654	7.30369	7.41715	7.22417	7.30282	7.55649	7.48549	7.29522	8.29849	7.3465	7.1526	7.54804	7.23933	7.34599	7.61908	8.25426	7.96317	7.74601	6.94942	7.62768	6.7574	8.21774	8.86184	7.19198	7.38258	7.86558	6.96054	8.48019
RNF149	2.33399	9.99732	10.0912	10.0239	9.84259	10.0412	10.2065	9.58821	9.88934	10.6365	10.1878	9.90412	10.0108	10.0777	10.2556	9.93111	10.0604	10.1943	10.36	9.8198	9.83715	10.4372	10.3216	9.69616	10.2412	10.1078	10.5194	9.8518	10.0052	10.0733	9.55814	10.0967	9.90744	10.1878	10.0789	10.329	10.6821	10.327	10.0631	10.0939	10.2485	10.3026	10.4564	9.91253	10.1489	10.5578	10.1111	9.90291	10.9189
TBC1D8	1.02057	7.40354	7.51309	7.12815	7.22417	7.00449	7.23933	7.00032	7.46237	7.39671	7.02697	7.26174	7.28136	7.27635	7.41545	7.22874	6.53646	6.96828	7.40301	7.1557	7.44901	6.98057	7.27499	7.03589	7.67719	7.71371	7.90628	7.56094	7.90203	7.99315	7.0685	7.35942	7.47916	7.97046	7.76204	7.76793	7.68137	7.65196	7.44811	7.12644	7.27076	6.87859	8.88518	7.61276	7.12273	7.26921	7.76644	7.18188	7.35124
TGFA	1.04408	5.87208	5.75411	5.93544	5.47218	5.76649	6.15622	5.44868	5.88197	6.41563	5.79264	5.5393	6.00669	5.69868	6.37146	5.51953	5.89316	5.79867	6.40466	5.92823	5.91125	6.24665	5.98185	5.88081	6.14608	6.58401	6.36431	6.226	5.50467	5.30976	5.76233	6.35814	5.75062	6.07183	5.74165	6.11662	6.31119	5.67575	5.65351	6.04267	6.84898	5.69894	6.19199	5.67842	5.63628	6.0683	6.05752	5.57142	6.46489
SFXN5	0.605399	7.00549	7.33716	6.92441	6.90232	6.84508	7.02111	6.53267	6.88784	6.91089	6.83184	6.87019	6.78417	6.96417	7.15228	6.83801	6.66729	6.87122	7.10642	6.96104	7.09705	6.42325	6.88784	6.74372	6.98519	6.76777	7.12975	6.95393	6.77046	7.05307	6.91436	7.00958	6.96134	7.20749	7.14261	7.29744	7.23541	6.94087	6.76859	6.98967	7.20232	6.71699	7.35324	7.06199	6.20019	6.71618	7.41938	6.95677	7.37311
CXCR1	4.14625	5.84686	6.55275	6.2426	6.01577	6.48596	7.95135	6.5516	7.47597	9.42132	9.2097	7.52201	7.36967	7.0405	9.18003	7.18471	6.88939	9.25403	9.4759	7.41856	6.72753	9.58905	8.93099	7.46492	8.56643	8.32248	9.39194	7.88093	7.02724	7.12842	7.78302	6.92758	6.51697	6.73643	5.99621	7.66592	9.57345	8.32322	6.98138	7.69717	8.93249	8.26758	9.15945	7.95306	6.63585	8.99623	8.58344	5.90361	10.3883
FAM126B	1.17072	8.56403	8.6261	8.60256	8.48441	8.66111	9.07107	9.10522	8.98023	9.58287	9.29534	9.15299	8.94823	8.93458	9.20542	8.87685	8.96846	9.24592	9.48062	9.00137	8.99667	9.57345	9.46193	9.13324	9.44358	9.59585	10.0123	9.47995	9.20118	9.17878	8.77046	9.31172	9.27136	8.81661	8.72567	9.23166	9.9136	9.07927	8.81616	8.6448	9.3709	9.19864	9.305	9.13655	8.89417	9.37495	8.97442	9.05123	10.283
SIRPA	2.07949	7.99381	8.86743	7.8963	7.96342	7.94851	8.45518	7.37427	8.25628	8.16702	8.29231	8.17536	8.31868	8.04222	8.20089	8.26581	7.60755	8.40004	8.52722	7.91239	7.82354	7.90409	7.94559	7.64241	8.1148	7.91732	8.61253	7.83508	7.80652	8.2752	8.27378	8.26865	8.00902	8.35386	8.17696	8.45962	8.28937	8.24406	8.00657	8.4712	8.42121	8.50291	8.88248	8.16186	7.70737	7.81392	8.66686	8.23121	9.22503
SIRPD	3.20334	6.80761	7.08505	6.57577	6.36888	6.23769	6.58427	6.38713	6.98169	7.30667	6.62241	6.36431	6.8391	6.76072	6.75067	6.64431	6.10409	6.38366	7.23909	6.81465	6.99182	6.69121	7.01402	6.647	7.19329	7.13082	7.74006	7.50982	7.17735	7.98424	6.97009	6.99554	6.70279	7.09339	7.12273	7.60215	7.94909	6.98548	6.42776	6.66923	6.55044	6.69594	7.66507	6.57469	5.97562	6.77515	7.19707	6.78314	7.67692
MMP9	1.8867	6.85173	7.03259	6.59738	6.77483	6.32869	6.97508	6.61757	6.96571	8.88944	8.42595	6.64511	6.94431	6.89928	8.81616	7.40553	6.35712	6.59593	9.1407	8.19701	7.26199	7.13244	7.25831	7.04296	7.12754	6.42373	7.94649	6.96878	7.05307	7.04914	7.98081	6.71699	7.85132	7.28475	7.22964	8.13277	9.25769	8.61662	8.19665	8.0991	9.44008	7.51931	10.4897	8.14303	6.02732	8.65665	9.12139	5.54974	9.39571
SLC9A8	1.36779	7.9121	7.88649	7.65488	7.49651	7.438	8.06801	8.01464	8.0379	8.24088	8.07614	7.90562	7.86938	7.9916	8.23873	8.08974	8.0991	8.45299	8.2766	7.85412	8.0231	8.24996	8.07375	7.9121	8.06544	8.30896	8.48361	8.03851	8.37189	8.21992	8.34842	8.18214	8.19505	8.35179	7.9821	8.2298	8.3371	8.39066	7.76015	7.81165	8.25129	8.30276	8.45216	7.65341	7.93252	8.37936	7.91142	7.72722	8.85666
B4GALT5	2.71601	8.37497	8.52297	7.94044	8.2741	7.95749	8.60037	8.00176	8.42706	9.55095	8.76602	7.94044	8.72734	8.37936	9.49538	8.6444	7.48521	8.32542	9.27566	8.61828	8.391	8.75297	8.73884	8.31458	8.45888	8.49868	9.17824	8.59244	8.23157	9.72939	8.50291	8.38301	8.77255	8.83259	8.57442	9.11491	9.2838	8.75297	8.46	8.6783	8.83215	9.1092	9.97792	9.08403	8.51656	9.03664	9.59072	8.39757	9.7532
THBD	0.470843	6.43244	7.09596	6.29469	6.4959	6.27692	6.46988	6.43244	6.36753	6.96765	6.76665	6.40655	6.2919	6.16959	6.33089	6.38366	6.16789	6.6303	7.13024	6.51814	6.13339	7.07466	7.02087	6.11367	6.51627	6.69675	6.53789	6.31309	6.22832	6.6235	6.31493	6.32869	6.11662	6.07357	6.15163	6.97727	6.77128	6.60071	6.39759	6.54549	6.80683	6.4306	7.25376	6.85231	6.39938	6.48124	6.48015	6.33147	7.55243
C20orf3	1.22367	8.88336	8.70943	8.98396	8.71467	9.00657	8.74115	8.60614	8.56723	9.77163	9.12968	8.35275	8.82186	8.84033	9.66944	9.01868	8.78383	8.7376	9.36739	9.11902	8.78383	9.08567	9.04297	8.70943	8.83079	8.55047	9.01616	8.98896	8.41709	9.03179	8.65665	8.71783	9.07927	9.26276	8.98396	9.44572	9.78155	9.04729	9.30417	9.25338	9.20852	8.84838	9.75241	9.31036	8.98492	9.33145	9.51401	8.25426	9.89026
RNF24	5.1762	7.31015	8.09684	7.2799	7.21308	7.64305	7.96516	7.54268	7.94797	8.24436	8.11672	7.9121	7.86887	7.83304	8.11418	7.83703	7.33477	8.29984	8.14886	7.80598	7.72903	7.64807	7.93533	7.5415	7.76064	7.88649	8.44137	7.82354	7.72878	8.33846	8.0991	7.93712	7.71867	7.87281	7.96955	8.4439	8.76271	8.21682	7.79701	7.8842	8.37862	7.59067	8.17201	8.23873	7.50203	8.13713	8.42088	8.13469	9.36373
ETS2	0.697889	8.31318	8.75822	8.23253	8.31837	8.16498	8.21682	8.04317	8.42876	8.21298	7.90236	8.21453	8.42265	8.49405	8.2759	8.0319	7.83905	8.02866	9.18306	8.45518	8.4646	8.62334	8.7739	8.02471	8.54622	8.50734	8.73884	8.57593	8.55611	8.73798	7.78158	8.42706	8.17536	8.67661	8.40082	8.65096	8.67084	8.47272	8.57012	8.6367	8.60693	8.47674	9.56845	8.75689	8.51695	8.59792	8.99715	8.52683	9.08359
KCNJ15	3.9372	5.7408	7.11803	5.96833	6.13089	6.15221	7.48883	5.80057	7.55243	8.76121	8.09104	6.71559	6.41855	6.33117	7.68675	6.42297	6.59437	7.58644	8.49362	6.90204	6.40012	8.78057	8.32981	6.40162	7.755	7.99879	8.88736	7.06364	6.56643	7.74304	7.13273	6.29938	5.96689	6.19992	5.9621	8.01547	8.96954	7.79112	6.22759	7.21834	7.95193	7.92556	8.53842	7.18138	6.70279	9.14008	7.64184	6.10324	10.1726
ATP9A	1.30209	5.38499	5.76479	6.15434	5.44199	5.8945	6.3194	5.4772	5.92136	5.91506	6.10003	5.46917	5.81857	5.69731	6.2347	5.77104	5.69311	5.76563	6.28408	5.84234	5.87518	5.99654	6.1635	6.21415	5.41026	5.90361	6.39322	5.83168	5.99921	6.02384	5.84157	6.14578	6.18939	6.23259	6.10853	5.90989	6.48442	5.8322	6.20968	5.5507	6.81491	5.43091	6.60047	6.31596	6.13089	6.22007	6.41668	5.90667	6.34642
SAMSN1	0.7991	6.14919	6.58283	6.19509	6.24468	6.61291	6.74573	6.44941	7.11863	7.29167	6.88277	7.0071	6.95838	6.72452	7.03792	6.86749	6.41489	6.4074	7.74065	6.83214	7.02111	7.0447	7.12842	6.93084	7.16208	7.66592	7.22786	7.45499	7.3781	7.90322	6.17749	6.90445	6.85202	6.60805	6.51467	7.17325	7.37839	6.81654	6.53537	6.82233	7.56991	7.41856	8.43281	7.23481	6.39486	7.42348	7.50261	6.74766	7.02363
RGL4	0.363882	5.79347	5.79979	5.88956	5.55901	5.63951	5.64788	5.841	5.67209	6.04241	5.86736	5.52633	5.55694	5.7408	5.82782	5.64761	5.85756	5.91752	6.12924	5.82699	5.59628	5.54007	5.78791	5.62273	5.9447	5.61586	5.96015	5.82459	5.88171	5.55463	5.82382	5.43485	5.94951	5.69289	5.87862	5.72447	5.89042	5.62434	5.56711	5.76779	5.75627	6.00693	6.36221	5.74978	5.64555	5.86574	6.116	5.63683	6.39892
KCNE1	1.18109	5.94418	6.55017	6.17778	6.36936	6.08288	6.35974	6.28382	6.54428	6.39787	6.3194	6.08711	6.4242	6.01659	6.45335	6.36459	5.83056	6.22518	6.87859	6.20206	6.41957	6.34906	6.14292	6.19027	6.46225	6.25556	6.71643	6.61415	6.77907	7.20666	6.28333	6.41139	6.25618	6.6885	6.57605	6.80245	6.65869	6.27871	5.87947	6.08482	6.45742	6.6962	7.14104	6.49443	6.48868	6.17667	6.69699	6.28634	6.86628
LIMK2	5.91347	7.68478	7.49481	7.40581	7.25697	7.20814	8.11326	7.19224	7.4834	8.52492	7.90262	7.43305	7.15717	7.40153	7.93766	7.65313	7.53002	7.89485	8.22726	7.40608	7.36613	8.53842	7.89961	7.17653	7.66592	7.72194	8.48886	7.25022	7.6202	8.39469	7.57017	7.31731	7.3905	7.87999	7.47012	7.92294	8.35241	8.01815	7.42517	7.58929	8.54459	8.2933	8.92402	7.4243	7.70332	8.42192	7.91303	7.42631	9.4708
CSF2RB	2.37124	8.48361	9.17579	8.28141	8.24267	8.07881	8.98855	7.61276	8.29258	9.11491	8.705	8.431	8.39686	8.51815	8.84084	8.50143	7.79519	8.95601	8.96185	8.55479	8.51858	9.16233	8.35102	7.88028	8.44137	8.11094	8.91898	8.10998	8.19571	9.26215	8.8692	8.28789	7.81716	8.36277	8.56569	8.54284	9.26404	8.64928	8.21836	8.75197	9.1413	8.78195	9.59163	8.2607	8.51612	8.93372	9.26989	8.68097	10.0851
NCF4	0.903437	8.24869	8.77046	8.01285	8.01754	8.03616	8.15307	7.2944	8.26617	9.0689	8.71384	8.01575	7.92498	8.14144	8.54284	8.40618	7.72017	8.24229	8.91949	8.40739	8.24996	8.31349	8.21453	7.69602	8.11607	7.66685	8.35102	7.65396	7.65652	8.21774	8.29718	7.51096	7.34599	7.97831	7.84144	8.0043	8.19937	7.95014	7.76983	8.72213	8.65055	7.88176	8.94823	8.30861	7.67443	8.32356	9.11084	8.12187	9.76462
KREMEN1	2.38438	6.15595	6.00194	5.83382	6.0876	5.58992	5.99893	5.87571	6.04472	7.30222	6.42853	6.12402	6.11946	6.07659	6.25782	5.96617	5.76509	6.11734	6.56112	5.94524	5.52009	6.29688	6.21895	5.88696	5.92335	5.75627	6.44724	5.75681	5.9547	7.0077	6.1795	5.90086	5.67184	5.5651	5.81747	6.33459	6.57984	6.45637	6.22677	6.22625	7.34304	6.25309	7.23051	6.15405	5.88468	7.34486	6.39564	5.79101	7.75643
OSM	0.396133	6.29963	6.04039	5.63079	5.77951	6.24551	6.20585	5.95408	6.03932	6.87235	6.63748	6.29133	5.91803	6.13974	7.12103	6.22809	6.2906	6.47415	7.79077	6.01984	5.66477	7.834	6.87401	6.07762	6.3808	6.73643	6.87626	6.00018	6.14866	6.2156	6.14397	6.03285	5.60539	6.0845	5.96911	6.54902	6.33774	6.63667	6.413	6.62646	6.79775	6.81925	6.69937	6.29498	6.6235	6.34725	6.3036	6.20997	8.05815
SLC6A6	3.44163	8.81661	9.44938	9.1818	8.86837	8.91096	9.46486	9.13265	9.29596	9.54764	9.43881	9.2157	9.10852	9.21503	9.25211	9.35903	9.0042	9.74638	9.54691	9.17579	9.20722	9.61073	9.41232	8.97582	9.37714	9.36669	10.1127	9.09449	9.31681	9.2852	9.1407	9.36669	9.09022	9.38981	9.29534	9.8518	10.0659	9.74138	9.18942	8.94923	9.5597	9.38846	9.61315	9.37871	9.25769	9.70205	9.57669	9.49686	10.5334
ABHD5	1.5294	7.29885	7.51147	7.405	7.43962	7.46237	7.58321	7.00258	7.70163	8.14044	7.89725	7.7517	7.71402	7.64356	8.07405	7.5731	6.95574	7.91918	8.31624	7.6798	7.68562	7.81248	7.86156	7.68011	7.85347	7.97575	8.6631	7.98303	7.94463	8.10368	7.46824	7.80039	7.55019	7.91582	7.54588	8.30649	8.64321	7.84492	7.53584	7.63957	7.68137	7.72495	8.16854	7.997	7.40268	7.58044	8.25197	7.70851	8.83755
FNDC3B	4.87229	7.82466	8.22492	7.59889	7.59946	7.60909	8.19144	7.60909	8.11094	8.4183	7.76064	7.64448	7.98647	8.02751	8.23458	8.01912	7.46518	7.99128	8.27865	7.95392	7.96397	8.47458	8.3587	7.99512	8.40913	8.80847	9.1371	8.6444	8.68338	8.78293	8.2288	8.70656	8.42845	8.97442	8.63096	9.04354	8.98297	8.391	8.11032	7.73278	8.589	8.25971	8.53228	7.86829	7.96485	8.29782	8.34968	7.93318	8.84331
GYG1	0.409328	9.1712	9.36233	8.79901	8.58303	9.17322	9.02405	9.14935	9.42882	10.0065	9.34579	8.95163	9.49919	9.19557	9.40584	9.4031	8.44351	8.62252	9.51174	9.56045	9.34312	8.91797	9.30768	8.86421	8.88899	8.44986	8.90143	9.0913	8.53261	9.50387	8.12516	8.47533	8.88418	8.30938	8.65825	9.26149	9.12371	8.77611	8.4991	9.52495	10.5285	9.37646	10.7734	10.0194	9.27192	9.50084	9.99071	9.28711	9.56935
C3orf37	0.43698	8.92955	8.68504	8.98996	8.91949	8.85189	8.65464	8.6595	8.43567	8.51772	8.58537	8.80798	8.54327	8.84427	8.60899	8.94717	9.1445	8.87733	8.39433	8.74296	8.74632	8.49523	8.41062	8.55611	8.53598	7.66083	7.55422	8.14916	8.28286	7.44484	8.61365	8.20299	8.33466	8.55479	8.51466	8.18086	8.1056	8.52297	8.81088	9.01762	8.15046	8.49749	7.79259	7.95966	8.59753	8.48996	8.4306	8.58855	8.49868
IL1RAP	2.42252	6.57139	6.88564	6.78314	6.8658	7.16125	7.4365	7.12385	7.41073	7.95545	7.51564	7.0534	7.18446	7.07679	7.4663	6.96828	6.90675	7.54324	7.74451	7.38695	7.44961	8.60855	7.98914	7.45358	8.05815	8.39937	8.87733	8.05848	7.86829	8.20395	7.31073	7.9089	7.76614	7.71989	7.22308	7.85767	9.0383	8.10844	7.6303	7.04588	8.15953	7.39958	7.74859	7.75227	7.21513	7.25466	7.70219	7.32251	8.94416
B3GNT5	1.14586	5.65941	6.03672	5.96617	5.90361	6.3901	5.72695	5.55265	5.82351	6.74427	5.6246	5.70335	6.49535	5.89756	6.67755	5.92361	5.67982	5.68193	7.92883	6.54845	6.67853	6.63855	6.59541	6.18913	6.602	7.05109	7.14189	6.84046	6.3483	7.0362	6.03902	6.47172	6.44055	6.6848	6.14492	7.11638	7.19034	6.90703	6.0046	6.2906	7.18664	5.82564	6.55363	6.47384	5.38003	5.27837	6.70634	6.05725	7.30867
C3orf62	0.8723	7.0421	7.36588	7.46574	7.32549	7.1569	7.31015	6.80086	7.21863	7.84355	7.38464	6.78257	7.37919	7.40553	7.67692	7.11251	6.98194	7.64839	8.07316	7.405	7.81924	7.49745	7.41938	7.10699	7.5586	7.66739	8.05577	7.56326	7.68254	7.21338	7.57579	7.96317	7.64044	8.14082	7.51368	7.70361	8.47164	7.62263	7.19904	7.34304	7.30579	7.31703	7.49805	7.4502	7.19084	7.5665	7.44024	7.31388	8.72689
PFKFB4	1.93244	7.65677	8.00657	7.36481	7.36481	7.45152	7.34874	6.85869	7.53866	7.73914	7.45152	7.54179	7.68073	7.67055	7.42688	7.36697	6.91488	7.72878	7.73021	7.45244	7.55772	7.10722	7.10415	6.92011	7.41598	7.25493	7.73278	7.61306	7.35913	7.69392	7.18418	7.36992	7.21165	7.34515	7.39525	7.67381	7.65136	7.50033	6.96712	7.71243	7.62798	7.42322	8.66808	7.35858	6.71292	7.51764	8.16297	7.53207	8.58617
PROK2	2.23966	7.73884	8.10998	7.9459	7.79551	7.79201	9.03509	7.47155	9.24026	9.62531	9.11961	9.4759	7.72965	9.10004	9.38431	9.305	8.43317	9.73335	9.8599	8.46266	7.98737	10.8861	10.5605	7.84422	9.72452	9.72071	10.536	8.4825	8.75945	8.0706	8.7947	8.85189	7.66272	8.84287	8.45812	9.50306	10.213	9.21761	8.50217	9.70016	11.1387	9.53476	9.82487	8.9734	8.09719	9.6931	9.35537	8.69629	11.4339
CMPK1	0.395136	9.34383	9.44728	9.74638	9.6972	9.66276	9.81208	9.57913	9.62793	9.3451	9.79891	9.89571	9.80146	9.83043	9.34035	9.5338	9.73832	9.49834	9.2884	9.59669	9.57515	9.20542	9.50845	9.67973	9.42277	9.06835	9.06011	9.31815	9.31815	9.24346	8.9387	9.18694	8.9778	9.19499	9.64077	9.18884	9.14302	9.35056	9.12968	9.56675	9.71063	9.26603	8.75146	9.95691	9.249	9.21882	9.22115	9.61826	9.058
SLC25A44	0.495442	6.85592	7.36723	7.15066	7.00929	7.05753	7.02825	7.36567	7.07792	7.33716	7.33388	7.27217	7.39872	7.08953	7.2311	7.22417	6.9076	6.93282	7.44929	7.24105	7.3686	7.18979	7.1554	7.26527	7.46658	7.40046	7.5165	7.29773	7.30222	7.55772	7.47241	7.3498	7.24198	7.10671	6.94893	7.07131	7.43962	7.21459	7.13198	7.27276	7.16782	6.77907	7.33233	6.99069	7.39896	7.39333	7.52282	6.99299	8.1579
HSPA6	0.721454	8.50438	8.68741	8.09417	8.17987	7.7876	8.41709	7.45185	8.21805	8.47458	8.06298	8.00461	7.7362	8.07614	8.37902	7.76956	7.63551	8.32113	8.46735	7.85261	8.01111	8.40656	8.20124	7.76089	7.76015	7.82302	8.42226	7.65227	7.48521	8.23671	7.52877	7.71931	7.42057	7.84298	8.01464	7.72102	8.69157	7.97523	7.15748	8.13909	8.06198	8.37044	9.09839	8.24503	8.36628	8.82186	8.90988	7.89933	8.99098
FCGR2A	1.38058	8.49105	9.15945	7.9821	8.17953	8.13527	8.89173	8.26005	9.1155	9.5017	8.94416	8.95113	8.74975	9.0042	9.05064	8.61485	7.66424	8.77001	9.15945	8.6664	8.54202	9.23601	8.6664	7.78636	8.46344	8.66027	9.29851	8.68255	8.38478	9.41675	8.38301	8.44021	7.68137	8.00748	8.07614	8.94164	9.35537	8.92103	8.50633	8.85189	9.50012	8.69369	9.8058	9.38356	8.51305	9.11491	9.40584	8.5991	10.1028
CACNA1E	1.44913	5.31269	5.26879	5.08135	5.32416	5.2992	5.39192	5.33443	5.26909	5.48199	5.38356	5.41538	5.19562	5.26305	5.34466	5.47244	5.39103	5.3427	5.56815	5.15138	5.31859	5.58482	5.39103	5.17219	5.29945	5.41338	5.46704	5.26068	5.22198	5.48039	5.28651	5.19268	5.22016	5.30915	5.40561	5.33018	5.5078	5.48914	5.39021	5.03162	5.62811	5.49382	5.73267	5.14228	5.36915	5.45818	5.38875	5.09317	5.67703
PFKFB2	0.933722	6.71643	6.92919	6.66647	6.92096	6.93453	6.64023	6.89067	6.78875	7.61962	6.99126	6.59682	6.84508	6.83656	7.09733	6.77599	6.89814	6.31807	7.26251	7.15347	7.51475	7.31332	7.05368	7.41458	7.1645	7.14813	7.37401	7.36333	7.38667	7.24335	7.04781	7.17061	7.26033	7.20971	6.82058	7.29323	7.62369	7.60118	7.07047	6.8377	7.38721	6.56894	8.42451	6.8476	6.15485	7.17466	7.11424	7.00062	7.07245
CD55	0.306067	9.70299	9.8348	9.7602	9.76852	9.55646	9.9136	9.71717	10.0604	10.127	9.91253	9.85059	9.84612	9.81208	9.82389	9.92335	9.75421	10.0305	10.3543	9.8108	9.8108	10.3883	10.3253	9.99071	10.1207	10.4607	10.5408	10.1143	10.4854	10.161	10.5524	10.1658	10.2116	10.3821	9.90963	10.1777	10.2305	10.6283	9.94623	10.141	10.0953	10.1348	10.2305	9.71429	9.94226	10.0318	9.5597	9.91612	10.5174
CR1	1.46986	8.18676	9.15704	8.30579	7.98424	7.93742	8.60376	8.58225	8.7346	9.27442	8.63096	8.21232	8.69674	8.32682	8.61957	9.40939	8.30079	8.77649	8.87921	9.08682	8.80454	9.60998	9.11261	8.99921	8.9305	9.11317	9.72159	8.9854	9.42357	8.95399	9.54618	8.99921	9.36026	9.1763	9.13375	9.78282	9.65167	9.34977	8.88199	8.68052	9.79155	8.00842	9.46719	8.02933	8.40805	9.2845	8.82691	8.48441	9.91726
HLX	1.60881	6.97695	7.3781	7.15004	7.06741	7.34153	7.09622	6.70579	7.34926	7.5953	7.08643	7.31532	7.18906	7.11803	7.51068	7.3879	6.98359	7.56797	7.51534	7.53866	7.42322	7.47916	7.15507	7.28309	7.18797	7.25284	7.54095	7.06391	7.16257	7.44574	6.90421	7.39704	7.17986	7.05529	6.92758	7.43624	7.42087	7.48491	7.07157	7.34121	7.27247	7.32224	7.73712	7.47861	7.38063	7.13223	7.59472	7.4377	7.68343
MOSC1	1.02174	6.80446	7.58009	7.12724	6.75991	6.96597	7.04409	6.66839	7.00741	7.42402	7.3538	6.73307	7.64241	7.38202	7.60248	7.64274	6.21053	7.40581	8.17395	7.39731	7.47744	6.89067	7.10465	7.19355	7.14238	7.53469	8.20029	7.32426	7.06257	7.5953	7.00679	7.3795	7.09199	7.35476	7.33569	8.27161	7.67472	7.01831	6.68716	7.20749	7.56296	7.49419	8.43699	7.67177	6.94917	7.53088	8.15399	7.42113	8.23842
S100P	1.31756	6.79745	6.58564	6.40627	6.25075	6.10165	6.56586	6.65442	6.62263	7.52312	7.4883	6.86456	6.57826	6.31309	7.27361	6.63825	6.36325	6.77648	7.49089	7.13082	6.55571	7.14134	6.8053	6.27004	6.82529	6.88676	7.26387	6.59363	6.53403	6.89954	6.31385	6.20527	6.46283	6.68901	6.92249	6.74794	6.97695	6.39402	6.40924	6.6262	7.35771	6.8349	7.72466	6.92999	6.87094	7.11717	7.66739	6.10112	8.83259
PLD1	1.0083	6.03155	6.64242	6.05937	6.226	6.2895	6.12951	6.11687	6.49942	6.97508	6.23201	6.02784	6.80062	6.21475	7.04272	6.27325	5.82351	5.97436	6.97727	6.73702	6.86152	5.91394	6.57305	6.50988	6.81491	6.79849	7.49452	7.44109	6.82741	7.44671	6.27744	7.09536	7.1796	7.03259	6.69516	7.44929	7.64656	6.58308	6.17364	6.43326	6.81897	6.01791	7.45854	7.10166	6.00826	6.75686	7.34153	6.50397	6.2906
BCL6	7.76586	7.68535	8.33254	7.5677	7.36111	7.60556	8.28586	7.85073	8.20727	8.79901	8.51427	8.23321	7.99944	8.20886	8.34905	8.38621	7.72407	8.60037	9.02511	7.95161	7.84548	9.16352	8.55167	7.76705	8.48924	8.22492	9.0585	8.06405	8.27865	8.8317	8.28067	8.25426	7.7275	8.08515	7.68314	8.70617	8.93202	8.28104	7.7771	7.97575	9.0913	8.51656	9.40872	8.11672	7.85228	9.06504	8.76401	8.21805	10.0546
ANXA3	1.06955	7.50982	7.05893	6.69312	6.34457	6.0046	7.97491	7.66507	7.89266	10.2009	9.28262	6.83295	7.90628	7.57579	10.127	7.72223	6.44378	6.77981	9.249	8.92598	8.03083	8.83629	8.43317	7.70071	7.8379	7.58437	8.78817	8.41907	7.38961	9.58662	6.84734	6.54209	8.38654	7.9818	7.78666	8.47422	9.33828	7.85163	7.14612	8.59244	9.98533	8.8303	10.3426	9.94491	7.32521	8.89311	9.80464	6.27167	9.69405
CXCL1	0.820543	7.31824	7.22565	7.01778	7.29467	6.76542	7.90203	7.32897	7.68755	8.74337	8.82985	7.86281	7.22593	7.78784	8.73593	6.94087	7.07517	8.21748	10.0631	7.70645	6.95652	9.12024	8.44177	7.24133	8.48058	8.76871	9.21761	7.29716	7.48222	7.34515	7.62291	7.53584	7.35354	7.42658	6.94782	7.94559	8.51858	8.16792	7.5254	7.16286	8.70348	8.54771	8.12855	7.96428	8.34035	8.94022	7.72102	7.13675	10.0208
NSUN7	1.46201	5.11953	5.15589	5.16281	5.10675	5.11832	5.18368	5.40678	5.10923	6.03423	5.74404	5.25411	5.32332	4.96519	5.5078	5.18865	5.42401	5.21233	5.62628	5.67873	5.73215	5.58272	5.42203	5.53726	5.60327	5.73053	5.83463	5.56023	5.34606	4.95413	6.25657	5.4033	5.28354	5.38614	5.25763	5.57116	6.26652	5.68136	5.47508	5.36121	6.08594	4.91707	6.12349	5.80484	5.06512	5.03386	5.76094	5.24654	6.60445
BST1	0.709209	9.00708	9.65661	9.23405	8.94069	8.81207	9.03294	8.64683	9.28587	9.6064	9.24725	9.00982	9.5017	9.44134	10.0438	9.72743	8.34174	9.35832	9.49765	9.50688	9.31943	8.96642	9.11147	8.76821	9.07646	8.9185	9.46413	9.16632	8.8739	9.62366	8.35	9.11261	8.97871	8.96387	8.92812	9.6218	9.57913	8.77335	8.60037	9.1499	9.60023	9.18884	9.97899	9.32094	8.95163	9.28064	9.97663	9.25658	9.58583
ALPK1	6.47908	6.96571	7.33881	7.06908	6.66809	6.98637	7.50456	6.72857	7.54916	8.46963	7.7849	7.005	7.47374	7.16257	7.66055	7.04157	6.94347	7.12415	8.11638	7.04351	7.37104	8.33846	8.16636	7.57661	7.89423	8.24194	8.76963	7.988	7.85832	8.81894	7.25343	7.9195	7.9723	8.05176	7.74896	8.62889	8.84573	8.44831	7.22996	7.35124	7.97795	7.89961	8.61788	8.03821	7.46178	8.31015	7.9089	7.1532	8.98756
CCDC109B	1.14775	9.55814	9.40449	9.59072	9.46343	9.27378	9.57104	9.86812	9.59336	9.67035	10.0318	9.96649	9.79155	9.63221	9.82487	9.68942	9.83043	9.46796	9.6931	9.65276	9.62619	9.59849	9.55888	9.74842	9.58287	9.17579	9.23166	9.48222	9.45757	9.11022	8.95399	9.35903	9.33756	9.31815	9.33085	8.84838	8.59244	8.80929	8.9773	9.62958	9.61149	9.78914	8.89417	9.354	9.47002	9.4722	9.08191	9.60023	8.82727
RBM47	2.74895	8.32948	8.71976	8.38736	8.04222	8.37563	8.71082	8.05332	8.55367	8.69764	8.85715	8.76357	8.72213	8.53598	8.48996	8.56486	7.84459	9.13375	8.95399	8.49138	8.4439	9.34977	9.04246	8.15705	9.12968	9.03995	9.78596	8.85189	8.47598	9.09449	8.45338	9.07202	8.34001	8.65306	8.50968	9.04729	9.37235	8.92717	8.628	8.71554	9.22115	8.78946	9.2157	8.49824	8.57509	8.56799	8.95752	8.78195	10.0425
KLHL2	4.4288	7.20201	7.77797	7.5928	7.41827	7.53116	7.55883	7.70972	8.07614	8.32466	8.00686	7.76813	8.18183	8.0149	8.29258	7.81716	7.9459	7.69451	8.29782	7.79701	7.94822	8.37672	8.23567	8.04349	8.16636	8.4038	8.64363	8.34204	8.58743	8.36525	7.69225	8.53122	8.28903	8.38301	8.07678	8.58617	8.70104	8.02282	7.60278	7.64967	8.44423	8.06681	8.76923	8.26687	7.44085	8.40004	8.14726	7.74773	8.67965
TNFRSF9	0.425579	5.63268	5.77895	5.64579	5.68539	5.79792	5.99122	5.59316	6.18243	7.55303	6.36516	5.60857	5.88665	5.78001	5.92335	5.53796	5.95	6.29688	6.76156	6.03423	6.14155	6.59593	6.50808	6.07327	6.59077	6.32231	7.17124	6.3539	5.90745	6.43491	5.91423	6.02732	5.87571	5.86248	5.62996	6.08153	7.04588	6.01764	5.87545	6.15434	6.15595	6.00377	6.66234	6.27666	5.64849	6.83157	6.84534	6.02409	7.71802
SLC9A1	1.18835	6.75766	6.90492	6.80707	6.51036	6.69468	7.0979	6.7613	6.66075	6.67244	6.84875	6.25503	6.67129	6.77483	6.90598	6.77458	6.5859	6.8909	6.86917	6.6026	6.7519	6.78286	6.77515	6.65869	6.86456	7.06364	7.08174	6.55809	6.71153	7.23253	7.42295	7.05392	6.85648	7.42517	7.20849	7.29258	7.13024	7.07736	6.95974	6.69722	7.0391	7.24642	7.24938	7.18188	6.63775	7.08364	7.30928	6.71266	7.50539
PHC2	1.87968	6.72576	7.06138	6.87725	6.6529	6.78445	6.99331	6.79666	6.84182	7.19417	7.05637	6.87046	6.94755	6.78528	6.8288	6.72718	6.6667	7.15984	6.83214	6.85147	6.55192	7.04914	7.10139	6.54956	6.81549	6.8909	7.29638	6.61215	6.78445	7.04351	6.83375	6.81338	6.78962	6.90232	7.04441	7.0077	7.115	6.75966	7.03377	6.78903	6.79278	6.95541	7.24421	6.68406	6.69229	7.30165	6.81763	6.70164	8.01547
RNF19B	0.536309	8.58303	8.60256	8.60973	8.39833	8.72179	8.92301	8.10525	8.56608	9.04495	8.64152	8.68178	8.64074	8.63782	8.9773	8.62372	8.22025	8.9854	9.22179	8.61253	8.76648	8.75146	8.82367	8.40231	8.86649	8.89369	9.39052	8.51734	8.34459	9.03881	8.77212	8.68338	8.30079	8.58099	8.4201	8.48173	8.96185	8.79637	8.25328	8.70269	8.96897	8.79901	9.10737	8.42088	8.37082	8.96801	9.14827	8.71643	9.54936
CSF3R	2.41415	9.13148	10.1628	9.46486	9.10402	8.97685	9.93111	8.76033	9.42744	9.89571	10.0013	9.56276	9.39696	9.27509	9.87859	9.27933	9.05899	10.2556	10.2354	9.42132	9.52085	9.8936	9.48297	8.55445	9.57419	9.17939	10.2167	9.05183	8.86041	8.98896	9.91968	9.27058	8.78593	9.31234	9.30166	9.63398	10.2099	9.49618	8.87246	9.73054	10.45	9.27745	10.0318	9.27378	8.88695	9.44358	10.0777	9.24534	11.099
ECE1	1.34962	8.95163	9.25714	8.93717	8.72611	9.15829	9.24409	8.61485	8.98124	9.22749	9.23729	8.8176	8.76485	8.81007	8.92854	9.0529	8.87343	9.02405	8.95752	8.73286	8.78057	9.01264	9.01563	8.58537	8.85055	8.67707	9.30166	8.65266	8.84131	9.06675	9.39194	8.80581	8.73242	9.13265	9.19383	9.04834	9.4759	9.4722	9.33008	9.02979	9.42277	9.08191	9.50387	9.20118	8.99043	9.32582	9.39631	8.83535	9.82724
PADI2	1.12078	8.03975	8.78015	7.95722	7.68392	7.91551	7.27933	6.75631	7.6274	8.84797	8.48058	7.95014	7.88448	7.56683	8.13812	7.82302	6.97176	8.63053	8.46582	7.97831	8.04111	7.49775	8.22588	7.40698	7.18635	7.3801	8.68707	7.99879	7.69053	7.65368	7.96138	7.70361	7.54748	8.38406	7.96342	8.68338	8.29686	7.8904	7.53613	8.36205	9.43595	7.11921	8.56941	8.19307	7.97608	8.29915	9.38846	7.72466	9.16128
YIPF1	0.909464	7.28986	7.43138	7.42713	7.1645	7.32578	7.36111	7.50175	7.74213	7.80941	7.42771	7.48286	7.52126	7.62917	7.80178	7.86188	7.47802	7.41971	7.85832	7.69717	7.66685	7.289	7.60154	7.47506	7.67619	7.44138	7.64564	7.60334	7.52752	7.86502	6.99609	7.53207	7.25343	7.27158	7.21977	7.73801	7.47861	7.56212	7.33775	7.31015	7.83087	7.71716	8.40231	7.98519	7.56475	7.68595	7.77155	7.66083	8.04256
MKNK1	1.37926	8.90791	9.34775	8.98181	8.82231	9.16466	8.88736	8.67661	9.18421	9.1712	9.08309	8.92769	8.88564	9.33622	9.06111	9.17878	9.02288	9.22503	9.00137	8.96694	9.19327	9.21079	9.23787	8.80083	8.88789	8.7947	9.33895	9.13148	9.00513	9.52326	9.03412	8.96543	8.66974	8.99373	9.15113	9.32776	9.16352	9.00763	8.93202	9.06166	9.58412	9.06057	9.67777	9.47002	9.18125	9.05743	9.40872	9.1371	9.88468
CD58	0.737142	7.15775	7.69749	7.25107	7.46687	7.50889	7.64991	7.34215	7.89233	8.31492	7.62568	7.69807	7.88062	7.97916	7.76413	7.55488	7.22202	6.89042	7.94797	7.67773	7.74601	7.23825	7.69025	7.61765	7.63756	7.73106	8.00205	8.28751	7.98395	8.32017	7.09032	7.7771	7.52043	7.99255	7.80064	7.90921	8.06364	7.81924	7.20567	7.59407	8.33742	7.50829	8.2607	8.05788	7.07331	7.85163	8.08764	7.89991	8.07769
PHTF1	1.6392	6.42521	6.4502	6.49269	6.09541	6.80888	6.45097	6.32628	6.89042	6.93282	6.34906	6.50657	6.80446	6.94483	6.5939	6.41005	6.3157	6.48789	6.73307	6.5313	6.62295	6.85362	6.84128	7.10035	6.94728	7.22729	7.43597	7.22117	6.97201	7.36588	6.54659	6.99268	6.638	7.01921	6.66594	6.97121	7.46089	6.53845	6.54374	6.46699	6.78112	6.48124	7.01264	7.313	6.40948	6.73922	7.23339	6.66029	7.33338
CTBS	0.339304	8.08426	8.34771	8.12582	7.94017	8.6631	8.50325	8.25628	8.69903	9.15057	8.73506	8.80707	8.68139	8.39614	8.76559	8.52599	8.32682	8.72306	8.7542	8.54977	8.6293	8.40413	8.56723	8.4848	8.62843	8.87005	9.10622	8.73636	8.45639	8.69285	8.48924	8.39132	8.80798	8.21453	8.31552	8.69764	9.11668	8.51815	8.37224	8.51206	9.14008	8.48762	9.15704	8.63885	8.08178	8.87439	8.63184	8.40582	9.55173
FCGR3B	0.385911	10.3644	9.65377	9.45687	9.64239	9.9251	10.8003	10.3082	10.3964	11.6591	11.0702	10.1878	9.85875	10.2613	10.8237	10.0777	9.81576	10.7604	11.3184	9.65167	8.92402	10.9359	10.8669	9.70299	10.7413	10.5818	10.3543	10.5683	9.74035	10.4291	9.74842	9.73832	9.28587	9.55256	9.5338	9.7839	11.6036	10.671	10.0644	10.1533	10.5893	10.9442	11.4767	10.1689	10.4393	11.6213	10.7262	9.47502	11.7525
TPM3	0.477543	7.23339	7.11528	6.74962	6.92733	6.80165	6.86803	6.85313	7.05697	7.6574	6.98994	6.97009	7.01999	7.32951	7.69896	7.34788	6.92786	7.71081	7.41545	7.18278	7.24994	7.53693	7.43861	7.11251	7.30369	7.62454	7.95935	7.089	7.75029	7.33746	7.1137	7.51534	7.33941	8.18051	7.42057	7.62514	7.3864	7.49651	7.22729	7.08099	7.55907	7.63869	7.26469	7.27691	7.6109	7.18664	6.93505	7.16208	7.89758
LPGAT1	1.15869	8.1232	8.54695	8.19902	8.18086	8.55479	8.57672	7.99474	8.89457	9.1407	8.53122	8.10068	8.82727	8.69157	8.74115	8.50701	8.04742	8.47827	8.93916	8.66391	8.74115	8.54366	8.71941	8.86084	8.78057	9.03615	9.33488	9.15639	8.86378	8.78817	8.68463	8.79512	8.77565	8.81437	8.71082	8.90751	9.07427	9.07107	8.56799	8.38109	8.84084	8.44059	8.81294	8.48649	8.416	8.83894	8.89417	8.72432	9.354
TLR5	1.99092	7.39731	8.08426	6.78875	6.55044	7.13893	7.45126	6.94116	7.85103	7.26443	6.86996	7.20259	7.51147	7.06511	7.45773	7.34153	6.83045	7.11281	7.52697	7.41715	7.64211	7.57632	7.75227	7.01347	7.47323	7.62514	8.0244	7.74416	7.35884	7.66654	7.21059	7.87747	7.446	7.11921	7.40016	7.82332	7.71431	7.72137	7.33967	7.39478	7.92205	7.3801	8.03372	7.85711	6.81949	7.76064	7.5196	7.26224	8.24373
F5	0.343462	6.71534	8.09513	7.44306	6.95914	6.8158	7.34121	7.29692	7.74095	7.83447	7.25884	7.18418	7.76089	7.42205	7.09032	8.2155	6.75658	6.7641	7.71278	7.54695	7.82996	7.37427	8.13909	7.34515	7.85412	8.0257	8.65825	8.09653	7.86095	8.31901	7.22174	7.97132	7.82012	7.51254	7.49684	9.05403	8.0988	7.73191	6.73671	7.58848	8.73593	6.76835	8.06263	6.93114	6.6124	7.36697	8.41166	7.57369	8.76923
FAM129A	6.30168	8.06963	8.93658	8.37426	7.90236	7.91889	8.85275	7.72995	8.5284	9.4708	8.67163	8.11795	8.69813	8.52181	8.75297	8.15642	7.80569	8.67201	9.32582	8.30938	8.38807	9.78596	9.09789	8.19276	8.92812	9.25658	10.0291	8.56249	8.21197	9.02563	8.00873	8.44529	8.28286	8.39205	8.01021	9.04043	9.8936	8.6954	8.09617	8.80581	9.93715	8.75553	9.70885	8.79121	8.66349	9.29657	8.92769	8.18246	10.7235
PFKFB3	2.88735	8.08452	7.78328	7.52282	7.21892	7.22964	7.66803	7.13473	7.45415	7.95449	7.51368	7.26558	7.56907	7.34515	7.75197	7.67922	7.23825	7.33014	8.68293	7.47536	7.30053	8.36525	8.08206	7.08339	7.52877	7.47916	7.58437	7.36749	7.65163	7.99754	7.68732	7.28047	7.47655	7.81841	7.82903	7.96051	7.84581	7.72167	7.45532	7.88238	8.77781	7.73361	9.03881	7.76586	7.63697	7.79671	8.10068	7.58376	9.1435
SIPA1L2	7.89139	5.96689	6.35415	6.11921	5.74165	5.85703	6.3031	5.50948	6.22494	6.76156	6.56424	5.66742	5.96297	6.09103	6.50557	6.0515	5.89899	6.45256	6.5416	6.09103	6.08124	7.27442	6.5815	6.05289	6.57111	7.43739	7.42295	6.78286	6.80997	6.86719	6.0435	6.69229	6.51652	6.56694	6.56318	7.08453	7.3936	6.54374	6.31729	5.9898	6.99069	6.5348	7.25724	6.69229	6.32685	6.76835	6.28177	5.85918	7.95722
PARP1	1.12857	9.56276	9.41984	9.75421	9.71908	9.83129	9.43805	9.63046	9.56045	9.55733	9.56762	9.7793	9.47435	9.55646	9.6713	9.96145	9.98665	9.45088	9.39052	9.75735	9.74738	9.73423	9.65568	9.97538	9.65091	9.31485	9.22629	9.33828	9.59669	8.6392	9.77163	9.41073	9.46719	9.44938	9.44502	9.04142	9.02777	9.36942	9.60998	9.79506	9.30348	9.54151	9.29103	9.03032	9.56197	9.79891	9.33145	9.62366	8.70224
NRBF2	0.610593	7.43305	7.72045	7.69111	7.24335	7.57287	7.86652	7.82126	7.63463	8.1056	8.03851	7.84548	7.73502	7.68874	7.89876	7.65368	7.35618	8.06133	8.2102	7.82873	7.60451	8.16959	7.97046	7.40868	7.93135	8.30205	8.49628	7.81924	7.50568	7.98737	7.36567	7.54916	7.36536	7.32609	6.98108	7.53032	8.16602	7.27276	7.21286	7.89544	7.6303	8.04616	8.37464	8.00748	7.44515	7.95306	7.988	7.7687	9.13375
SRGN	0.475063	11.3682	11.3614	11.3244	11.2289	11.5011	11.9803	11.5715	11.7631	12.28	12.0462	11.8441	11.554	11.8077	12.334	11.3753	11.2826	11.8441	12.4277	11.6992	11.5369	11.966	12.0462	11.7852	11.8575	12.4638	12.6088	12.0252	11.7852	11.9227	11.3499	11.8077	11.9094	11.8972	11.4631	11.8972	12.3017	11.7967	11.5715	11.7319	12.1195	12.1605	11.9496	11.8834	11.71	12.1816	12.0462	11.6476	12.3937
ENTPD7	1.16016	6.49681	6.54209	6.61596	6.52088	6.3929	6.47904	6.55544	6.72882	7.04561	6.54815	6.1635	6.9726	6.67955	7.15799	7.00449	6.38183	6.20047	6.85754	6.88624	6.98967	6.48705	6.94917	6.74542	6.97338	6.86266	7.01176	7.10967	6.9231	7.72579	6.61291	6.87778	7.28536	6.99665	6.86946	7.5916	7.23024	7.13244	6.79035	6.58774	7.37217	6.44002	7.71278	7.19874	6.51491	6.50108	7.54588	6.65195	6.7307
EXOC6	0.607973	7.34818	7.54441	7.19816	7.01543	7.60278	7.65227	7.74006	8.04552	8.16469	7.73914	7.9507	7.80995	7.66331	7.98551	8.08084	7.56991	7.63078	7.97316	7.91018	8.03048	7.69749	7.84913	8.20395	7.92907	8.36628	8.50701	8.36737	8.5238	8.69157	8.39244	8.13591	8.21774	8.11445	7.74748	8.06544	8.31349	8.08233	7.46428	7.61595	8.2621	7.79551	8.38883	8.10489	7.20176	7.9967	7.72579	7.65368	8.28789
PTPRE	0.582219	8.13496	8.28351	7.84913	7.91582	7.68841	8.27796	7.84885	8.39066	8.47234	8.12893	7.96018	8.15731	8.46147	8.25796	7.75001	7.83636	8.14358	8.84188	8.04174	7.85884	8.04079	8.19402	8.05788	8.33366	8.66518	8.88608	8.32752	8.49362	8.48552	7.90562	8.22425	8.01285	8.6631	8.24569	8.31116	8.63629	8.35942	8.21054	8.28141	8.46306	8.15307	8.58982	8.12427	8.55887	8.31624	8.38883	8.31662	9.0689
FAM160B1	0.351195	7.39106	7.47098	7.5438	7.4502	7.591	7.78968	7.80652	7.83215	8.33742	7.9504	7.40553	7.9883	7.74182	7.81447	7.7278	7.57798	7.63585	8.01056	7.82332	7.70036	7.85736	7.88478	7.81248	8.09354	8.26035	8.34531	8.05359	8.01754	8.41312	7.81024	7.94217	8.16262	7.75355	7.7849	8.28351	8.34771	7.84548	7.71716	7.64159	7.91445	8.09204	8.13346	8.14112	8.1921	8.0994	7.77332	7.76813	8.52965
SVIL	4.78968	7.64715	7.67859	7.50743	7.46492	7.19084	7.49651	7.25343	7.51096	7.82523	7.5792	7.06083	7.40986	7.35206	7.79891	7.31703	7.3391	7.65488	8.19109	7.29914	7.49152	8.06038	7.88735	7.47348	8.05509	8.25462	8.58743	7.92438	8.23362	8.12823	7.60215	7.98485	8.09483	8.47497	8.11829	8.14268	8.74888	7.97286	7.6082	7.50805	7.94401	7.57721	8.20124	7.93342	7.46237	7.77885	8.0081	7.42205	8.84287
ZNF438	1.34398	5.98454	6.34052	5.97969	5.48461	5.77182	6.30905	5.69788	6.14608	6.75356	6.07517	5.98957	6.37617	5.90534	6.55927	6.28304	6.10189	5.96345	6.43784	6.45072	6.55956	6.55956	6.89673	6.0771	6.74098	6.80245	7.23877	6.87595	6.94728	7.10139	6.42085	6.74937	6.68197	6.46303	6.61621	6.82172	6.81366	6.68716	5.8046	6.16244	6.72718	6.11783	6.6817	6.13368	5.21596	6.14097	6.47578	6.10384	6.56669
ITPRIP	1.46691	7.80598	7.87781	7.62206	7.61541	7.58614	7.84853	7.50953	7.48286	7.94649	8.16636	7.82354	7.61245	7.7774	8.0024	7.93135	7.57493	8.08054	8.23121	7.60668	7.69749	7.83876	7.83574	7.46851	7.83028	8.15953	8.2033	7.67646	7.80886	8.10398	7.86388	8.01754	7.52364	8.05815	7.83304	8.1276	8.0563	8.17925	7.95279	7.94341	8.28385	8.38005	8.28721	7.30607	7.71371	7.62427	7.99944	7.66244	8.73421
ADM	2.97775	7.04667	7.47568	7.08928	7.03315	7.3498	7.49892	6.87483	7.5971	8.11962	8.08851	7.96659	7.68392	7.98373	7.92586	8.05176	7.36139	8.2955	8.48552	7.23512	6.85674	9.12506	8.07222	7.12213	7.84853	7.6574	8.45368	7.52779	7.61908	8.01878	7.30282	7.24476	7.00171	7.05697	7.16476	7.90203	8.8031	8.14529	7.0534	8.26378	8.50734	8.36737	9.21636	7.58496	8.2621	8.51305	8.50968	7.36889	9.03179
CHST15	0.807009	8.12795	8.33433	7.93831	7.91766	8.07405	8.44719	7.55157	8.23778	8.4896	8.14397	8.14268	8.18577	8.09104	7.71489	7.67085	7.61184	8.70866	8.12393	7.97344	7.86156	8.52181	8.81847	8.08452	8.76271	8.48886	9.34179	8.15367	8.44095	8.35032	8.17666	8.2155	8.32146	8.35982	8.46184	8.49714	8.88248	8.2995	8.14886	8.17395	8.1222	8.09483	8.71554	7.6082	8.59287	8.80847	8.36169	8.09007	9.41607
STX3	8.69595	6.64156	7.034	6.93282	6.81549	6.67436	7.27575	6.59934	7.16012	8.10815	7.33801	6.76184	7.02111	6.80037	7.65895	6.98057	6.61291	7.35181	7.82931	7.10516	7.16782	7.41322	7.29467	6.69648	7.5196	7.52152	8.09971	7.23566	7.24075	7.87837	7.12893	7.22117	7.02028	7.49303	7.17093	7.58206	7.81841	7.39786	6.79632	7.19143	7.76983	7.12696	8.1276	7.46031	6.7124	7.78666	7.66141	7.14104	8.80666
BEST1	1.84866	6.06583	6.46746	6.19645	6.21077	6.22245	6.35144	5.92886	6.19086	6.60502	6.63087	5.88197	6.32823	6.44241	6.5476	6.33089	5.99621	6.91116	6.89528	6.26652	6.28866	6.95366	6.69121	6.0284	6.609	6.60232	6.97907	6.28125	6.13543	6.31967	6.00071	6.15008	6.09632	5.91207	5.9981	6.36669	6.74628	6.30259	5.86304	6.47931	6.54184	6.08869	7.17709	6.26396	5.89425	6.53621	6.71399	6.01635	7.82903
RTN3	3.60954	7.31162	7.24225	7.15428	7.22058	7.12696	7.3231	7.16231	7.67472	7.97575	7.639	7.55332	7.45623	7.43962	7.67831	7.50602	7.35829	8.26796	8.08452	7.36967	7.73451	7.68996	7.76529	7.70005	7.81634	7.95337	8.4731	7.88534	8.24229	7.93655	7.75857	8.10201	8.12064	8.45778	8.00301	8.36914	8.62448	8.04046	7.35152	7.38258	8.08606	7.12356	7.66111	8.0149	7.60702	7.82996	7.63518	7.52282	8.77001
DGAT2	3.12464	7.23796	7.83424	7.54778	7.54804	7.49565	7.78072	6.97284	7.72878	8.19869	8.01433	7.74387	7.50829	7.65227	7.86748	7.84772	7.18635	8.24406	7.83997	7.57606	7.43364	8.43246	8.31382	7.14428	7.42402	7.51254	8.22691	7.04023	7.21977	7.49481	7.48943	7.28016	7.193	7.20259	7.18847	8.09585	8.07491	7.85381	7.5752	7.76359	8.51944	7.65428	8.62372	7.54324	7.71627	8.36342	8.2865	7.64535	9.37297
ST3GAL4	0.995692	6.19965	6.24358	6.13921	5.76649	6.20501	6.33147	6.00405	6.04207	5.9538	6.02409	5.84292	5.81242	6.18592	6.24714	6.1508	5.71345	6.11839	5.99231	6.30905	6.17065	6.13649	6.25782	5.93968	6.07813	5.85078	6.12899	5.89784	5.99036	5.66981	5.84912	6.02705	5.58748	6.04604	6.3394	6.04498	6.1662	5.94107	6.08736	6.2498	6.16023	5.81857	6.42933	6.22544	6.02294	6.25259	6.3194	5.82302	6.53353
LPXN	0.268878	9.82389	9.85298	9.91726	9.66944	9.36524	9.98533	9.28772	9.94767	9.78802	9.77361	9.78282	9.82724	9.71245	9.68154	9.85059	9.96145	9.65752	9.77742	9.77163	9.77648	9.77062	9.76349	9.75027	9.93111	9.2596	9.24967	9.70972	9.57515	8.75898	9.70972	9.45827	9.48062	9.57515	9.69506	9.28135	9.46868	9.76462	9.60268	9.82611	9.78692	9.35056	9.37157	9.45159	9.8599	9.74638	9.53919	9.72939	8.99525
TP53I11	1.0103	6.65092	6.82346	6.4989	6.5348	6.26032	6.64214	6.37226	6.61459	6.87859	6.78196	6.50108	6.31646	6.54032	6.52985	6.72667	6.44582	6.75852	6.90547	6.46253	6.51491	6.75823	6.66319	6.27871	6.37097	6.54577	6.55753	6.38572	6.52113	6.62678	7.09982	6.48096	6.55219	6.48654	6.44861	6.69043	6.50373	6.85013	6.4242	6.6295	6.82449	6.80997	7.13624	6.54956	6.74311	6.60593	6.68608	6.62119	7.70797
PHF21A	2.25017	8.22095	8.5991	7.84772	8.06298	7.84548	8.22555	8.15307	8.39686	8.34389	8.28039	8.22812	8.30723	8.45182	8.48584	8.45368	8.23671	8.53971	8.83755	8.25594	8.17265	8.94717	8.44607	8.18367	8.62211	8.93609	9.31815	8.58855	8.95216	8.4825	8.76526	8.57905	8.12485	8.77781	8.4263	8.52759	8.59475	8.43914	7.96256	8.24934	8.74849	8.45812	8.69813	8.20727	8.39937	8.44351	8.30541	8.24963	9.49094
WDR74	1.52302	9.16756	9.07706	9.34917	9.33426	9.48382	9.00074	9.19174	8.9356	8.92955	9.10275	9.42057	9.11147	8.99098	9.02979	9.29312	9.40069	9.15524	8.78383	9.19278	9.31366	9.00565	8.9305	8.95306	9.00074	8.37307	8.39327	8.78344	8.77515	8.25524	8.9675	8.9134	8.80412	8.61911	8.82769	8.52094	8.49177	8.93202	9.41534	9.54691	8.80798	8.73071	8.43166	8.56763	8.88608	8.80666	8.89954	9.05954	7.92527
WDFY3	7.06817	7.16125	7.87747	7.09312	6.94202	7.0087	7.66055	6.80328	7.99058	8.28937	7.6212	7.20152	7.54916	7.54722	7.85347	7.47861	6.68197	7.87463	8.28521	7.7131	7.65539	8.63629	8.61014	7.74036	8.51387	8.66349	9.57999	8.51115	8.5376	8.9225	7.79778	8.5292	8.35562	8.33398	8.36659	9.08083	9.4052	8.45598	7.95632	7.4377	8.59171	7.66711	8.78676	8.16735	7.67922	8.19242	8.24807	7.70005	9.4052
SULT1B1	0.613308	7.64535	8.27126	7.81953	7.58554	7.67619	8.20919	8.40309	8.21232	8.41312	8.36446	8.26378	8.41024	7.94401	8.39469	7.7849	8.11326	7.38522	8.958	8.11166	8.30446	8.70656	8.88007	8.09007	8.56172	8.76485	8.61365	8.38147	8.20124	8.01111	8.05071	8.23253	8.47458	8.27865	7.54324	8.40515	8.73715	7.83154	7.53147	8.26758	9.01977	8.46805	8.58225	8.27031	7.83058	8.19571	8.2621	7.94435	9.39125
ACSL1	7.31975	9.03941	9.72264	9.24967	9.17193	9.05899	9.81576	8.77734	9.94623	10.4106	9.78914	9.47157	9.56197	9.55414	9.80893	9.67213	9.04782	9.8981	10.0604	9.36233	9.3659	10.5285	10.1348	9.17501	9.8026	9.73145	10.4435	9.62366	9.58905	10.3523	9.24346	9.66369	8.93372	9.43015	9.13655	10.4873	10.6462	10.1234	9.39346	9.80985	10.8447	10.0574	10.9919	9.8058	9.36459	10.2597	10.494	9.65923	11.1724
TMEM154	0.27134	8.75513	8.96137	8.93658	8.97488	9.16941	9.22115	8.53645	9.22993	9.69041	9.04834	9.08682	9.34977	8.99667	9.30044	8.60656	8.61211	9.25145	9.39194	9.16128	9.44502	9.33426	9.26025	9.30905	9.33828	9.60268	9.91849	9.54376	9.249	9.07427	8.92955	8.89746	9.23662	9.8177	9.23601	9.21503	10.2322	9.43595	8.83305	9.30222	9.26469	8.95216	9.06325	8.87575	8.69674	9.22926	9.3451	8.96292	9.66205
PRDM5	2.8961	5.04999	5.44398	5.38564	5.20873	5.05938	5.877	5.33351	5.74377	6.11662	5.87751	5.59434	5.42094	5.42318	6.05345	5.2495	5.58215	5.84583	6.3609	5.79819	5.96015	5.94396	6.0771	5.84064	5.91535	6.09541	5.94214	6.3194	5.63521	6.60232	5.58567	5.3519	5.66279	5.66145	5.94604	6.09768	6.53817	5.7405	5.48997	5.66847	6.29133	5.39192	6.47795	6.4834	5.64929	5.61169	6.20426	5.23278	6.39536
BASP1	4.58683	9.02668	9.18488	8.7169	8.92598	8.84573	9.43732	8.75643	9.03725	9.78596	9.64827	8.99771	8.85666	8.77611	9.50457	9.2323	8.83706	9.62793	9.80146	9.1413	8.63705	9.94767	9.29789	8.63834	9.00022	9.0042	9.55814	8.53228	8.79637	8.86041	8.94464	8.40552	8.64074	8.39974	8.81894	9.16352	9.59927	9.12371	8.71643	9.3547	10.0052	9.33561	9.94491	9.01815	9.22567	9.77834	9.50688	8.8651	10.7146
ROPN1L	5.09932	5.90745	6.01844	5.74573	6.05426	6.05345	6.50446	5.98485	6.28151	7.42858	6.82398	6.02732	5.95816	6.18055	6.63238	5.91336	6.04551	5.88003	7.10309	6.37949	6.27219	6.83127	6.86266	5.93689	6.21363	6.36119	6.95004	6.15029	5.97803	6.25837	6.04117	5.79819	5.81719	6.38768	5.74765	6.33147	7.25666	6.42618	5.70638	6.55544	7.41971	6.11419	7.44811	7.14134	5.8522	6.99581	7.24875	5.94305	7.87165
FAM53C	3.82778	7.44402	7.60154	7.38229	7.46456	7.43827	7.34788	7.51819	7.36613	8.0706	7.68043	7.49	7.30956	7.41909	8.05788	7.81606	7.55099	7.96485	8.10722	7.48257	7.60362	7.96575	7.82696	7.48286	7.66083	7.85228	8.21197	7.46716	7.81813	7.81783	8.13151	7.84172	7.53088	7.76235	7.65516	7.93929	7.95161	7.95632	7.76559	7.41211	8.03403	7.93437	8.14397	7.32722	7.69807	7.81747	7.82721	7.4299	8.79121
C5orf32	0.848456	7.85007	7.66272	7.62623	8.54412	7.39421	7.58958	7.86281	7.78846	8.26581	8.10682	7.54965	7.73857	7.27305	8.60331	8.13561	7.28564	7.71627	8.15991	7.83154	7.59439	8.37821	8.15338	7.68392	7.55799	7.51679	7.71338	7.54559	7.50347	8.60297	7.98052	6.96828	7.48691	7.22786	7.40179	7.80325	8.0429	7.91918	8.12795	7.88275	9.40135	8.23491	9.34107	8.28104	8.03048	8.12157	8.35454	7.22308	9.32922
GAB2	3.30043	6.94291	7.35942	6.80113	6.51519	6.70795	7.21725	6.57031	7.07384	7.25493	7.09388	6.82663	6.94403	7.13297	7.18471	6.98438	6.69069	7.24198	7.45185	7.02061	7.16065	7.06936	7.02532	6.80221	7.42	7.41626	8.09177	7.10778	7.4674	7.39076	7.64967	7.39275	7.01717	7.4883	7.61153	7.51068	7.37699	7.20849	7.03259	6.8715	7.48641	7.3064	7.63162	6.94782	6.53154	7.10516	7.27605	7.22225	8.73148
MPZL3	1.48897	7.35799	7.81392	7.96955	7.75087	7.49419	8.22257	7.94738	8.49593	8.9854	8.46582	7.88677	8.03645	7.97195	8.21264	7.65341	7.87364	8.17536	8.76821	8.12187	8.0892	8.64321	8.38335	7.97132	8.14726	8.40618	8.55479	8.36659	7.93318	8.2955	7.44277	7.94098	7.74095	8.12615	7.83703	8.42976	8.96593	7.98618	7.6349	8.11897	8.30511	7.85884	8.37044	8.6737	7.65163	8.59363	8.49558	7.83703	9.08627
AMICA1	0.313597	11.0942	11.554	11.3682	11.2009	11.2412	11.3244	10.8741	11.5459	11.6771	11.2009	11.1682	11.3499	11.3123	11.3304	11.1563	10.9872	11.5459	11.5011	11.3499	11.554	11.4555	11.5878	11.0893	11.613	11.4555	11.8972	11.5369	11.2463	11.4072	10.9442	11.5459	11.3059	11.6476	11.3753	11.8575	11.9344	11.3123	11.1387	11.42	11.562	11.2009	11.3753	11.3957	11.2882	11.5011	11.6302	11.4019	11.562
EIF4B	0.904116	11.2188	11.2579	11.3433	11.103	11.3059	11.0149	11.5194	11.3184	11.1619	11.3244	11.4339	11.4849	11.2652	11.2652	11.4767	11.5277	11.103	11.1789	11.4767	11.4697	11.4767	11.3753	11.4767	11.4767	11.2345	11.0528	11.4339	11.2714	10.5655	10.5818	11.1724	11.0607	10.7508	10.9189	10.9189	10.7085	10.8896	10.8376	11.2188	11.2009	11.1387	10.977	11.0942	11.3184	11.0482	11.2289	11.4072	10.7701
FGD4	2.54549	6.57082	7.17901	6.56804	6.46933	6.74395	6.77241	6.45991	7.3745	6.85648	6.58615	6.70491	7.03062	7.07077	7.05807	6.34563	6.17449	6.65719	7.28798	6.63614	7.15748	6.7041	7.49864	7.14315	7.16977	7.48491	7.79615	7.67953	7.77501	8.22462	6.32025	7.31388	7.5165	7.61306	7.44253	7.80007	7.72692	7.48393	6.61676	6.93425	7.26361	6.76049	7.86769	7.55048	6.52506	6.56161	7.44484	6.9888	7.48458
PLXNC1	7.02431	8.84615	9.27136	8.80624	8.65783	8.6367	9.21636	8.66438	9.38297	9.66944	9.27192	8.84188	9.02458	9.04952	9.3709	8.98023	8.55167	9.09789	9.56935	8.8317	8.93099	9.31234	9.49313	8.94464	9.54691	9.70489	10.3105	9.44067	9.60366	9.79273	9.25714	9.5455	9.4031	9.36877	9.40449	9.62278	10.3194	9.49173	9.06272	8.7542	9.27745	9.38235	10.127	8.94212	9.04894	9.64664	9.53305	8.81847	10.3044
APAF1	0.79203	8.89457	9.2609	9.01563	9.00312	9.08516	8.96042	8.89696	9.38981	9.33358	9.07264	8.99974	9.58495	9.45018	9.53998	8.96694	8.65711	9.36233	9.45687	9.44358	9.57758	8.88695	9.34579	9.42582	9.53632	9.49834	9.77461	9.50762	9.39425	9.65167	8.91393	9.65661	9.50924	9.47435	9.51007	9.90412	9.81887	9.2029	9.12629	9.15358	9.25338	9.01097	9.53998	9.50632	9.05403	9.2269	9.66654	9.56117	9.59163
IRAK3	2.60395	9.02563	9.57999	8.69285	8.92955	8.9387	9.28205	8.43668	9.47435	9.24409	8.67498	9.35117	9.21699	9.51174	9.19676	9.08682	8.37862	9.07371	9.27136	9.26328	9.57836	8.74428	9.27684	9.16009	9.44502	9.42744	10.1065	9.6931	10.0108	9.94901	8.80847	9.80684	9.42511	9.76229	9.91112	9.89695	10.0179	9.29657	8.93717	9.4693	9.80365	9.24784	10.36	9.49237	8.76315	9.44134	10.0001	9.52404	9.97044
GLT1D1	7.61502	7.91918	8.82811	7.73536	7.75704	7.98113	8.40191	7.27553	8.10722	9.02979	8.36879	8.18918	8.38035	8.33022	8.56249	8.21895	7.45152	8.74296	8.80666	8.21866	8.44566	8.48615	8.43699	7.92014	8.34879	8.34389	9.27566	8.36205	8.26651	9.04448	7.98485	8.18511	8.01575	8.51115	8.51858	8.99525	9.17193	8.34842	7.87522	8.35241	9.18821	8.21748	9.21023	8.49326	7.75001	8.47567	8.76485	8.30378	10.0123
MYO10	1.14415	5.37554	5.62213	5.47084	5.50721	5.33888	5.48122	5.41619	5.56053	5.38274	5.42604	5.31669	5.517	5.35784	5.64929	5.67505	5.27368	5.27837	5.78668	5.62628	5.67453	6.48596	5.4484	5.42577	5.35728	5.68136	6.34336	5.62918	5.6501	6.2382	5.69513	5.84181	5.64877	5.88081	5.61222	6.19116	5.99281	5.49298	5.55525	5.56424	5.79768	5.47002	6.58013	5.59915	5.35644	5.70335	5.65035	5.50611	5.51757
HRH2	5.1483	7.10487	7.60968	7.41322	7.1025	6.92842	7.3919	6.60373	7.41856	7.45331	7.14474	6.77675	7.18772	7.0561	7.115	7.15877	6.6848	7.41126	7.59998	7.29352	7.26224	7.31412	7.33537	7.00929	7.54475	7.50426	8.34495	7.34364	7.45854	7.97195	7.47655	7.39164	7.01831	7.61765	7.74773	7.94883	7.98886	7.42517	7.35884	7.22647	7.74243	7.02223	8.24194	7.62857	7.19143	7.25636	7.72137	7.1376	8.82091
SLCO4C1	1.62735	6.62408	6.683	7.48222	6.94087	7.37129	6.92786	7.56183	7.54993	8.53334	7.65539	6.55571	7.41879	7.75925	8.42673	7.54778	6.60593	6.85039	8.52055	7.70274	7.67238	7.53207	8.17536	7.97889	7.66424	8.50932	8.28868	8.47497	7.54475	7.92821	7.31616	7.73424	8.05301	7.9678	6.93981	8.35311	9.10679	7.75793	6.97559	7.31674	8.29119	7.01543	9.01665	8.14144	7.15748	8.71941	8.35241	7.10115	8.70617
CCNJL	4.12022	6.90035	6.79603	6.76304	6.72499	6.78137	7.43709	7.10336	7.12415	7.49537	7.58848	7.21633	6.91488	6.99609	7.33569	7.17846	7.17466	7.75326	7.68011	6.99691	6.62787	7.70936	7.27878	7.13273	7.07914	7.45386	7.8963	6.94039	6.9317	7.00741	7.13198	6.99474	6.63909	6.91149	6.91376	7.04128	7.80797	7.26361	6.97787	7.01427	7.71515	7.60668	7.83703	7.26387	7.66331	7.62596	7.30956	7.06169	8.9462
ARAP3	2.08812	7.06741	7.17238	6.98224	6.99155	6.62646	7.15507	6.61341	7.21165	7.66454	6.90421	7.09569	7.09199	7.08752	7.24362	6.81231	6.85897	7.22701	7.47213	7.07103	7.18218	6.98967	7.08148	6.83583	7.22225	7.16341	7.50375	7.08723	6.92629	6.96134	7.25666	7.12842	7.0982	7.54298	7.35443	7.33626	7.85495	7.14001	6.93778	6.98251	7.1911	7.29072	7.57889	7.14238	7.14501	7.54121	7.54121	7.02504	8.33466
RNF144B	0.349862	8.09848	8.92854	8.1097	8.27731	8.48684	8.47458	8.23491	8.80666	8.84287	8.49362	8.70943	8.70822	8.68004	8.97287	8.76821	8.20857	8.75064	8.88054	8.6428	8.72689	8.7169	8.57363	8.51656	9.02668	9.09234	9.60366	8.87921	9.85059	9.64077	8.66066	9.27874	8.74552	8.79512	8.94574	9.20118	9.29657	9.4394	9.03342	8.83404	8.47497	9.19746	10.2848	8.45639	8.79244	9.29455	9.15469	8.89128	9.34448
NQO2	0.995778	7.14672	8.44215	7.51337	7.60556	7.18605	7.3498	6.93199	7.15824	7.90076	7.30956	7.11396	7.30784	7.72934	7.85947	7.42138	6.57773	7.69749	7.51172	7.41352	7.20288	7.75925	7.32369	6.80864	7.37587	7.56711	7.37511	7.28047	6.97969	7.54324	7.13169	6.97787	6.99738	7.53558	7.90803	7.54348	8.04012	7.00006	7.21977	7.36082	7.97344	7.39135	8.46772	8.60208	7.01264	8.20984	7.44453	6.52913	9.23787
BTNL8	1.1804	5.40649	5.52086	5.446	5.45957	5.44368	5.68267	5.11614	5.64929	6.24208	5.98098	5.48255	5.52224	5.4539	6.23337	5.3124	5.37554	5.8671	6.3901	5.47142	5.48174	6.1676	5.95	5.33779	6.16436	5.62811	6.22274	5.71711	5.25678	5.32332	5.43864	5.24294	5.43398	5.43485	5.33917	5.95127	6.6235	5.86791	5.58719	5.8035	5.9715	6.10682	5.55408	5.42685	5.67	5.92997	5.746	5.42152	7.01657
PDLIM7	1.24546	7.34764	7.37732	7.00843	7.05861	7.2555	7.53147	7.19874	7.28475	7.39842	7.35235	7.23796	6.87373	7.33626	7.29323	7.43478	6.72182	7.32169	7.31824	6.94867	6.96277	6.94403	6.91116	6.81682	6.84623	7.16367	7.54532	6.85511	7.10778	7.62678	7.35094	7.02802	6.80328	7.14001	7.278	7.20721	7.64807	7.41827	7.30784	7.33775	7.6094	7.47213	7.99944	7.96317	7.33999	7.42858	8.11293	7.29039	8.39725
HSP90AB1	0.968604	11.3184	11.2826	11.2826	11.3123	11.2714	11.2652	11.5011	11.4555	11.42	11.2947	11.3614	11.3244	11.3499	11.4555	11.5715	11.3957	11.1897	11.2345	11.4019	11.4401	11.4019	11.3558	11.2188	11.3558	11.1563	10.9731	11.2289	11.2345	11.1682	11.0528	11.2882	11.2009	10.5869	10.9537	10.7	10.5241	11.0528	11.3059	11.3682	11.099	11.3682	11.1226	11.1957	11.6036	11.4259	11.1957	11.3059	10.748
MAPK14	2.57913	8.74591	9.08844	8.94311	8.74757	9.04834	8.7376	8.42558	8.87968	9.06988	8.8116	8.47458	9.22435	9.02979	9.17579	8.98238	8.63629	8.86553	8.85515	8.9854	9.1407	8.71901	8.82848	8.83629	8.8116	8.85275	9.1712	8.9948	9.0967	9.22115	8.78817	8.93717	9.12318	9.31734	9.11844	9.6382	9.39425	9.02934	8.56681	8.99216	9.35181	8.65425	9.69225	9.28064	8.6268	8.96341	9.59849	9.02345	9.18628
ANKS1A	1.25977	7.25404	7.60909	7.41856	7.16367	7.08643	7.60611	7.41971	7.30193	7.43419	7.3936	7.3267	7.36362	7.24168	7.46549	7.37129	7.30579	7.47861	7.43739	7.43279	7.34818	7.13565	7.39637	7.18471	7.38874	7.56355	7.80598	7.33851	7.66773	7.83574	7.68227	7.60215	7.65795	7.9883	7.82272	7.9821	7.84029	7.64076	7.35799	7.29966	7.60583	7.27472	8.30079	7.61649	7.74601	7.58821	7.65597	7.71462	7.61735
MANSC1	3.67457	5.276	5.17402	4.96925	5.20297	5.2906	5.37223	5.33859	5.7039	7.32369	6.49269	5.46042	5.4119	5.67787	6.85465	5.69456	5.19444	5.99595	6.67517	6.20911	5.78668	6.62862	6.20939	5.53902	6.48153	6.23157	7.34847	6.21705	5.374	6.1535	6.15163	5.38125	5.76722	5.51864	4.71843	6.26341	7.18218	6.12542	5.70548	5.90592	7.26759	5.64084	7.6586	6.19536	4.9557	6.00018	6.62459	4.80205	8.68293
C1RL	2.48934	7.37614	7.79809	7.52364	7.31162	7.09312	7.37732	6.87887	7.17677	7.67443	7.29291	7.12415	7.44055	7.16944	7.68874	7.50539	7.26469	7.4299	7.70191	7.19143	7.43279	7.43018	7.31332	7.16041	7.22848	6.94648	7.57463	7.20432	7.27605	7.84084	7.51039	7.37427	7.22729	7.65539	7.38495	8.13049	8.09684	7.54588	7.39421	7.54475	7.93766	6.96277	8.25197	7.60187	6.93453	7.73303	8.22292	7.10996	8.1934
SLC2A3	0.935175	9.71993	10.1159	9.98028	9.45623	10.2305	9.84037	10.0588	10.5334	10.9404	10.3746	10.0291	10.1286	10.3176	10.7767	10.8861	10.0531	10.3783	10.8703	10.4235	10.3445	10.7413	10.7541	9.98286	10.0335	10.7664	10.5683	10.5218	10.2597	11.3753	9.94364	10.6914	10.3329	10.4522	10.5054	10.8376	10.9223	10.9537	10.6018	10.0335	11.1274	10.7968	11.0741	11.3753	10.6684	10.8136	10.8032	10.817	10.9872
SLC2A14	0.399611	7.32873	7.67619	7.86095	7.27442	8.00657	7.58674	7.80455	8.26479	8.12721	7.90381	7.97575	7.81497	7.83606	7.95992	7.80404	8.02031	7.90172	8.18608	7.71181	7.61508	8.00902	8.38185	7.8334	7.70561	8.25328	8.32504	7.77418	7.81303	8.77819	7.78996	7.87393	7.77155	7.65256	8.06773	8.05509	8.36205	8.62372	7.88563	7.93866	8.48131	8.15046	8.26378	8.66349	8.22753	8.22555	8.17466	8.00369	8.79244
CLEC4E	0.700033	7.23768	8.76485	7.08099	7.1476	7.35443	7.67746	7.79021	8.18948	8.4848	8.22726	8.17722	7.94738	8.2102	8.05659	7.64589	7.23051	8.14335	9.38297	7.76325	7.98241	7.9121	7.94529	7.86652	8.44059	8.73715	9.57758	8.3573	8.38005	8.46422	7.45331	8.11445	7.6106	7.35618	7.16566	8.96801	9.08359	7.69111	6.74284	7.84117	9.08026	8.5226	9.27058	7.7943	7.30222	8.69245	8.3024	8.14951	9.67883
GPR84	1.04095	6.04117	6.28609	6.08539	6.15517	6.08654	6.02676	5.78451	6.39917	7.6494	6.72576	5.73862	6.38396	6.14155	7.49273	6.83295	5.94418	6.11552	7.5752	7.05225	6.76184	6.48517	6.53925	6.38457	6.54351	6.46515	7.13223	7.19008	6.33641	8.6891	6.12512	6.20694	6.79953	6.23553	6.05752	7.36303	7.83636	6.95085	6.1619	6.49942	7.88028	7.08123	9.04043	7.29499	5.9419	6.93956	7.9795	5.87184	7.09955
LIN7A	2.23535	5.76366	6.60502	6.23769	6.12625	5.72091	6.45202	5.12927	6.58094	7.18954	6.31996	5.36748	6.3194	6.24181	6.90342	6.07517	5.53433	6.00096	6.37273	6.32548	6.59136	6.46699	6.51901	5.83329	6.52913	6.59593	7.10166	6.84321	6.29243	7.17548	6.27167	6.38027	6.18299	6.55465	6.42546	6.7914	7.16208	6.13398	5.75602	6.76356	7.54778	5.40593	7.63929	7.17818	5.52288	5.86275	7.31532	5.99154	6.97201
PXN	1.35656	7.92139	8.3024	7.87522	7.71181	7.63869	8.2288	7.85711	7.82095	8.12126	7.86769	7.62317	7.70905	7.73021	7.96256	7.93624	7.86412	7.94649	8.17857	7.54965	7.5519	7.91239	7.74508	7.40046	7.65428	7.8603	8.18246	7.57017	7.6862	7.62291	8.19604	7.88945	7.71989	8.17068	8.23425	7.69717	8.03697	7.80512	7.71961	7.72579	8.12157	8.26346	7.98914	7.65022	8.15399	8.14792	7.7278	7.5519	9.05465
HCAR2	1.59926	6.00766	5.97461	6.30071	6.62485	6.48789	8.48726	6.76072	7.30428	9.49313	8.98593	8.27063	7.13051	7.88149	9.61741	5.78587	7.35799	8.87968	9.87164	7.88329	7.01295	10.036	8.94022	7.43051	8.84709	8.31837	10.0502	7.99381	7.44055	7.80512	7.20588	7.75144	6.4688	7.442	6.4908	8.21453	9.845	9.03342	7.23736	7.56415	8.2995	9.46796	8.38621	7.21782	8.22221	9.46263	8.1443	7.12564	10.6599
HCAR3	1.25618	6.40602	6.32467	6.36173	6.19509	6.45637	8.78725	6.32414	7.44055	10.141	9.53852	8.09483	7.32369	8.49593	10.1845	5.66256	7.44844	9.00657	10.2147	7.79402	7.1951	10.2682	8.79375	7.97437	8.80083	8.39066	10.3406	8.03083	7.74601	7.74213	7.6505	8.20598	6.53675	7.61541	6.62091	8.24675	10.2556	9.31883	7.30839	7.60248	8.6293	9.92098	8.84287	7.42488	8.32615	9.92335	8.2288	7.51906	10.3839
RILPL1	0.333139	5.64297	5.4665	5.77595	5.61883	5.63842	5.96322	5.30915	5.67401	5.59568	5.5838	5.59596	5.52745	5.5904	5.71397	5.25065	5.61414	5.79052	6.27718	5.65035	5.9104	6.10682	5.73758	5.70134	5.34578	5.31724	5.62943	5.69289	5.31207	5.43951	5.52681	5.41249	5.58324	6.05395	5.5651	5.93771	6.20342	5.6982	5.60427	5.71605	6.19992	5.48519	5.99542	5.81554	5.30183	5.62657	6.4432	5.6656	6.29988
CKAP4	2.05852	8.13082	8.47639	8.10201	8.16186	7.89423	8.22843	8.29582	8.48762	8.78195	8.62641	8.40913	8.18086	8.41312	8.69033	8.87005	7.91824	8.62334	8.6293	8.53298	8.31187	8.16186	8.51612	7.99914	8.21519	8.35626	8.74469	8.26277	8.24121	8.5356	8.59363	8.26309	8.40739	8.43668	8.37531	8.56799	8.93416	8.63053	8.46377	8.39614	8.82367	8.90343	9.23283	8.50406	8.80581	8.66518	9.03784	8.47458	9.66654
DNAJC3	1.03192	8.27031	8.51206	7.94559	8.12795	8.45849	8.53191	8.17857	8.70579	8.8116	8.36169	8.40413	8.77001	8.62448	8.40413	8.2056	8.00873	8.30826	8.47827	8.35102	8.46266	8.3584	8.7117	8.46543	8.76648	9.01929	9.1739	8.62416	8.75297	8.81616	8.80178	8.66191	8.69369	8.90616	8.52599	8.88518	9.08738	8.91591	8.52137	8.51078	9.15829	8.34174	8.82894	8.68463	8.38554	8.49064	8.61662	8.47708	9.45088
ALOX5AP	0.4574	8.71467	8.68463	8.83802	8.57828	8.79637	9.14506	9.26149	8.96897	10.1595	9.79155	9.11844	8.94311	8.91393	9.83816	9.6583	8.77859	9.33085	9.77648	9.46868	8.98238	9.62278	9.4729	8.90709	9.37999	9.0272	9.20118	9.09731	8.75146	8.90394	9.16233	8.50968	8.79121	8.5226	8.49064	8.96433	9.52007	8.95646	8.94464	8.9185	9.74035	9.38565	10.1566	9.09449	8.96387	9.83604	9.74138	8.73106	9.96145
IGF2R	2.93119	8.95355	9.38235	9.21761	9.05589	8.94022	9.57913	9.16352	9.33977	9.80893	9.74138	9.12851	9.2236	9.30044	9.26847	9.26328	9.04542	9.95553	9.92212	9.03784	8.9185	9.99209	9.66944	9.19174	9.78596	9.79506	10.5919	9.5323	9.71993	9.51084	9.71631	9.61233	9.55489	10.0531	9.63748	10.0748	10.4412	9.68313	9.55325	9.10219	9.58821	9.43663	9.91849	8.95494	9.41757	9.91253	9.46117	9.10679	10.8966
SLC22A1	0.930725	5.92886	5.72749	5.32245	5.78177	5.97562	5.8803	5.55961	5.98098	6.52361	5.90273	5.64761	5.84941	5.64819	5.96617	5.42577	5.72474	5.91309	6.19346	5.45985	5.6811	5.77707	6.01266	5.90534	6.25075	6.28753	6.84481	5.87623	6.08393	5.89477	6.0468	5.61169	6.06756	5.79894	5.72561	5.98233	6.66373	5.97381	5.6639	5.62996	5.8322	6.02236	5.97908	6.0208	6.13427	5.97075	5.65218	5.51669	6.48367
ARG1	0.7217	6.83684	5.08501	5.89504	7.16257	5.43398	5.7787	6.86213	6.38431	8.98648	7.54532	5.94894	6.66125	6.11863	8.90394	6.00483	5.19917	5.10086	8.087	7.99754	7.13422	7.19084	7.15347	7.57222	6.9228	6.58283	6.90445	7.66592	6.80839	8.33173	6.7591	5.93127	7.94769	6.92249	6.1117	7.6586	8.68139	7.73217	7.47374	6.97478	7.96928	7.28872	9.10402	8.77688	5.91015	7.18772	8.64889	5.39294	8.91748
SLC26A8	2.38536	4.9634	5.31064	5.11639	4.97764	4.82872	4.63669	4.87422	5.20904	5.58773	5.25411	5.06744	4.95441	5.12183	6.35521	5.74765	4.69787	5.12685	5.80592	5.4539	5.75825	5.10556	5.53878	5.36943	5.42685	5.52656	5.67505	5.43666	5.40222	6.08288	5.24684	5.42013	5.79406	5.59128	5.46839	6.23963	5.64398	5.50922	5.21596	5.4647	6.27056	5.43485	6.02871	5.62242	4.84264	5.49025	6.57851	5.24024	6.3082
SRPK1	1.27365	8.24633	8.15466	8.27265	8.16498	8.25663	8.12157	8.84188	8.56681	8.9948	8.79729	8.53228	8.53842	8.3566	8.90709	8.78107	8.49138	8.34389	8.95355	8.62969	8.55973	8.94022	8.80083	8.5568	8.54241	8.6779	8.6452	8.70739	8.54366	8.57281	8.2741	8.19604	8.56172	8.33216	8.06405	8.50478	8.90522	8.49674	8.0782	8.41062	8.99216	8.79637	9.33622	8.67623	8.57047	8.97191	9.0825	8.60121	9.54461
ATXN1	5.55845	7.33127	7.78158	7.43511	7.41126	6.90598	7.66991	7.45244	7.79459	7.73801	7.39305	7.21693	7.76983	7.66803	7.81578	7.37562	6.95947	7.72965	8.13314	7.49391	7.58097	7.85976	8.03697	7.62623	7.99576	8.22588	8.6187	8.01229	7.89121	8.07095	7.66739	8.0053	7.83703	7.95603	7.93655	8.16498	8.41672	7.69629	7.52752	7.6505	8.16498	7.68816	8.18086	7.65677	7.98519	8.07127	7.80541	7.75001	8.82894
MAK	1.62877	5.2477	5.73862	5.50948	5.31892	5.2903	6.11419	5.32561	6.08539	6.73782	6.24526	6.06915	5.86653	5.48122	6.59437	5.59375	5.61967	6.29662	6.92096	5.73967	6.2626	7.41598	6.75823	5.73624	6.7398	7.17149	7.67502	6.64214	5.7697	5.65486	5.53796	6.07631	5.49461	6.08207	5.34134	6.46173	7.76089	6.17778	5.25611	5.85312	6.34081	5.83547	6.46746	6.46409	5.26251	5.94721	6.42853	5.9107	8.42306
TREML2	0.580523	7.06482	6.95144	6.76883	7.39478	7.15228	6.9998	6.82529	6.82554	7.44335	7.32643	6.66544	6.47851	6.93282	7.20781	7.13051	6.90954	7.17818	6.92945	7.10487	6.88303	7.34734	7.17925	7.14729	7.03651	6.72499	7.2311	6.63974	6.9551	6.90232	7.36508	6.96391	6.96684	6.98909	6.81814	7.13198	7.34818	7.39842	7.1075	7.25724	7.28136	6.97092	7.12415	6.83267	6.86661	7.33801	7.35152	6.98936	8.22062
VNN3	1.89366	5.52168	5.98098	5.61555	5.28069	5.88003	6.44804	5.83882	6.35581	8.37266	7.38522	6.88967	6.20527	6.26606	7.63162	5.6506	5.83249	6.55571	8.52526	6.57905	6.38627	8.11197	7.27389	6.2898	7.77011	8.29718	8.55248	7.42087	6.76231	5.12901	6.5136	6.76512	5.71574	6.42346	5.60676	7.23711	8.71256	7.12103	6.06129	6.6012	7.2719	6.76304	7.08479	6.53897	6.3808	8.44215	7.54532	6.27325	9.77062
VNN2	1.1895	9.42803	10.5766	10.141	9.74738	9.57515	10.4152	9.72539	10.6943	11.5011	10.8309	10.6542	10.2556	10.2322	10.7664	10.6438	9.97538	10.2467	11.2947	10.2736	10.0982	10.2926	10.5153	9.58187	10.4235	10.4628	10.8199	10.3105	10.4587	9.50845	9.9691	10.0123	9.72743	9.15577	9.29162	10.8896	11.2947	10.4832	9.55095	10.5334	11.9094	10.2371	11.3957	10.7203	10.161	11.5103	11.0005	10.6571	11.8327
RRAGD	1.24657	6.46597	6.9228	7.12415	6.82938	6.66075	6.93224	6.47066	6.81173	7.64102	7.21834	6.51867	7.30552	6.74042	7.67085	7.03449	6.46797	6.44193	7.40528	7.23957	7.16421	6.28151	7.082	7.16286	7.41516	7.04351	7.26174	7.22174	6.50584	7.57017	6.65394	6.91959	7.07439	6.92358	6.6012	7.53383	7.85439	6.66373	6.43811	6.97936	7.39305	6.67104	7.79778	7.68227	5.81473	6.74131	7.74095	7.07439	7.30579
TMCO3	1.13746	7.92014	8.10137	7.82381	7.88677	8.13406	7.97523	7.94909	8.25328	8.25729	8.05176	8.20029	8.14726	7.95225	8.23015	8.38807	7.97861	8.14855	8.09513	8.12582	8.18086	8.35386	8.43398	7.99128	8.19604	8.24963	8.52492	8.0982	8.16332	8.22323	7.79371	8.09036	8.14629	8.19542	8.31458	8.5284	8.47533	8.10068	8.09177	8.00657	8.18442	8.10844	8.7574	8.43668	8.24	8.24842	8.52137	8.22221	8.53971
PLEKHG3	0.372921	6.84847	6.98936	6.3834	6.4556	7.03377	7.28335	6.79278	6.33352	7.22202	6.7229	6.44528	6.50397	6.93397	6.99237	6.7519	6.41957	6.70579	7.24994	6.41691	6.44193	6.84427	6.72318	6.34538	6.62838	6.87185	7.09569	6.91959	6.48213	6.90312	6.7206	6.80328	6.72526	7.46322	6.88277	6.91488	7.44727	7.01921	6.86295	6.62514	6.70987	6.66397	6.94677	6.82008	6.83127	7.14315	7.24702	6.62678	7.90172
KIAA0247	1.27569	8.40618	8.42774	8.37531	8.13651	8.46841	8.52562	7.87113	8.13379	8.61058	8.41634	8.19077	8.05509	8.18738	8.37307	8.23671	8.27934	8.58425	8.51305	8.14886	8.12922	8.51078	8.44283	8.0152	8.40773	8.31868	8.6737	8.07491	8.54412	8.53011	8.90569	8.6212	8.37464	8.60256	8.67327	8.6367	8.82647	8.86881	8.67327	8.4084	8.47272	8.25097	8.70617	7.91303	8.33609	8.49674	8.27161	8.07191	9.04082
TECPR2	7.77801	6.44002	6.61161	6.55465	6.34244	6.74876	6.8715	6.17151	6.32414	7.22145	6.73048	6.61621	6.59136	6.27032	7.11743	6.60834	6.61056	7.03204	7.0115	6.5859	6.77188	7.47241	6.99609	6.44665	7.04441	7.11396	7.69686	6.86858	6.97316	6.841	6.77648	6.88596	6.82663	7.28419	6.79556	7.21	7.83733	6.93646	6.62646	6.77804	7.16421	6.52472	7.4959	6.97107	6.3496	7.0702	7.26387	6.51814	8.16702
PYGL	5.68114	9.305	10.0194	9.6602	9.16941	9.44008	9.72743	9.1739	9.8705	10.5524	9.95136	9.5455	9.84924	9.84387	10.1726	9.84037	9.02934	9.58345	10.3329	10.1689	9.8915	9.9385	10.1111	9.51249	9.76229	9.63478	10.4695	9.82611	9.39844	9.88336	9.13883	9.6931	9.53558	9.81887	9.88336	10.2065	10.5472	9.53632	9.54229	9.86338	10.5944	9.52906	10.6128	10.2663	9.385	10.1473	10.5472	9.93214	11.1387
SOS2	3.28328	8.55325	8.81124	8.56569	8.4848	8.6444	8.97287	8.85419	9.09074	9.48153	9.10852	8.86184	8.99623	9.09351	9.33288	9.00827	8.705	9.26215	9.37297	9.25338	9.30571	9.33977	9.40732	9.31544	9.46047	9.65276	10.0001	9.45623	9.6165	9.06621	9.47364	9.74035	9.61402	9.56117	9.2838	9.52085	9.8981	9.26779	9.06675	8.93099	9.33145	8.90293	9.31366	9.06564	8.82985	9.12683	9.20654	9.03941	10.2868
SOD2	0.861972	9.83604	10.3523	9.99596	9.84612	10.0179	10.8861	9.54691	10.5054	11.2766	11.0249	10.2926	10.1174	10.8447	10.5032	9.93334	9.99071	10.5408	11.0442	10.2467	9.73726	10.8896	10.5448	9.73624	10.5427	10.6047	11.1226	10.1959	10.1012	10.4873	8.97237	10.2167	9.51401	10.2448	10.2518	10.8003	11.2826	10.7	9.80025	10.3983	10.5795	10.7935	11.0942	10.7734	10.5194	11.2009	10.9582	10.6943	11.7732
TXNDC3	1.58381	4.41737	5.23077	4.78179	5.14021	5.13011	5.23463	4.65222	5.28069	5.54999	5.3161	4.88026	5.28888	5.26541	5.80669	5.23969	4.87556	5.00625	5.9829	5.64194	5.95959	6.04472	5.50835	5.52343	5.81693	6.11143	6.63288	6.49414	5.88137	6.19938	5.24449	5.75441	5.93656	6.23579	5.72418	6.50963	6.32207	5.58773	4.74873	5.45706	5.88696	4.46609	5.86791	5.75934	4.36242	4.98511	6.4373	5.19417	5.43371
GPR141	2.93812	8.0907	8.85616	8.08363	7.91856	7.63585	7.97984	8.07375	9.06221	9.23843	8.37189	8.38961	8.44247	8.07992	8.99273	8.4099	7.05861	8.20361	8.9778	8.96185	8.84518	8.36241	8.86282	8.51695	8.68097	8.86084	9.70694	9.4524	8.62762	9.45159	8.26277	9.12907	9.24212	8.97141	8.73286	9.68594	9.98409	8.81711	8.26993	8.52055	9.43015	8.3929	10.088	9.42803	8.07316	8.71821	9.6602	8.70026	9.56045
CREB5	5.03318	5.71548	6.69043	5.85588	5.69894	6.08124	6.38959	5.42854	6.48894	6.83375	6.40711	5.64788	5.93544	6.22245	6.21763	6.36147	5.62546	6.02005	6.65469	6.32574	6.46039	6.93309	6.88756	6.42933	6.43588	7.2695	7.47744	6.64457	6.75429	7.147	6.50081	6.65869	6.30071	6.6869	6.30178	7.39449	7.04409	6.56609	5.99154	6.28026	7.27045	6.17125	6.94593	6.5939	5.88981	6.4834	6.50249	6.34022	7.54532
PMPCB	0.418403	8.98297	9.01815	9.23969	9.12683	9.52165	8.91898	9.43245	9.42582	9.49173	9.29973	9.42511	9.39346	9.29246	9.3224	9.31815	9.53558	9.16233	9.20416	9.4729	9.64318	9.16822	9.20905	9.54229	9.15113	8.95355	8.92046	9.31234	9.09899	8.81795	8.4646	9.13265	9.15767	8.78195	8.80503	9.15577	8.79552	8.60806	8.93249	9.42357	9.15413	9.30768	9.03179	9.37157	9.28971	9.21761	9.23283	9.34775	8.31015
MGAM	5.70822	6.58337	8.0053	7.13978	6.96077	6.67673	8.38301	7.60668	9.09899	10.3783	9.57596	8.47164	7.75294	7.75384	9.4693	8.95064	7.68996	9.44865	10.1894	8.80798	8.03724	10.161	9.97413	8.19869	9.55568	9.31107	10.8276	9.04354	8.31426	9.10275	8.96387	7.91614	8.70822	8.38883	7.48257	9.67295	11.1183	9.31172	8.20526	8.3354	10.4564	8.93771	10.9034	9.13883	8.04892	10.1794	9.82842	7.16917	11.6302
RP11-1220K2.2	3.15354	4.62604	4.40511	4.49313	4.40554	4.14455	4.56393	4.34124	4.6017	5.73407	4.61308	4.1266	4.38255	4.67529	4.69572	4.39766	4.42514	4.52733	5.31124	4.02904	4.1826	5.97803	5.25528	4.33862	5.39323	5.60352	6.26776	4.81728	4.66274	4.45388	5.13341	4.23195	4.60029	4.85078	4.50005	5.12457	6.77212	4.4713	4.80806	4.38998	4.90836	4.75741	5.74548	4.6202	4.62674	5.4204	4.53937	4.5643	5.484
NUMB	4.98595	8.4896	8.95064	8.47674	8.40268	8.52877	8.66473	8.37672	8.78899	8.88292	8.78899	8.56876	8.75864	8.71515	8.72055	8.86184	8.49593	8.88149	8.74757	8.69079	8.72771	8.88292	8.96185	8.55132	8.9594	8.87294	9.42357	8.75243	8.96292	9.02934	8.8116	8.86704	8.63782	8.84381	8.82367	9.15886	9.05239	8.61136	8.589	8.62252	9.07107	8.7739	9.08567	8.72853	8.52759	8.80178	8.95113	8.81437	9.55095
AQP9	4.69018	8.50325	9.88336	8.94769	8.52492	8.56051	10.0438	9.15299	10.1127	10.9034	10.36	9.96388	9.32582	9.48222	10.2891	10.2868	8.85419	10.536	10.8861	9.26664	9.1652	11.2069	10.8703	8.88518	10.008	10.7085	11.4019	9.59669	10.0179	10.472	9.57758	9.59669	8.62641	8.50591	8.56249	10.5554	10.5966	9.8728	8.78107	9.89026	11.134	10.729	11.2714	9.59669	9.58187	10.8102	10.5285	9.57758	11.8834
MCTP2	3.06044	7.3498	7.72017	7.27691	7.11944	8.05602	8.18608	8.09483	8.36879	8.95692	8.28903	7.65928	7.61821	8.00562	8.5882	8.39132	7.78696	8.07191	8.59062	8.06646	7.65652	8.89558	8.91591	8.49177	8.57403	9.46868	9.62278	8.92657	9.19443	8.86421	9.39844	8.63386	8.56608	8.7502	8.36737	9.2852	9.49094	9.00513	8.54727	7.81195	9.11844	8.01912	9.41379	8.28824	8.43606	9.3547	8.27796	7.59379	9.69041
SLCO3A1	1.96549	8.64726	8.99216	8.82647	8.62211	8.66438	8.93609	8.32651	8.6783	9.00365	8.74161	8.68376	8.7376	8.74552	8.71733	8.69455	8.41095	8.90143	8.87294	8.50633	8.77734	8.5991	8.65012	8.34204	8.66722	8.83079	9.2236	8.85008	8.76121	8.93099	8.74066	9.08359	8.79637	9.24026	9.17193	9.2323	9.23166	9.02129	8.7299	8.85852	9.08083	8.94769	8.94464	8.62843	8.67873	8.59287	9.22064	8.86041	9.50012
ABHD2	1.81353	8.26865	8.49177	8.15434	8.0982	8.18879	8.32055	8.31837	8.30826	9.0042	8.28868	8.02962	8.39395	8.25359	8.43016	8.25494	8.01373	8.32504	8.69764	8.48285	8.5238	8.30446	8.51903	8.35068	8.5135	8.63269	8.88789	8.57716	8.61485	8.9462	8.67452	8.50478	8.6444	8.89696	8.6783	9.15057	9.0529	9.12258	8.64846	8.12679	8.72479	8.31187	9.16874	8.21332	8.31937	8.57442	8.67285	8.49177	9.21826
DAPK2	0.906859	6.61596	6.75878	6.62091	6.66181	6.41166	6.92358	6.58748	6.90147	7.72609	6.75253	6.4747	6.609	6.59959	7.11863	6.79528	6.57877	6.85698	7.45686	6.67955	6.58455	7.21547	6.98743	6.55674	6.87969	7.15451	7.21488	6.72474	6.77483	6.75602	6.79278	6.47358	6.68008	7.33537	6.90369	6.98605	7.47597	7.034	6.64978	6.59682	7.35884	7.19904	7.16864	6.80553	6.88967	7.71542	7.0115	7.0645	8.25628
HIP1	0.409223	6.27112	6.78445	5.97698	6.22274	6.07981	6.42933	5.62837	6.35974	6.89225	6.45713	5.70941	6.28001	6.28809	6.10087	6.3157	6.17698	5.76805	6.96738	6.00887	6.42521	6.17667	5.84583	5.90642	6.8291	6.94677	6.45531	6.33487	6.27666	6.57665	6.07689	6.48705	6.32257	6.76072	6.95451	6.43273	6.16593	6.65603	6.05072	6.36888	6.84154	5.68569	6.57031	6.43643	5.8161	6.4052	6.74909	5.74923	5.96911
STEAP4	1.20132	7.87393	9.5338	8.8783	8.99623	8.93771	9.2852	7.79201	9.40654	10.0136	9.42132	8.57474	9.27566	7.49419	9.3451	8.87148	8.13469	9.65468	9.64168	9.08026	9.33828	9.68226	9.56045	8.5198	8.82598	9.71537	9.36524	8.71643	8.07647	9.96789	8.65386	8.69719	8.36052	8.12516	7.80797	9.58989	10.4254	9.64004	8.20636	9.30833	9.80464	8.92001	10.0789	9.4524	8.30276	9.95029	10.1628	8.94667	10.1777
LRRC4	2.14384	5.73166	5.53268	5.70912	5.54566	5.70523	6.0491	5.4542	5.46917	6.56318	5.77377	5.49913	5.90777	5.45652	6.14919	5.6642	5.68216	6.1314	6.37697	5.66279	5.84181	5.65834	5.83382	5.67529	5.98578	5.56023	6.48705	5.84832	5.66592	5.98846	5.97883	5.89231	5.98066	5.98635	5.8633	6.20911	6.94537	6.08153	5.63215	5.88223	6.42346	5.46126	6.35685	5.86415	5.59458	6.29469	6.07548	5.57165	6.72718
NAMPT	2.4335	9.15829	9.37871	8.83665	8.89417	9.37157	10.5054	9.20542	10.3105	11.4767	10.817	10.3141	9.67576	10.0559	11.134	9.7563	9.75735	10.9034	11.554	9.58905	9.32016	11.5277	11.5277	10.1894	10.8669	11.5715	11.7852	10.2538	10.9619	10.4742	10.0318	10.327	9.27814	10.4607	9.25841	10.6389	11.613	10.9959	10.1503	10.2556	11.5459	11.0845	11.2947	9.85059	10.6414	11.2188	10.291	9.52007	12.0252
DOCK4	1.0347	5.39809	5.91452	5.37342	5.55408	5.77787	5.98818	5.38771	5.84561	6.82086	5.64904	5.34296	5.93466	5.526	6.11499	5.64165	5.44009	5.52372	5.76067	5.60457	6.08954	6.19729	6.35712	6.11552	5.73736	6.98334	6.94116	6.33911	5.84419	7.55488	5.14374	6.2048	6.12133	6.20342	6.16221	6.84346	6.8343	6.564	6.03985	5.77758	6.10189	6.20368	7.12356	6.3397	5.58828	6.27454	6.10003	5.95816	6.15139
EPHB4	0.455769	6.66428	6.61513	6.50473	6.68985	6.39514	6.65225	6.34932	6.52536	6.82033	6.52113	6.85754	6.45689	6.2156	6.70134	6.45637	6.41324	6.91436	6.60644	6.42802	6.46647	6.7312	6.57851	6.28204	6.55133	6.49861	7.06908	6.51987	6.17418	6.16315	6.67755	6.47636	6.5533	6.56372	6.338	6.83184	6.80275	6.64378	6.58401	6.81366	6.68557	6.61056	6.956	6.52446	6.72345	6.64917	6.93618	6.40357	7.6596
FBXL13	0.585528	3.90412	3.8857	4.36155	4.43561	4.40872	4.86076	4.06354	4.26486	5.36177	5.16948	4.52009	4.05351	3.82302	4.64569	4.20769	4.249	4.65981	5.03536	4.18627	4.20269	5.58592	4.78524	4.20822	5.29862	5.55492	5.84583	4.54854	4.29098	3.94602	4.612	4.05759	4.57226	4.92775	4.23289	4.48351	6.00328	4.48196	3.99966	4.38048	4.61162	4.37531	4.41695	4.447	4.06955	4.77784	5.05263	4.25909	4.81793
MSRA	0.623409	7.09281	7.07712	7.10194	7.18605	7.16809	7.22623	6.95541	7.05976	7.38961	7.0976	6.70301	6.98994	6.89869	7.28986	7.07792	6.93587	7.1965	7.01515	7.1509	7.13812	7.25129	6.92011	6.97009	7.29638	7.15717	7.11921	7.14215	7.23253	7.19417	7.09005	7.23595	7.11588	7.58496	7.43108	7.49684	7.27526	7.40325	7.50953	7.23933	7.04667	6.79335	7.45686	7.42402	7.08979	7.21367	7.41598	6.95838	7.49303
SLC37A3	1.80844	7.85711	8.23121	8.11638	7.99191	7.60611	7.83058	8.29984	8.16602	8.63885	8.23321	7.84802	7.9507	7.92139	8.29849	8.07647	8.40482	8.14491	8.39757	8.2995	8.09757	8.43317	8.4848	8.07375	8.3631	8.07254	8.70269	8.20696	8.19839	7.78328	7.95418	8.38807	8.31254	8.37044	7.87431	8.55367	8.88944	8.25359	8.14821	7.96342	8.73421	8.32792	8.66974	8.30111	8.36879	8.72567	8.52526	7.8275	9.33426
LYN	1.6579	10.3839	10.5737	10.1943	10.1928	10.6599	10.7	9.91253	10.5524	10.7382	10.4254	10.329	10.3942	10.5818	10.2718	10.4453	9.95266	10.6914	10.55	10.4334	10.4766	10.7146	10.6649	10.3234	10.9189	10.8517	11.3682	10.6518	10.8376	10.9619	10.931	10.6047	10.386	10.8819	10.841	10.7174	10.9359	10.893	10.5966	10.5919	10.7053	10.5334	11.1447	10.1393	10.3964	10.8481	10.6018	10.5032	11.2714
UBXN2B	1.80243	7.94709	8.13314	7.98647	8.01785	8.30723	8.31837	8.15466	8.68219	8.52759	8.45923	8.2933	8.44874	8.19869	8.67498	8.31349	8.14358	8.14268	8.37125	8.40954	8.46543	8.59516	8.93285	8.48215	8.69984	8.90047	8.88377	9.01563	8.87059	8.79552	8.42976	8.55248	8.6779	8.74066	8.4848	8.68544	9.09899	8.37426	8.05447	8.40118	8.69079	8.30861	8.40954	8.70104	7.87224	8.72689	8.50857	8.27966	9.03664
TNFRSF10C	4.31551	6.82529	7.18493	6.86396	6.56921	6.39429	7.446	6.54815	7.04996	7.97464	8.04222	7.03677	6.61922	6.80601	7.66863	6.69567	6.70766	7.93565	8.07405	6.84563	6.70049	7.79345	7.57721	6.42697	7.56444	7.33654	7.81813	7.16755	6.81028	6.72213	7.0023	6.70079	6.58721	6.94171	6.80553	7.13624	8.12064	7.57947	6.73782	7.01119	7.62317	7.01206	7.80293	7.46456	7.16917	7.69418	7.48911	6.83127	8.97442
DOCK5	4.98533	7.43364	7.83539	7.04378	7.04409	6.96026	7.98945	6.78087	7.81924	8.45962	7.87085	7.05025	7.39553	7.67141	7.92883	7.04667	6.62149	8.13623	8.31187	7.20666	7.47348	8.12855	8.14726	7.66272	8.41024	8.67661	9.305	8.29984	8.41461	8.31979	7.78608	8.03048	7.92407	8.58943	8.26309	8.39833	9.22567	8.15174	7.66364	7.37892	7.87054	7.35354	8.42942	7.84355	7.37341	8.36659	7.87054	7.43624	9.45018
PPP1R3B	4.24755	6.71814	6.90848	6.80192	6.88418	6.7002	6.81925	6.90899	7.01427	7.33967	7.35262	6.35225	7.03651	6.93587	6.97587	6.80037	6.71419	7.0132	7.55649	6.85565	7.00524	7.57463	7.14134	6.74131	6.85313	6.87401	7.18218	6.99299	6.62915	7.43279	6.82322	6.73048	6.4715	6.84481	6.83401	7.16065	7.38035	6.62176	6.66373	7.05052	7.24447	6.89729	7.93342	7.34847	6.54487	7.58875	7.34245	6.92895	8.24305
TRIB1	1.64211	7.36251	7.46824	6.9984	7.66863	7.44253	7.90771	7.12502	7.33044	8.66349	7.89068	7.97046	7.76614	7.81634	8.71035	7.46983	6.96277	8.73506	9.27933	7.65652	7.16312	8.43497	8.55208	7.59191	8.32055	8.54695	9.27136	7.42601	8.03821	7.40268	8.08363	8.30343	7.54095	8.0982	7.76839	8.38073	8.69033	8.93149	8.3159	8.03755	8.95844	8.85897	8.39132	7.20945	8.59835	8.28751	7.88677	7.75144	9.55733
DENND3	5.23333	8.12615	8.57944	8.38769	8.15399	8.31868	8.48996	8.06993	8.72179	9.34448	8.60037	8.0994	8.41204	8.48615	8.75339	8.51466	8.26173	8.86378	9.10402	8.53048	8.64638	8.90522	8.61326	8.3573	8.42976	8.41461	9.28772	8.32287	8.63138	8.77171	8.81616	8.67498	8.49486	9.28135	8.71643	8.96897	9.39766	8.73026	8.42558	8.43356	8.78344	8.73148	9.68154	8.82231	8.63629	9.19383	9.06011	8.59209	9.88223
BCL2A1	3.27242	6.51787	6.25533	6.36698	6.33487	6.15807	7.2799	6.04795	6.92868	7.94681	7.17901	6.99237	6.98714	6.57723	7.54095	6.87094	6.17895	6.93371	8.22095	6.23876	6.20287	7.99914	7.70851	6.52781	7.47997	7.59014	7.74693	6.69312	7.12815	7.23877	6.03617	6.51202	6.00826	6.46908	6.13571	6.86095	7.15372	6.6467	5.84783	6.84297	7.71989	7.46574	8.06609	7.0421	6.00719	7.74243	7.50033	6.78962	9.0218
MTHFS	0.535098	6.75253	7.30928	7.26119	7.05473	7.33851	7.48026	7.39755	7.16864	7.38575	7.52779	7.35066	7.18797	7.22818	7.51225	7.20721	7.06658	7.00986	7.60968	7.1137	7.29966	7.58266	7.30282	7.09388	7.47536	7.24015	7.61851	7.58097	7.17325	7.04615	6.66517	7.05893	6.99819	7.16944	7.01427	7.37587	7.65107	7.11223	6.86344	7.27247	7.34705	7.42688	7.78784	7.62623	6.99069	6.86628	7.6586	7.15228	7.88677
TLE3	2.15283	8.08667	8.34571	7.91385	7.69225	7.69308	8.27063	7.5494	7.85947	8.35143	8.13019	7.89725	7.85832	7.69167	7.87605	8.33398	7.52227	8.23253	8.27031	7.79891	7.54834	8.24341	7.98945	7.49332	7.76036	7.84635	8.46772	7.3835	7.60968	7.64589	8.06105	7.90721	7.57889	7.97733	7.91766	7.84355	8.17068	7.6202	7.98022	7.93083	8.30723	8.21587	8.34102	7.66654	8.17785	8.29718	7.88974	7.88028	9.15524
MMP25	6.6664	6.683	7.12863	6.78066	6.85202	6.45335	7.39216	6.71346	7.09254	7.93799	7.77011	7.07626	6.4004	6.75041	7.51282	7.05025	7.32081	7.71149	7.96628	7.005	6.64378	7.86527	7.42402	6.58203	7.06257	7.51198	8.07794	6.80577	6.92733	6.69937	7.35152	6.67334	6.65195	7.27933	6.94593	7.34395	8.14358	7.32845	6.57694	7.3879	8.23567	7.66685	8.30306	7.07517	7.32694	8.42155	7.56387	6.69229	9.73832
UBN1	1.63436	7.78041	7.89568	7.68343	7.69919	7.75674	7.87165	7.62427	7.7876	8.31937	8.08452	7.54695	7.65895	7.74803	8.02412	7.70304	7.88062	8.25291	8.44794	7.70972	7.61027	7.99944	8.04198	7.79778	7.9776	8.20197	8.6477	7.80797	7.80404	7.82665	7.82437	7.92586	7.91357	8.38262	7.94909	7.94159	8.5712	7.97437	7.77858	7.52972	7.73278	7.80541	8.07881	7.77832	7.87747	8.25697	7.92319	7.64911	9.30698
CMTM1	3.34432	7.49303	8.13019	7.5807	7.54348	7.45499	7.85621	7.46347	7.69807	7.95935	7.79046	7.44138	7.58407	7.66454	7.78816	7.68786	7.30986	7.71338	8.02722	7.72284	7.55488	7.6448	7.6271	7.3495	7.56	7.70102	7.90921	7.61153	7.54889	7.39609	7.45798	7.45442	7.48776	7.66083	7.74575	7.47997	8.02129	7.30784	7.22937	7.71278	8.34531	7.60968	8.20197	8.03311	7.55422	7.90203	7.89297	7.59806	8.54581
CMTM2	2.67047	5.50555	5.95183	5.83433	5.71424	5.93304	6.26652	5.59513	6.05508	7.17901	6.8385	6.1671	5.71076	6.17475	6.49972	5.7016	5.87971	6.67641	6.97695	5.97381	5.85536	6.61392	6.41404	5.80057	6.2485	6.26725	6.95574	6.26803	5.97124	5.84292	5.8619	5.98454	5.50216	5.9946	5.81693	6.02705	7.09058	6.10324	6.09818	6.14893	6.7621	6.16789	6.91791	7.31015	6.0468	6.96878	6.7386	5.65536	8.22129
C16orf57	0.650757	6.49162	6.90899	6.52857	6.46797	6.64293	6.67271	6.73149	6.60834	6.8544	6.46597	6.90522	6.65838	6.68925	6.80474	7.15717	6.52702	6.76665	6.97396	6.68791	6.79556	6.94264	6.77458	6.557	6.57605	6.7602	7.14787	6.6848	6.91376	7.22964	6.52361	6.66647	6.68641	6.76883	6.78903	6.79473	6.69964	6.53872	6.75134	6.61108	6.85013	7.05807	7.36723	6.62862	7.14452	6.80011	6.85621	6.76304	7.36166
GPR97	6.44479	5.91856	6.21106	6.22035	6.05752	6.00504	6.97009	6.20342	6.82086	8.79077	7.96457	6.44804	6.4052	6.3901	7.91112	7.02748	6.51261	7.3495	8.09354	7.23426	6.80165	8.03882	7.41379	6.65838	7.28596	6.73729	7.93107	7.09145	6.59339	7.40238	7.20402	6.27112	6.83401	7.18877	6.73382	7.23736	8.51206	7.62828	6.69229	6.98385	8.45059	7.34153	8.83079	7.61623	6.47222	7.94186	8.15307	6.20527	9.4869
ITGAX	1.45283	9.48934	9.71245	8.78633	8.69764	8.81989	9.45461	8.20984	8.99149	9.55646	9.09562	8.78107	9.03565	9.04043	9.1818	8.89417	8.5006	9.44728	9.49686	8.80707	9.08026	9.1818	8.8303	8.32651	8.82769	8.56403	9.51084	8.72734	9.02129	9.0218	8.56569	8.94122	8.83706	9.39425	9.23283	9.02241	9.53998	9.39766	8.97287	9.25714	9.52728	9.10219	9.97168	8.46	8.96543	9.6602	9.60181	8.90751	10.3445
LPCAT2	1.40343	8.69157	8.8651	8.67586	8.5356	8.94872	8.99216	8.00401	8.987	9.97663	8.51772	8.22753	8.86796	8.78293	9.18488	8.4712	8.0945	8.68954	9.00365	8.88054	9.17878	8.91142	8.89803	8.66722	8.77212	8.98648	9.29731	9.23787	8.79077	10.1777	8.93771	8.87871	9.14881	9.36942	8.99667	9.6713	10.0052	9.70489	9.24472	9.19676	9.51468	8.73679	9.92098	9.06729	8.6664	9.26328	9.68594	8.7542	9.20654
LITAF	0.250409	9.76955	9.77461	9.78914	9.43595	9.60554	9.99732	9.72376	9.79891	10.4314	10.2467	9.65661	9.74035	9.72939	9.93111	9.57345	9.7755	10.2485	10.2412	9.6972	9.47995	10.3666	9.98665	9.43805	9.68054	9.59758	10.1444	9.27442	9.13883	9.34775	9.75421	9.2852	9.3709	9.09296	9.31681	9.30698	10.0644	9.50688	9.46117	9.72743	10.2009	9.92743	10.3499	9.52991	10.1473	10.4065	9.78048	9.5597	10.7446
CRISPLD2	1.73424	6.04878	6.78335	5.91228	5.94695	6.15008	5.62757	5.6668	6.18324	6.50296	6.4924	6.21923	6.60469	6.3759	6.06915	6.72373	5.93771	6.91315	7.36278	6.36829	6.67547	6.09514	6.45742	6.1635	6.57002	6.64727	7.36939	6.6853	7.16977	7.9716	6.64023	6.61415	6.8291	6.8039	6.45991	7.68965	7.17602	6.59819	6.07517	6.87651	7.10778	6.70957	7.14315	6.16374	5.69096	6.61317	7.05109	6.65691	7.5519
RAB11FIP1	0.181836	7.99546	8.26346	7.79402	7.74693	7.89266	8.3371	7.85132	8.14951	8.50143	8.1276	7.79551	8.08574	8.21625	8.27486	8.13713	7.73652	8.74975	8.33809	8.04198	7.91918	8.13346	8.29258	7.88212	8.09848	8.4662	9.16705	8.22062	8.21298	7.93593	8.40152	8.28868	8.07733	8.99043	8.68219	8.36241	8.84381	8.25291	8.10137	8.06963	8.39757	8.24121	7.82067	7.65652	7.85591	8.11735	7.95935	8.00657	9.35832
TMEM55A	0.408731	7.81716	8.21866	8.31286	7.84772	8.41062	8.71733	7.77858	8.62372	9.24093	8.69903	8.37902	8.59559	8.40152	8.82811	8.09719	7.93742	8.48323	8.82231	8.54859	8.50932	8.391	8.8149	8.60763	8.64363	8.8303	9.07866	8.70186	8.35102	9.07531	8.32113	8.56249	8.58778	8.40875	8.92955	9.03941	9.63748	8.82848	8.43987	8.46841	9.03664	8.08489	8.77939	9.63748	7.73591	8.40268	9.1818	8.58778	9.28315
SLC45A4	1.97806	6.76483	6.97396	6.87749	6.35581	6.41059	7.03148	6.4314	6.67517	7.39609	6.87266	6.22625	6.67464	6.56112	6.9182	6.4908	6.65663	6.58878	7.17677	6.3236	6.72115	7.23933	6.58826	6.23069	6.9888	6.78286	7.72407	6.79306	6.53238	6.84297	6.7386	6.70164	6.43417	6.89364	6.75278	6.58427	6.92096	6.57164	6.42802	6.48918	6.84817	6.78445	7.08928	6.75602	6.24105	7.13592	7.30082	6.67388	8.50103
CNTNAP3B	2.05356	4.73844	4.90558	4.73614	5.10027	4.82546	6.25868	5.2294	5.73574	5.9535	6.23991	5.45679	5.18569	5.12901	6.12106	5.04407	5.67054	6.98714	6.79063	5.71027	5.52941	7.20543	6.8732	5.81801	7.01264	7.63929	7.81898	5.95601	5.93968	5.10427	5.93413	5.01507	5.58883	6.01739	5.15648	5.99095	8.37821	6.63505	5.00194	5.5989	5.51502	5.51146	5.74434	5.75553	5.01792	5.29461	6.23931	4.74644	9.26664
POLR1E	0.438259	7.8077	7.83817	8.02535	7.95253	7.80178	7.49152	7.74036	7.33511	7.1429	7.84117	7.55359	7.66566	7.61908	7.62648	7.91646	7.66364	7.52282	7.71931	7.4177	7.83508	7.64415	7.23397	7.71627	7.17124	7.20485	6.9654	7.15116	6.90675	6.65923	6.88756	7.11424	7.40698	7.39022	7.45472	7.25284	6.97997	6.9076	7.23595	7.84517	7.43739	7.42	7.05225	7.40209	7.6494	7.27389	7.60031	7.63103	6.5063
NTNG2	1.37634	6.48868	6.43784	6.45228	6.50296	6.3036	6.75686	6.55275	6.6975	7.31907	7.07595	6.65116	6.58337	6.55363	6.94677	6.48068	6.66052	6.97587	7.17787	6.45713	6.32126	7.00549	6.61898	6.69828	6.54519	6.45121	6.86661	6.44241	6.37771	6.87019	6.44002	6.57442	6.70164	6.67215	6.67802	6.68925	6.75602	6.55518	6.60562	6.52472	6.65893	7.09339	7.30137	6.56975	7.12474	6.91761	6.86152	6.35814	7.96516
ORM1	0.345833	5.88281	6.39158	5.67401	5.68033	3.7153	5.25737	5.3522	6.66002	7.80854	7.77772	6.29638	6.68249	6.32467	7.35884	6.08654	6.38512	5.89125	8.38736	7.26387	6.94728	6.95914	5.99064	5.88356	7.278	5.25098	6.71184	5.81828	5.54999	5.60245	6.76184	5.08716	6.33034	6.20312	5.70638	6.50584	7.43709	7.53693	7.17379	6.62886	6.47305	5.69035	8.93202	6.70634	5.28069	6.31596	8.32581	6.27032	9.2131
[truncated: 52 more columns]
