# Supplementary material for: Weighted Gene Co-expression Network Analysis of Key Biomarkers Associated With Bronchopulmonary Dysplasia
Source: Front Genet. 2020 Sep 9;11:539292. doi: 10.3389/fgene.2020.539292 (PMC7509191; doi:10.3389/fgene.2020.539292)
Supplement: Supplementary file 8 [file Table_8.XLSX]

## Sheet: Hub gene in red co-expression 
	Severity	MEred
CDR2	-0.523832	0.878203
SLFN5	-0.572683	0.888563
NOL11	-0.481	0.805178
NOG	-0.621039	0.929879
IGF2BP1	0.570523	-0.859128
MLLT3	-0.54567	0.818706
AQP3	-0.365036	0.749107
FAM102A	-0.4774	0.830586
GPR174	-0.456442	0.797214
SH2D1A	-0.567635	0.929355
VSIG1	-0.599706	0.889309
CCR7	-0.574799	0.918439
PLXDC1	-0.484816	0.814726
WIPI1	0.569653	-0.863243
AXIN2	-0.571889	0.867878
SKAP1	-0.587378	0.934677
CD40LG	-0.53436	0.810383
ITM2A	-0.559337	0.895617
RNF125	-0.423246	0.821163
FLT3LG	-0.458692	0.716512
ZIK1	-0.497754	0.820673
OSCAR	0.448717	-0.805172
TRIB2	-0.484	0.858364
LBH	-0.594869	0.938195
MTA3	-0.489923	0.856307
PTPN4	-0.423195	0.745159
MAL	-0.439346	0.810516
ZAP70	-0.433617	0.755078
NOP58	-0.538893	0.839383
ICOS	-0.609504	0.886531
CD28	-0.587789	0.934697
LDLRAP1	-0.494496	0.817602
MAN1C1	-0.542208	0.838637
RCAN3	-0.601745	0.949478
NIPAL3	-0.480573	0.855872
LCK	-0.449978	0.794211
C2orf89	-0.607846	0.892489
CD8A	-0.386419	0.766945
DPP4	-0.552907	0.901615
LANCL1	-0.51671	0.851303
IKZF2	-0.44605	0.801648
DOCK10	-0.456816	0.783245
ARL4C	-0.536739	0.882011
EPHA4	-0.40499	0.735535
MTERFD2	-0.519328	0.829206
SIRPG	-0.562628	0.913042
PCMTD2	-0.56803	0.859431
PLCG1	-0.467084	0.883823
UBASH3A	-0.580507	0.937889
TRPM2	0.555866	-0.853553
PIK3IP1	-0.522616	0.89877
OXNAD1	-0.547244	0.88717
CD96	-0.538388	0.935818
TRAT1	-0.531831	0.882837
SIDT1	-0.431993	0.713498
PRKCD	0.564189	-0.87604
SATB1	-0.562754	0.916089
ST6GAL1	-0.461993	0.876537
FHIT	-0.52967	0.832951
GCET2	-0.611874	0.878735
AK5	-0.634023	0.867864
PRKACB	-0.55292	0.91295
CD2	-0.582292	0.918507
S1PR1	-0.431419	0.881687
LY9	-0.529376	0.940762
RHOH	-0.473055	0.890499
TNFRSF25	-0.409029	0.714375
DHRS3	-0.520191	0.840791
AGMAT	-0.422927	0.749773
DENND2D	-0.477608	0.834808
FAM69A	-0.458588	0.800848
FAIM3	-0.463228	0.863262
GPA33	-0.595672	0.894282
CD247	-0.414266	0.739044
GATA3	-0.523612	0.86343
PRKCQ	-0.461109	0.801297
PLEKHA1	-0.480935	0.775017
PDCD4	-0.527882	0.878521
NMT2	-0.54322	0.91011
ABLIM1	-0.53871	0.903204
PIK3AP1	0.495632	-0.824279
SPOCK2	-0.491711	0.881886
CD6	-0.57394	0.893621
CD5	-0.55966	0.897463
ATM	-0.375545	0.71237
ANO9	-0.311207	0.690723
CD3E	-0.558211	0.903367
CD3G	-0.596278	0.935392
CRTAM	-0.543163	0.851126
APBB1	-0.455309	0.80143
CNOT6L	-0.458143	0.780893
TXK	-0.467395	0.782372
OCIAD2	-0.543139	0.895703
INPP4B	-0.468526	0.737383
LEF1	-0.5867	0.977438
IL7R	-0.597708	0.934598
CAMK4	-0.588518	0.969708
ITK	-0.586857	0.970778
SLC36A1	0.487591	-0.797537
TCF7	-0.501028	0.830672
MAML2	-0.504607	0.801822
NPAT	-0.421743	0.719634
CCND2	-0.442634	0.800878
CD27	-0.516156	0.854973
CLEC2D	-0.487999	0.85303
CD3D	-0.486737	0.853595
ETS1	-0.525743	0.944669
FAM113B	-0.513531	0.8366
DGKA	-0.467444	0.850074
C12orf23	-0.514018	0.830925
FAM134B	-0.581829	0.902924
GCNT4	-0.555183	0.859349
OXCT1	-0.482132	0.805535
KLHL3	-0.545536	0.869538
ITGB7	-0.499672	0.798136
KIAA0748	-0.598917	0.944123
ABCD2	-0.515455	0.830639
NELL2	-0.50651	0.849717
SLC38A1	-0.438538	0.840792
VDR	0.423568	-0.821458
SLAIN1	-0.469428	0.80209
SLC16A10	-0.476576	0.820578
THEMIS	-0.599291	0.931684
SAMD3	-0.467329	0.798491
SCML4	-0.490519	0.802912
DOCK9	-0.433565	0.683383
KLF12	-0.501671	0.830647
PRKCH	-0.514487	0.904953
STK17A	-0.477376	0.828599
LRRN3	-0.575333	0.940205
CARD11	-0.42005	0.78864
GIMAP5	-0.438001	0.767128
GRB10	0.566325	-0.814974
TC2N	-0.530178	0.885977
APBA2	-0.481011	0.851069
BCL11B	-0.536439	0.906777
RASGRP1	-0.544614	0.935259
C7orf23	-0.441649	0.846064
PKIA	-0.60093	0.81279
CHMP7	-0.505961	0.888212
LEPROTL1	-0.527611	0.900367
MYC	-0.418089	0.746241
CLUAP1	-0.536498	0.827374
TMEM204	-0.537858	0.836492
ATF7IP2	-0.5025	0.799478
RLTPR	-0.40222	0.697536
SLC7A6	-0.510365	0.899234
GALT	-0.440994	0.791149

## Sheet: Hub genes of red module in PPI 
SUID	AverageShortestPathLength	BetweennessCentrality	ClosenessCentrality	ClusteringCoefficient	Degree	Eccentricity	IsSingleNode	name	NeighborhoodConnectivity	NumberOfDirectedEdges	NumberOfUndirectedEdges	PartnerOfMultiEdgedNodePairs	Radiality	selected	SelfLoops	shared name	Stress	TopologicalCoefficient
85	1.8	0.125979	0.555556	0.349206	36	4	FALSE	LCK	16.0556	36	0	0	0.885714	FALSE	0	LCK	5010	0.229365
76	1.77647	0.147721	0.562914	0.404635	34	4	FALSE	ZAP70	17.4118	34	0	0	0.889076	FALSE	0	ZAP70	5524	0.238517
96	1.84706	0.178229	0.541401	0.432184	30	4	FALSE	CD28	17.7333	30	0	0	0.878992	FALSE	0	CD28	5008	0.252857
91	1.98824	0.0345686	0.502959	0.5	29	4	FALSE	ITK	18.2759	29	0	0	0.858824	FALSE	0	ITK	1992	0.290093
72	1.98824	0.028862	0.502959	0.529101	28	4	FALSE	CD3E	18.9286	28	0	0	0.858824	FALSE	0	CD3E	1802	0.300454
73	2.02353	0.0375662	0.494186	0.472934	27	4	FALSE	CD3D	17.8889	27	0	0	0.853782	FALSE	0	CD3D	2072	0.29326
87	2.12941	0.0925441	0.469613	0.514493	24	4	FALSE	CD2	18.2083	24	0	0	0.838655	FALSE	0	CD2	3546	0.335648
79	2.07059	0.026759	0.482955	0.529644	23	4	FALSE	CD3G	19.1739	23	0	0	0.847059	FALSE	0	CD3G	1642	0.314326
110	2.05882	0.210051	0.485714	0.166008	23	4	FALSE	MYC	10.2174	23	0	0	0.848739	FALSE	0	MYC	7248	0.173163
166	2.11765	0.0267671	0.472222	0.529644	23	4	FALSE	IL7R	18.6957	23	0	0	0.840336	FALSE	0	IL7R	1414	0.322339
75	2.10588	0.0312713	0.47486	0.601732	22	4	FALSE	CD247	19.9091	22	0	0	0.842017	FALSE	0	CD247	1492	0.331818
84	2.18824	0.0078769	0.456989	0.668421	20	4	FALSE	CD8A	21.2	20	0	0	0.830252	FALSE	0	CD8A	550	0.385455
93	2.18824	0.0819905	0.456989	0.310526	20	4	FALSE	PLCG1	15.25	20	0	0	0.830252	FALSE	0	PLCG1	3064	0.275455
115	2.04706	0.0156134	0.488506	0.715789	20	4	FALSE	CD5	22.5	20	0	0	0.85042	FALSE	0	CD5	1188	0.346154
228	2.09412	0.053775	0.477528	0.452632	20	4	FALSE	GATA3	17.95	20	0	0	0.843697	FALSE	0	GATA3	2302	0.28871
117	2.17647	0.0156356	0.459459	0.653595	18	4	FALSE	TRAT1	21.1111	18	0	0	0.831933	FALSE	0	TRAT1	788	0.369396
131	2.21176	0.0154457	0.452128	0.614379	18	4	FALSE	CCR7	20.1111	18	0	0	0.826891	FALSE	0	CCR7	732	0.364646
158	2.21176	0.00750041	0.452128	0.673203	18	4	FALSE	CD40LG	20.4444	18	0	0	0.826891	FALSE	0	CD40LG	510	0.365079
213	2.22353	0.0100589	0.449735	0.745098	18	4	FALSE	CD27	22	18	0	0	0.82521	FALSE	0	CD27	432	0.406379
82	2.25882	0.0127298	0.442708	0.514286	15	4	FALSE	PRKCQ	18.9333	15	0	0	0.820168	FALSE	0	PRKCQ	578	0.338095
159	2.28235	0.00192688	0.438144	0.809524	15	4	FALSE	ICOS	22.3333	15	0	0	0.816807	FALSE	0	ICOS	158	0.421384
215	2.27059	0.0033296	0.440415	0.742857	15	4	FALSE	SH2D1A	22.7333	15	0	0	0.818487	FALSE	0	SH2D1A	172	0.420988
100	2.30588	0.0421629	0.433673	0.346154	13	5	FALSE	LEF1	12.9231	13	0	0	0.813445	FALSE	0	LEF1	2480	0.230769
136	2.28235	0.0134031	0.438144	0.602564	13	5	FALSE	TCF7	20.6923	13	0	0	0.816807	FALSE	0	TCF7	1056	0.356764
209	2.15294	0.0092393	0.464481	0.846154	13	4	FALSE	CD6	24.9231	13	0	0	0.835294	FALSE	0	CD6	636	0.395604
216	2.30588	0.00390774	0.433673	0.705128	13	4	FALSE	LY9	22.0769	13	0	0	0.813445	FALSE	0	LY9	318	0.416546
241	2.35294	0.0442309	0.425	0.602564	13	5	FALSE	SKAP1	20.6923	13	0	0	0.806723	FALSE	0	SKAP1	1646	0.39645
292	2.45882	0.024784	0.406699	0.602564	13	5	FALSE	GPR174	19.9231	13	0	0	0.791597	FALSE	0	GPR174	1052	0.451049
81	2.34118	0.0177407	0.427136	0.393939	12	4	FALSE	CARD11	16.6667	12	0	0	0.808403	FALSE	0	CARD11	782	0.31891
268	2.35294	0.0502163	0.425	0.545455	11	5	FALSE	ETS1	18.1818	11	0	0	0.806723	FALSE	0	ETS1	2068	0.335017
183	2.37647	0.0327262	0.420792	0.511111	10	5	FALSE	RASGRP1	19.2	10	0	0	0.803361	FALSE	0	RASGRP1	1298	0.367308
218	2.47059	0.00605557	0.404762	0.714286	8	5	FALSE	UBASH3A	22.875	8	0	0	0.789916	FALSE	0	UBASH3A	338	0.484043
254	2.45882	0.00113885	0.406699	0.785714	8	5	FALSE	BCL11B	21.375	8	0	0	0.791597	FALSE	0	BCL11B	152	0.419118
304	2.76471	0.00120534	0.361702	0.571429	8	5	FALSE	CRTAM	16.125	8	0	0	0.747899	FALSE	0	CRTAM	56	0.435811
225	2.54118	0.00683749	0.393519	0.571429	7	5	FALSE	THEMIS	21.2857	7	0	0	0.779832	FALSE	0	THEMIS	414	0.452888
121	2.4	0.00918381	0.416667	0.466667	6	5	FALSE	PRKCD	18.3333	6	0	0	0.8	FALSE	0	PRKCD	300	0.321637
164	2.50588	0.00707109	0.399061	0.266667	6	5	FALSE	TXK	17	6	0	0	0.784874	FALSE	0	TXK	316	0.358156
181	2.43529	0.0742613	0.410628	0.2	6	5	FALSE	ATM	11.5	6	0	0	0.794958	FALSE	0	ATM	1246	0.223333
325	2.72941	0.000478	0.366379	0.733333	6	5	FALSE	CD96	23.1667	6	0	0	0.752941	FALSE	0	CD96	32	0.579167
99	2.87059	0.000613	0.348361	0.7	5	5	FALSE	AXIN2	11.4	5	0	0	0.732773	FALSE	0	AXIN2	52	0.38
130	2.48235	0.000289	0.402844	0.8	5	5	FALSE	S1PR1	25.4	5	0	0	0.788235	FALSE	0	S1PR1	20	0.498039
162	2.51765	0.00445965	0.397196	0.3	5	4	FALSE	ITGB7	19.6	5	0	0	0.783193	FALSE	0	ITGB7	224	0.446512
238	2.8	0.00421373	0.357143	0.4	5	5	FALSE	CCND2	10.6	5	0	0	0.742857	FALSE	0	CCND2	96	0.346667
194	2.85882	0.000688	0.349794	0.166667	4	5	FALSE	PRKCH	11	4	0	0	0.734454	FALSE	0	PRKCH	16	0.388889
263	2.47059	0.000548	0.404762	0.833333	4	5	FALSE	RHOH	27	4	0	0	0.789916	FALSE	0	RHOH	26	0.519231
390	2.64706	0	0.377778	1	4	5	FALSE	FLT3LG	23.75	4	0	0	0.764706	FALSE	0	FLT3LG	0	0.565476
426	2.95294	0.0238896	0.338645	0.333333	4	5	FALSE	FHIT	10.75	4	0	0	0.721008	FALSE	0	FHIT	1146	0.403846
199	2.88235	0	0.346939	1	3	5	FALSE	LDLRAP1	24.3333	3	0	0	0.731092	FALSE	0	LDLRAP1	0	0.715686
202	2.96471	0.0235294	0.337302	0.333333	3	5	FALSE	PRKACB	15.6667	3	0	0	0.719328	FALSE	0	PRKACB	950	0.528736
236	2.83529	0	0.352697	1	3	5	FALSE	SATB1	18.6667	3	0	0	0.737815	FALSE	0	SATB1	0	0.54902
259	3.23529	0.0240021	0.309091	0	3	6	FALSE	FAM102A	5.66667	3	0	0	0.680672	FALSE	0	FAM102A	798	0.333333
280	2.69412	0.000285	0.371179	0.666667	3	5	FALSE	DPP4	22	3	0	0	0.757983	FALSE	0	DPP4	20	0.611111
339	3	0.0235294	0.333333	0.333333	3	5	FALSE	VDR	12.3333	3	0	0	0.714286	FALSE	0	VDR	1002	0.5
366	3.02353	0.00464001	0.330739	0	3	5	FALSE	SIRPG	11.6667	3	0	0	0.710924	FALSE	0	SIRPG	112	0.410256
372	2.74118	0.0918767	0.364807	0	3	5	FALSE	SLC38A1	11.3333	3	0	0	0.75126	FALSE	0	SLC38A1	1720	0.333333
403	2.97647	0.000224	0.335968	0	3	5	FALSE	CLEC2D	13.6667	3	0	0	0.717647	FALSE	0	CLEC2D	10	0.506667
491	3.01176	0	0.332031	1	3	5	FALSE	NOG	13.6667	3	0	0	0.712605	FALSE	0	NOG	0	0.569444
142	3.14118	0	0.318352	1	2	5	FALSE	TESPA1	13.5	2	0	0	0.694118	FALSE	0	TESPA1	0	0.613636
173	3.08235	9.55e-05	0.324427	0	2	5	FALSE	PIK3AP1	16	2	0	0	0.702521	FALSE	0	PIK3AP1	6	0.652174
176	2.71765	0	0.367965	1	2	5	FALSE	EPHA4	28	2	0	0	0.754622	FALSE	0	EPHA4	0	0.682927
180	3.4	0.0235294	0.294118	0	2	6	FALSE	APBB1	3.5	2	0	0	0.657143	FALSE	0	APBB1	308	0.5
276	3.10588	0	0.32197	1	2	5	FALSE	DGKA	15	2	0	0	0.69916	FALSE	0	DGKA	0	0.652174
284	1	1	1	0	2	1	FALSE	DOCK9	1	2	0	0	1	FALSE	0	DOCK9	2	0
289	3.09412	0.0235294	0.323194	0	2	5	FALSE	GIMAP5	12.5	2	0	0	0.70084	FALSE	0	GIMAP5	690	0.5
299	2.8	0	0.357143	1	2	5	FALSE	RLTPR	21	2	0	0	0.742857	FALSE	0	RLTPR	0	0.65625
371	3.70588	0.0235294	0.269841	0	2	6	FALSE	SLC7A6	2	2	0	0	0.613445	FALSE	0	SLC7A6	434	0.5
384	3.70588	0.0235294	0.269841	0	2	6	FALSE	SLC36A1	2	2	0	0	0.613445	FALSE	0	SLC36A1	434	0.5
416	2.55294	0	0.391705	1	2	5	FALSE	MLLT3	29.5	2	0	0	0.778151	FALSE	0	MLLT3	0	0.614583
450	3.31765	0.0235294	0.301418	0	2	6	FALSE	KLF12	6	2	0	0	0.668908	FALSE	0	KLF12	822	0.5
150	1	0	1	0	1	1	FALSE	NOP58	1	1	0	0	1	FALSE	0	NOP58	0	0
151	1	0	1	0	1	1	FALSE	NOL11	1	1	0	0	1	FALSE	0	NOL11	0	0
178	3.04706	0	0.328185	0	1	5	FALSE	MAML2	23	1	0	0	0.707563	FALSE	0	MAML2	0	0
187	3.17647	0	0.314815	0	1	5	FALSE	CAMK4	20	1	0	0	0.689076	FALSE	0	CAMK4	0	0
223	3.95294	0	0.252976	0	1	6	FALSE	PKIA	3	1	0	0	0.578151	FALSE	0	PKIA	0	0
230	4.38824	0	0.227882	0	1	7	FALSE	APBA2	2	1	0	0	0.515966	FALSE	0	APBA2	0	0
250	3.04706	0	0.328185	0	1	5	FALSE	IGF2BP1	23	1	0	0	0.707563	FALSE	0	IGF2BP1	0	0
261	3.04706	0	0.328185	0	1	5	FALSE	CDR2	23	1	0	0	0.707563	FALSE	0	CDR2	0	0
265	1	0	1	0	1	1	FALSE	NIPAL3	1	1	0	0	1	FALSE	0	NIPAL3	0	0
266	1	0	1	0	1	1	FALSE	RCAN3	1	1	0	0	1	FALSE	0	RCAN3	0	0
285	1.5	0	0.666667	0	1	2	FALSE	DOCK10	2	1	0	0	0.75	FALSE	0	DOCK10	0	0
294	3.04706	0	0.328185	0	1	5	FALSE	PDCD4	23	1	0	0	0.707563	FALSE	0	PDCD4	0	0
306	1	0	1	0	1	1	FALSE	SAMD3	1	1	0	0	1	FALSE	0	SAMD3	0	0
307	1	0	1	0	1	1	FALSE	ABLIM1	1	1	0	0	1	FALSE	0	ABLIM1	0	0
361	1	0	1	0	1	1	FALSE	DHRS3	1	1	0	0	1	FALSE	0	DHRS3	0	0
362	1	0	1	0	1	1	FALSE	LANCL1	1	1	0	0	1	FALSE	0	LANCL1	0	0
364	3.98824	0	0.250737	0	1	6	FALSE	TNFRSF25	3	1	0	0	0.573109	FALSE	0	TNFRSF25	0	0
368	4.08235	0	0.244957	0	1	6	FALSE	TMEM204	2	1	0	0	0.559664	FALSE	0	TMEM204	0	0
420	3.44706	0	0.290102	0	1	6	FALSE	ITM2A	13	1	0	0	0.65042	FALSE	0	ITM2A	0	0
451	4.30588	0	0.23224	0	1	7	FALSE	AGMAT	2	1	0	0	0.527731	FALSE	0	AGMAT	0	0
463	1	0	1	0	1	1	FALSE	INPP4B	1	1	0	0	1	FALSE	0	INPP4B	0	0
464	1	0	1	0	1	1	FALSE	PLEKHA1	1	1	0	0	1	FALSE	0	PLEKHA1	0	0
481	1	0	1	0	1	1	FALSE	OCIAD2	1	1	0	0	1	FALSE	0	OCIAD2	0	0
482	1	0	1	0	1	1	FALSE	FAM134B	1	1	0	0	1	FALSE	0	FAM134B	0	0
497	4.22353	0	0.236769	0	1	7	FALSE	OXNAD1	3	1	0	0	0.539496	FALSE	0	OXNAD1	0	0
504	3.08235	0	0.324427	0	1	5	FALSE	IKZF2	20	1	0	0	0.702521	FALSE	0	IKZF2	0	0
518	4.69412	0	0.213033	0	1	7	FALSE	ST6GAL1	2	1	0	0	0.472269	FALSE	0	ST6GAL1	0	0
521	3.42353	0	0.292096	0	1	6	FALSE	NPAT	6	1	0	0	0.653782	FALSE	0	NPAT	0	0
525	4.69412	0	0.213033	0	1	7	FALSE	SLC16A10	2	1	0	0	0.472269	FALSE	0	SLC16A10	0	0
555	3.94118	0	0.253731	0	1	6	FALSE	GALT	4	1	0	0	0.579832	FALSE	0	GALT	0	0
557	1.5	0	0.666667	0	1	2	FALSE	TMEM263	2	1	0	0	0.75	FALSE	0	TMEM263	0	0
559	3.36471	0	0.297203	0	1	6	FALSE	ARL4C	10	1	0	0	0.662185	FALSE	0	ARL4C	0	0
