# Supplementary material for: Weighted Gene Co-expression Network Analysis of Key Biomarkers Associated With Bronchopulmonary Dysplasia
Source: Front Genet. 2020 Sep 9;11:539292. doi: 10.3389/fgene.2020.539292 (PMC7509191; doi:10.3389/fgene.2020.539292)
Supplement: Supplementary file 9 [file Table_9.XLSX]

## Sheet: Hub gene in coexpression yellow
	Severity	MEyellow
XPO6	0.295602	0.811064
N4BP1	0.324165	0.842836
WSB1	0.452677	0.822932
KDM6B	0.392933	0.845749
TMEM88	0.39172	0.816449
NDEL1	0.353625	0.797176
MSL1	0.340541	0.77972
CPD	0.375321	0.895702
MAP2K6	0.468941	0.813563
KCNJ2	0.383275	0.815302
CA4	0.539968	0.901778
NFIL3	0.293945	0.819608
AGTPBP1	0.398399	0.830953
CNTNAP3	0.238161	0.71933
SIT1	-0.392405	-0.764976
TRPM6	0.437471	0.923248
AL953854.2	0.204065	0.682327
NR6A1	0.506752	0.89048
TLR8	0.378911	0.804104
BMX	0.476554	0.883563
GK	0.29295	0.871609
REPS2	0.432802	0.924765
CDKL5	0.322692	0.764243
CSF2RA	0.468419	0.81694
NHSL2	0.320471	0.801662
BCORL1	0.54717	0.83066
GAS7	0.422383	0.807304
KRT23	0.331569	0.781011
FLOT2	0.544119	0.827673
USP32	0.428178	0.872421
TRIM25	0.454095	0.827981
AATK	0.530927	0.816955
TIMP2	0.441413	0.87239
AC100788.1	0.431871	0.788639
ACOX1	0.430024	0.858765
ST6GALNAC2	0.458426	0.882462
ACSL4	0.410667	0.821296
FLOT1	0.46866	0.767027
PPP4R1	0.430332	0.927084
DSC2	0.400816	0.880281
ZNF516	0.489832	0.878209
CYP4F3	0.425151	0.800474
C19orf59	0.52202	0.825529
C5AR1	0.395589	0.87372
GPR77	0.454896	0.915412
CEACAM3	0.518017	0.885202
FFAR2	0.285733	0.801365
FPR2	0.434038	0.85783
SIGLEC9	0.443227	0.845304
C19orf35	0.466477	0.819003
LRG1	0.496872	0.929101
FCAR	0.475773	0.913071
EMR2	0.424806	0.859742
RFX2	0.366892	0.791416
CEACAM4	0.554623	0.937806
RASGRP4	0.456984	0.837553
NLRP12	0.47088	0.811199
MBOAT7	0.425657	0.733512
SIGLEC5	0.603043	0.877402
FPR1	0.3736	0.865345
CEACAM1	0.447714	0.784288
ACP1	-0.470576	-0.865109
DYSF	0.518167	0.946626
MXD1	0.458143	0.928606
QPCT	0.411334	0.846432
FOSL2	0.508696	0.869099
PLB1	0.455089	0.840165
DDX18	-0.474713	-0.848512
IL18R1	0.409823	0.818712
IL1R1	0.418956	0.886226
IL1R2	0.492671	0.92085
GCA	0.542013	0.901545
TNFAIP6	0.333744	0.789163
ATIC	-0.516808	-0.842473
SLC11A1	0.411548	0.795205
CXCR2	0.331647	0.837039
CFLAR	0.45313	0.895979
OBFC2A	0.347964	0.892618
ALPL	0.421935	0.912741
KIF1B	0.467236	0.922052
ZDHHC18	0.447642	0.858112
OXER1	0.493174	0.790172
SRSF7	-0.383422	-0.8099
NLRC4	0.464303	0.825503
GALNT14	0.491606	0.855514
MBOAT2	0.502742	0.835347
RNF149	0.421117	0.893176
TBC1D8	0.451896	0.826516
TGFA	0.397565	0.863768
SFXN5	0.50614	0.821946
CXCR1	0.365908	0.875267
FAM126B	0.316057	0.814606
SIRPA	0.513204	0.881943
SIRPD	0.436716	0.898736
MMP9	0.52607	0.859583
SLC9A8	0.392389	0.866772
B4GALT5	0.552945	0.88352
THBD	0.364483	0.823985
C20orf3	0.522826	0.84262
RNF24	0.524246	0.948762
ETS2	0.500526	0.85094
KCNJ15	0.333811	0.889127
ATP9A	0.469119	0.85252
SAMSN1	0.423006	0.826293
RGL4	0.511076	0.797125
KCNE1	0.505649	0.86847
LIMK2	0.451807	0.934558
CSF2RB	0.509592	0.868263
NCF4	0.528185	0.800055
KREMEN1	0.420524	0.894405
OSM	0.286653	0.774755
SLC6A6	0.425985	0.909488
ABHD5	0.467511	0.872224
FNDC3B	0.4319	0.897719
GYG1	0.510452	0.697902
C3orf37	-0.434781	-0.771129
IL1RAP	0.404751	0.878343
B3GNT5	0.371785	0.8508
C3orf62	0.297394	0.807591
PFKFB4	0.484196	0.867383
PROK2	0.329234	0.868224
CMPK1	-0.410801	-0.814067
SLC25A44	0.312887	0.848428
HSPA6	0.452686	0.814732
FCGR2A	0.435673	0.848464
CACNA1E	0.446612	0.873256
PFKFB2	0.471951	0.815898
CD55	0.292785	0.789907
CR1	0.415801	0.864525
HLX	0.551339	0.883485
MOSC1	0.544441	0.854022
S100P	0.523937	0.842008
PLD1	0.475946	0.768243
BCL6	0.487557	0.957832
ANXA3	0.463505	0.775993
CXCL1	0.343395	0.788816
NSUN7	0.474042	0.880956
BST1	0.457824	0.793552
ALPK1	0.445679	0.941715
CCDC109B	-0.547095	-0.83007
RBM47	0.380066	0.897651
KLHL2	0.447818	0.912736
TNFRSF9	0.308388	0.82167
SLC9A1	0.48422	0.834797
PHC2	0.48212	0.870411
RNF19B	0.368172	0.832401
CSF3R	0.423613	0.877663
ECE1	0.491269	0.841528
PADI2	0.568474	0.854878
YIPF1	0.480232	0.833296
MKNK1	0.539231	0.871566
CD58	0.480171	0.837546
PHTF1	0.387764	0.830823
CTBS	0.375793	0.794406
FCGR3B	0.32723	0.745701
TPM3	0.369232	0.796341
LPGAT1	0.452693	0.836658
TLR5	0.393841	0.887509
F5	0.298848	0.802133
FAM129A	0.399356	0.943009
PFKFB3	0.467413	0.899852
SIPA1L2	0.459218	0.960983
PARP1	-0.456656	-0.860303
NRBF2	0.390373	0.802861
SRGN	0.332972	0.797269
ENTPD7	0.512469	0.80522
EXOC6	0.38774	0.778824
PTPRE	0.461842	0.833911
FAM160B1	0.465891	0.785615
SVIL	0.450002	0.899514
ZNF438	0.291847	0.831041
ITPRIP	0.460762	0.87902
ADM	0.430653	0.895567
CHST15	0.317912	0.82105
STX3	0.536897	0.970613
BEST1	0.364134	0.875107
RTN3	0.433223	0.883045
DGAT2	0.498818	0.879273
ST3GAL4	0.452278	0.859111
LPXN	-0.440749	-0.79731
TP53I11	0.548379	0.821164
PHF21A	0.40509	0.895182
WDR74	-0.47129	-0.862592
WDFY3	0.430535	0.926417
SULT1B1	0.29165	0.821299
ACSL1	0.491886	0.956075
TMEM154	0.371009	0.751729
PRDM5	0.447928	0.90412
BASP1	0.512434	0.892186
ROPN1L	0.525801	0.927963
FAM53C	0.43341	0.925376
C5orf32	0.460161	0.790761
GAB2	0.426234	0.896222
MPZL3	0.427559	0.875673
AMICA1	0.36593	0.784958
EIF4B	-0.461227	-0.813633
FGD4	0.419752	0.843085
PLXNC1	0.424556	0.941366
APAF1	0.454916	0.785378
IRAK3	0.457555	0.87082
GLT1D1	0.476694	0.958104
MYO10	0.432384	0.859562
HRH2	0.510385	0.937161
SLCO4C1	0.516193	0.858267
CCNJL	0.464131	0.904635
ARAP3	0.542199	0.87763
RNF144B	0.384582	0.818777
NQO2	0.532451	0.870317
BTNL8	0.401466	0.847477
PDLIM7	0.597368	0.84171
HSP90AB1	-0.418871	-0.838226
MAPK14	0.538949	0.872537
ANKS1A	0.534772	0.842575
MANSC1	0.426308	0.909865
C1RL	0.565605	0.900298
SLC2A3	0.502792	0.858222
SLC2A14	0.512928	0.816519
CLEC4E	0.288993	0.828099
GPR84	0.46075	0.791498
LIN7A	0.501174	0.878168
PXN	0.43451	0.803413
HCAR2	0.26589	0.756638
HCAR3	0.234374	0.728852
RILPL1	0.457976	0.819611
CKAP4	0.574642	0.875589
DNAJC3	0.358044	0.833414
ALOX5AP	0.460484	0.750641
IGF2R	0.396746	0.877151
SLC22A1	0.427904	0.832218
ARG1	0.406613	0.760244
SLC26A8	0.48245	0.878059
SRPK1	0.461499	0.834102
ATXN1	0.441009	0.930022
MAK	0.294747	0.829415
TREML2	0.475576	0.823923
VNN3	0.375095	0.84657
VNN2	0.41815	0.840916
RRAGD	0.470169	0.817845
TMCO3	0.537011	0.865401
PLEKHG3	0.489896	0.804222
KIAA0247	0.428955	0.834839
TECPR2	0.429841	0.96415
PYGL	0.552545	0.944095
SOS2	0.365156	0.869786
SOD2	0.395639	0.83326
TXNDC3	0.402263	0.81524
GPR141	0.508684	0.885565
CREB5	0.401876	0.925118
PMPCB	-0.360878	-0.74228
MGAM	0.466101	0.938912
RP11-1220K2.2	0.459005	0.90935
NUMB	0.442794	0.928269
AQP9	0.37511	0.91298
MCTP2	0.471848	0.893735
SLCO3A1	0.440827	0.866498
ABHD2	0.459366	0.873322
DAPK2	0.49517	0.847798
HIP1	0.482829	0.820298
STEAP4	0.417355	0.870352
LRRC4	0.484508	0.906352
NAMPT	0.307074	0.863565
DOCK4	0.3996	0.83912
EPHB4	0.484436	0.815141
FBXL13	0.3068	0.803811
MSRA	0.491096	0.81614
SLC37A3	0.447305	0.897911
LYN	0.426151	0.859162
UBXN2B	0.340465	0.839124
TNFRSF10C	0.456402	0.905919
DOCK5	0.378759	0.895074
PPP1R3B	0.522543	0.922119
TRIB1	0.354052	0.870477
DENND3	0.564487	0.936081
BCL2A1	0.375638	0.892432
MTHFS	0.443931	0.828875
TLE3	0.435519	0.849038
MMP25	0.511552	0.926553
UBN1	0.370387	0.857551
CMTM1	0.528734	0.918378
CMTM2	0.48519	0.895886
C16orf57	0.496011	0.828324
GPR97	0.511321	0.938976
ITGAX	0.400791	0.851571
LPCAT2	0.49269	0.869353
LITAF	0.352798	0.725705
CRISPLD2	0.400307	0.88734
RAB11FIP1	0.264215	0.682244
TMEM55A	0.463855	0.790741
SLC45A4	0.41714	0.887911
CNTNAP3B	0.228548	0.710754
POLR1E	-0.454813	-0.800467
NTNG2	0.475324	0.856778
ORM1	0.430949	0.802254

## Sheet: Hub gene of yellow  in PPI
SUID	AverageShortestPathLength	BetweennessCentrality	ClosenessCentrality	ClusteringCoefficient	Degree	Eccentricity	IsSingleNode	name	NeighborhoodConnectivity	NumberOfDirectedEdges	NumberOfUndirectedEdges	PartnerOfMultiEdgedNodePairs	Radiality	selected	SelfLoops	shared name	Stress	TopologicalCoefficient
1457	2.55769	0.120656	0.390977	0.256757	37	6	FALSE	ITGAX	15.6486	37	0	0	0.858392	FALSE	0	ITGAX	28988	0.144645
1825	2.5625	0.137055	0.390244	0.225397	36	6	FALSE	TLR8	14.1944	36	0	0	0.857955	FALSE	0	TLR8	34956	0.132399
1448	2.63942	0.0727018	0.378871	0.347594	34	7	FALSE	FPR2	16.7941	34	0	0	0.850962	FALSE	0	FPR2	17196	0.161199
1413	2.73558	0.0804533	0.365554	0.212308	26	6	FALSE	MMP9	12.5	26	0	0	0.84222	FALSE	0	MMP9	17288	0.128073
1447	2.80769	0.0549677	0.356164	0.323333	25	7	FALSE	FPR1	15.96	25	0	0	0.835664	FALSE	0	FPR1	13860	0.180455
1407	2.78846	0.0445344	0.358621	0.365942	24	7	FALSE	CXCL1	16	24	0	0	0.837413	FALSE	0	CXCL1	13130	0.170213
1478	2.88462	0.0295634	0.346667	0.44664	23	7	FALSE	GPR84	15.9565	23	0	0	0.828671	FALSE	0	GPR84	6154	0.183408
1526	2.85096	0.02427	0.350759	0.506494	22	7	FALSE	FCAR	17.6364	22	0	0	0.831731	FALSE	0	FCAR	5776	0.199897
1408	2.875	0.010911	0.347826	0.471429	21	7	FALSE	CXCR2	18.4762	21	0	0	0.829545	FALSE	0	CXCR2	5302	0.205291
1479	2.82212	0.0269366	0.354344	0.538095	21	7	FALSE	MCEMP1	18.1905	21	0	0	0.834353	FALSE	0	MCEMP1	6534	0.197205
1499	2.85577	0.0806533	0.350168	0.528571	21	7	FALSE	PLD1	17.1905	21	0	0	0.831294	FALSE	0	PLD1	16410	0.188906
1551	2.78365	0.0761549	0.35924	0.509524	21	7	FALSE	SLC2A3	16.8095	21	0	0	0.83785	FALSE	0	SLC2A3	11794	0.17594
1850	2.80288	0.0195558	0.356775	0.380952	21	6	FALSE	TLR5	17.3333	21	0	0	0.836101	FALSE	0	TLR5	6520	0.188406
1411	2.71154	0.147885	0.368794	0.0994152	19	6	FALSE	MAPK14	10.1579	19	0	0	0.844406	FALSE	0	MAPK14	22288	0.105835
1461	2.97596	0.0157667	0.336026	0.450292	19	7	FALSE	C5AR1	17.4737	19	0	0	0.820367	FALSE	0	C5AR1	5196	0.226931
1487	2.86058	0.0153521	0.34958	0.637427	19	7	FALSE	CEACAM1	18.4737	19	0	0	0.830857	FALSE	0	CEACAM1	3582	0.20933
1491	2.95673	0.0488813	0.338211	0.461988	19	7	FALSE	BST1	15.3684	19	0	0	0.822115	FALSE	0	BST1	7438	0.203509
1419	2.88462	0.00873232	0.346667	0.529412	18	7	FALSE	CXCR1	20.1111	18	0	0	0.828671	FALSE	0	CXCR1	4842	0.228535
1481	2.95673	0.0258192	0.338211	0.372549	18	7	FALSE	FCGR3B	17.2778	18	0	0	0.822115	FALSE	0	FCGR3B	6734	0.215972
1517	2.96635	0.0634843	0.337115	0.366013	18	7	FALSE	MGAM	14.4444	18	0	0	0.821241	FALSE	0	MGAM	11692	0.191441
1489	2.81731	0.0301148	0.354949	0.558824	17	7	FALSE	SLC11A1	21.7059	17	0	0	0.83479	FALSE	0	SLC11A1	8498	0.235294
1646	3.05769	0.0445931	0.327044	0.507353	17	8	FALSE	CKAP4	16.2353	17	0	0	0.812937	FALSE	0	CKAP4	8302	0.214902
1818	2.90865	0.0421005	0.343802	0.404412	17	7	FALSE	CSF3R	18.6471	17	0	0	0.826486	FALSE	0	CSF3R	10680	0.221289
1422	2.86058	0.0648213	0.34958	0.25	16	7	FALSE	LYN	15.6875	16	0	0	0.830857	FALSE	0	LYN	13906	0.183088
1484	3.00962	0.029743	0.332268	0.361905	15	7	FALSE	ARG1	16.5333	15	0	0	0.817308	FALSE	0	ARG1	7476	0.209283
1486	2.96154	0.00549614	0.337662	0.714286	15	7	FALSE	CEACAM3	20.6667	15	0	0	0.821678	FALSE	0	CEACAM3	2698	0.258333
1452	2.97596	0.0057915	0.336026	0.461538	14	7	FALSE	FCGR2A	19.2143	14	0	0	0.820367	FALSE	0	FCGR2A	2390	0.240179
1482	3.05288	0.0228983	0.327559	0.307692	14	7	FALSE	VNN2	13.2143	14	0	0	0.813374	FALSE	0	VNN2	4778	0.187755
1570	3.14423	0.012451	0.318043	0.725275	14	8	FALSE	GPR97	17.5714	14	0	0	0.80507	FALSE	0	GPR97	2538	0.260128
1640	3.19231	0.0431679	0.313253	0.307692	14	7	FALSE	IL1R2	14.0714	14	0	0	0.800699	FALSE	0	IL1R2	15040	0.215385
1669	3.10577	0.0297164	0.321981	0.747253	14	8	FALSE	SLCO4C1	19	14	0	0	0.808566	FALSE	0	SLCO4C1	6886	0.270408
1405	3.02404	0.0172926	0.330684	0.24359	13	6	FALSE	CSF2RB	12.3077	13	0	0	0.815997	FALSE	0	CSF2RB	4122	0.174725
1434	3.12019	0.00419534	0.320493	0.846154	13	8	FALSE	MMP25	19.0769	13	0	0	0.807255	FALSE	0	MMP25	908	0.275362
1458	3.07212	0.00129674	0.325509	0.848485	12	7	FALSE	SIRPA	20.9167	12	0	0	0.811626	FALSE	0	SIRPA	412	0.290509
1841	2.93269	0.106794	0.340984	0.136364	12	6	FALSE	SOD2	10.3333	12	0	0	0.824301	FALSE	0	SOD2	17888	0.140046
1416	2.99038	0.0102727	0.334405	0.545455	11	6	FALSE	IL1R1	19.3636	11	0	0	0.819056	FALSE	0	IL1R1	3100	0.242045
1700	3.09615	0	0.322981	1	11	7	FALSE	CYSTM1	22.2727	11	0	0	0.809441	FALSE	0	CYSTM1	0	0.318182
1800	3.14423	0.0244515	0.318043	0.436364	11	7	FALSE	CR1	17.7273	11	0	0	0.80507	FALSE	0	CR1	5530	0.263229
1436	3.26442	0.00071004	0.306333	0.711111	10	8	FALSE	HCAR3	20.3	10	0	0	0.794143	FALSE	0	HCAR3	348	0.332787
1838	3.05288	0.0168812	0.327559	0.311111	10	7	FALSE	NCF4	17.2	10	0	0	0.813374	FALSE	0	NCF4	5628	0.222078
1856	3.01442	0.0370629	0.331738	0.444444	10	7	FALSE	AQP9	19.3	10	0	0	0.816871	FALSE	0	AQP9	5716	0.263014
1437	3.28365	0.00038747	0.304539	0.833333	9	8	FALSE	HCAR2	20.3333	9	0	0	0.792395	FALSE	0	HCAR2	252	0.344633
1506	3.43269	0.00346399	0.291317	0.611111	9	7	FALSE	ORM1	11.8889	9	0	0	0.778846	FALSE	0	ORM1	788	0.252955
1593	3.28846	0.00077632	0.304094	0.805556	9	8	FALSE	OXER1	18.3333	9	0	0	0.791958	FALSE	0	OXER1	232	0.316092
1404	3.23558	0.00311473	0.309064	0.571429	8	7	FALSE	CSF2RA	15.875	8	0	0	0.796766	FALSE	0	CSF2RA	1176	0.283482
1414	3.31731	0.00271265	0.301449	0.714286	8	7	FALSE	TIMP2	13.625	8	0	0	0.789336	FALSE	0	TIMP2	770	0.264706
1505	3.49038	0.0192946	0.286501	0.714286	8	7	FALSE	LRG1	12.25	8	0	0	0.773601	FALSE	0	LRG1	4340	0.28869
1808	3.72596	0.0354381	0.268387	0.25	8	8	FALSE	MBOAT2	5.875	8	0	0	0.752185	FALSE	0	MBOAT2	6492	0.191667
1428	3.50481	0.0208737	0.285322	0.47619	7	8	FALSE	NTNG2	9.57143	7	0	0	0.77229	FALSE	0	NTNG2	3502	0.250965
1463	3.52885	0.00615394	0.283379	0.714286	7	7	FALSE	TNFAIP6	12.4286	7	0	0	0.770105	FALSE	0	TNFAIP6	1794	0.307143
1502	3.13942	0.00968965	0.31853	0.333333	7	7	FALSE	THBD	20.5714	7	0	0	0.805507	FALSE	0	THBD	2706	0.307359
1561	3.0625	0.0003428	0.326531	0.857143	7	7	FALSE	CLEC4E	27.5714	7	0	0	0.8125	FALSE	0	CLEC4E	208	0.377691
1589	3.0625	0.0290431	0.326531	0.380952	7	6	FALSE	CFLAR	15.2857	7	0	0	0.8125	FALSE	0	CFLAR	6720	0.222689
1616	3.5	0.00015672	0.285714	0.952381	7	7	FALSE	QPCT	13.8571	7	0	0	0.772727	FALSE	0	QPCT	56	0.329932
1649	3.38942	0.00806462	0.295035	0.47619	7	8	FALSE	ALPL	12	7	0	0	0.78278	FALSE	0	ALPL	1186	0.254658
1722	3.40865	0.0316547	0.293371	0.0952381	7	6	FALSE	HSP90AB1	6	7	0	0	0.781031	FALSE	0	HSP90AB1	4948	0.180952
1823	3.25481	0.00810359	0.307238	0.333333	7	7	FALSE	OSM	18.2857	7	0	0	0.795017	FALSE	0	OSM	2084	0.312808
1827	3.23558	0.0245739	0.309064	0.190476	7	6	FALSE	BCL2A1	13.1429	7	0	0	0.796766	FALSE	0	BCL2A1	6288	0.227041
2020	3.1875	0.00159236	0.313725	0.428571	7	7	FALSE	CEACAM4	14.8571	7	0	0	0.801136	FALSE	0	CEACAM4	388	0.251816
1503	3.59615	0.0113719	0.278075	0.133333	6	8	FALSE	F5	7.66667	6	0	0	0.763986	FALSE	0	F5	2034	0.203704
1524	3.25	0.0382164	0.307692	0.0666667	6	7	FALSE	BCL6	11	6	0	0	0.795455	FALSE	0	BCL6	6362	0.215278
1556	3.15385	0.00166767	0.317073	0.4	6	7	FALSE	PROK2	18.1667	6	0	0	0.804196	FALSE	0	PROK2	586	0.283854
1588	3.625	0.0714612	0.275862	0.133333	6	7	FALSE	APAF1	6	6	0	0	0.761364	FALSE	0	APAF1	17870	0.236111
1618	3.25962	0.00463604	0.306785	0.2	6	7	FALSE	SRGN	12.1667	6	0	0	0.79458	FALSE	0	SRGN	1352	0.226415
1656	3.52885	0.00816074	0.283379	0.266667	6	7	FALSE	DNAJC3	8	6	0	0	0.770105	FALSE	0	DNAJC3	1194	0.211712
1791	3.72115	0.00952618	0.268734	0.333333	6	8	FALSE	LPCAT2	7.33333	6	0	0	0.752622	FALSE	0	LPCAT2	2448	0.238889
1810	3.70192	0.0102241	0.27013	0.133333	6	8	FALSE	CD55	10	6	0	0	0.754371	FALSE	0	CD55	3492	0.279412
1836	3.18269	0.0252433	0.314199	0.533333	6	6	FALSE	NLRC4	19	6	0	0	0.801573	FALSE	0	NLRC4	7598	0.342424
1871	4.1875	0.00598298	0.238806	0.4	6	8	FALSE	DGAT2	4.83333	6	0	0	0.710227	FALSE	0	DGAT2	1002	0.345238
1989	3.30288	0.0166646	0.302766	0.4	6	6	FALSE	PARP1	9	6	0	0	0.790647	FALSE	0	PARP1	2630	0.230769
1431	4.20673	0.0115176	0.237714	0.4	5	8	FALSE	ACSL1	4.6	5	0	0	0.708479	FALSE	0	ACSL1	1410	0.366667
1432	3.72115	0.0294259	0.268734	0.3	5	7	FALSE	ACOX1	5.8	5	0	0	0.752622	FALSE	0	ACOX1	3812	0.27
1450	3.5	0.00069375	0.285714	0.7	5	7	FALSE	IRAK3	17.2	5	0	0	0.772727	FALSE	0	IRAK3	302	0.409524
1455	4.4375	0.0415579	0.225352	0.1	5	8	FALSE	DDX18	3.2	5	0	0	0.6875	FALSE	0	DDX18	6038	0.236364
1470	3.24519	0.0168225	0.308148	0	5	7	FALSE	PXN	12.8	5	0	0	0.795892	FALSE	0	PXN	2208	0.236
1475	5.40385	0.0508085	0.185053	0.1	5	9	FALSE	IGF2R	2.2	5	0	0	0.59965	FALSE	0	IGF2R	12472	0.266667
1492	3.36058	0.0174282	0.297568	0.3	5	6	FALSE	NAMPT	8.6	5	0	0	0.785402	FALSE	0	NAMPT	2592	0.241176
1495	3.76923	0.0194716	0.265306	0.2	5	7	FALSE	PYGL	5.8	5	0	0	0.748252	FALSE	0	PYGL	3380	0.243478
1533	4.50481	0.00088926	0.221985	0.7	5	9	FALSE	RNF19B	4.8	5	0	0	0.681381	FALSE	0	RNF19B	132	0.48
1534	4.50481	0.00088926	0.221985	0.7	5	9	FALSE	RNF144B	4.8	5	0	0	0.681381	FALSE	0	RNF144B	132	0.48
1572	3.52885	0	0.283379	1	5	8	FALSE	VNN3	13	5	0	0	0.770105	FALSE	0	VNN3	0	0.351351
1599	3.76923	0.0259616	0.265306	0.6	5	8	FALSE	WSB1	7.2	5	0	0	0.748252	FALSE	0	WSB1	4742	0.318182
1658	4.27404	0.00515192	0.233971	0.6	5	8	FALSE	FBXL13	4.4	5	0	0	0.70236	FALSE	0	FBXL13	666	0.525
1894	4.21635	0.0129663	0.237172	0.1	5	8	FALSE	N4BP1	3.6	5	0	0	0.707605	FALSE	0	N4BP1	1872	0.3
1918	3.52885	0.00057305	0.283379	0.4	5	7	FALSE	ALOX5AP	12.6	5	0	0	0.770105	FALSE	0	ALOX5AP	176	0.331579
1927	3.85096	0.0196535	0.259675	0.1	5	7	FALSE	NME8	4.6	5	0	0	0.740822	FALSE	0	NME8	3966	0.25
1948	3.625	0.0053262	0.275862	0.3	5	6	FALSE	ATIC	5.4	5	0	0	0.761364	FALSE	0	ATIC	552	0.277778
1417	3.83654	0.00062474	0.260652	0.666667	4	7	FALSE	IL1RAP	8.25	4	0	0	0.742133	FALSE	0	IL1RAP	228	0.434211
1423	3.60096	0.0145074	0.277704	0.5	4	7	FALSE	GAB2	9.75	4	0	0	0.763549	FALSE	0	GAB2	3152	0.38
1442	3.74038	0.0209487	0.267352	0.333333	4	8	FALSE	PFKFB3	7	4	0	0	0.750874	FALSE	0	PFKFB3	2864	0.291667
1454	5.40865	0.0191843	0.184889	0.166667	4	9	FALSE	WDR74	2.25	4	0	0	0.599213	FALSE	0	WDR74	2866	0.35
1508	4.07212	0.0228514	0.245573	0	4	8	FALSE	EIF4B	2.75	4	0	0	0.720717	FALSE	0	EIF4B	3362	0.25
1522	3.39423	0.00015103	0.294618	0.5	4	7	FALSE	FFAR2	21	4	0	0	0.782343	FALSE	0	FFAR2	40	0.446809
1675	6.29808	0.0160572	0.158779	0.166667	4	10	FALSE	HIP1	2.5	4	0	0	0.518357	FALSE	0	HIP1	3398	0.333333
1677	4.60096	0	0.217346	1	4	9	FALSE	KLHL2	5	4	0	0	0.67264	FALSE	0	KLHL2	0	0.714286
1707	3.84135	0.00555367	0.260325	0.5	4	8	FALSE	PADI2	7	4	0	0	0.741696	FALSE	0	PADI2	1250	0.321429
1709	3.64423	0.00246679	0.274406	0.5	4	8	FALSE	GCA	10.75	4	0	0	0.759615	FALSE	0	GCA	364	0.308824
1786	4.37981	0.011913	0.228321	0.166667	4	7	FALSE	PPP1R3B	3.5	4	0	0	0.692745	FALSE	0	PPP1R3B	1114	0.3
1814	3.49038	0.0236074	0.286501	0	4	7	FALSE	FOSL2	7.75	4	0	0	0.773601	FALSE	0	FOSL2	3748	0.27
1869	3.78846	0.00961538	0.263959	0.5	4	8	FALSE	PLB1	9	4	0	0	0.746503	FALSE	0	PLB1	1566	0.324074
1874	4.44712	0.0174248	0.224865	0	4	9	FALSE	MPZL3	2	4	0	0	0.686626	FALSE	0	MPZL3	2660	0.25
1981	4.45192	0.0345344	0.224622	0	4	7	FALSE	SLC37A3	2.5	4	0	0	0.686189	FALSE	0	SLC37A3	4424	0.25
2025	3.5	0.00071466	0.285714	0.333333	4	7	FALSE	CD58	15	4	0	0	0.772727	FALSE	0	CD58	364	0.36875
1439	5.25481	0.00195457	0.190302	0.333333	3	10	FALSE	FLOT2	3	3	0	0	0.613199	FALSE	0	FLOT2	286	0.444444
1443	4.69231	0.00272171	0.213115	0.333333	3	9	FALSE	PFKFB4	2.66667	3	0	0	0.664336	FALSE	0	PFKFB4	404	0.466667
1465	4.59135	0	0.217801	1	3	8	FALSE	ACSL4	5.33333	3	0	0	0.673514	FALSE	0	ACSL4	0	0.592593
1468	3.5625	0.0111352	0.280702	0	3	7	FALSE	SLC9A1	9	3	0	0	0.767045	FALSE	0	SLC9A1	1528	0.333333
1783	3.66346	0.0211286	0.272966	0	3	7	FALSE	SRPK1	7.33333	3	0	0	0.757867	FALSE	0	SRPK1	2330	0.333333
1797	4.73558	0.0116498	0.211168	0.333333	3	9	FALSE	SVIL	2.66667	3	0	0	0.660402	FALSE	0	SVIL	2218	0.466667
1813	4.22596	0.0128638	0.236633	0	3	7	FALSE	TRIB1	4.33333	3	0	0	0.706731	FALSE	0	TRIB1	1602	0.333333
1845	3.59615	0.018362	0.278075	0	3	8	FALSE	ANXA3	12.3333	3	0	0	0.763986	FALSE	0	ANXA3	2180	0.333333
1863	3.49519	0	0.286107	1	3	6	FALSE	NLRP12	21	3	0	0	0.773164	FALSE	0	NLRP12	0	0.552632
1879	3.71154	0.0361294	0.26943	0	3	7	FALSE	GK	6.33333	3	0	0	0.753497	FALSE	0	GK	5218	0.333333
1900	3.33654	6.529e-05	0.299712	0.666667	3	7	FALSE	SIGLEC9	26.6667	3	0	0	0.787587	FALSE	0	SIGLEC9	18	0.533333
1913	4.30769	0.00797236	0.232143	0	3	9	FALSE	CDKL5	4.33333	3	0	0	0.699301	FALSE	0	CDKL5	1498	0.333333
1938	4.50962	0.0625669	0.221748	0	3	8	FALSE	WDFY3	4.33333	3	0	0	0.680944	FALSE	0	WDFY3	15496	0.333333
1940	3.95673	0.00966545	0.252734	0	3	8	FALSE	EXOC6	8.33333	3	0	0	0.731206	FALSE	0	EXOC6	4042	0.407407
1943	3.79808	0.0219384	0.263291	0	3	8	FALSE	LPXN	7	3	0	0	0.745629	FALSE	0	LPXN	4256	0.352941
1945	3.65385	0.00275072	0.273684	0	3	8	FALSE	MBOAT7	11	3	0	0	0.758741	FALSE	0	MBOAT7	530	0.357143
1952	3.75481	0.0350878	0.266325	0	3	7	FALSE	PMPCB	7.33333	3	0	0	0.749563	FALSE	0	PMPCB	5166	0.333333
2027	3.45673	0.00078882	0.289291	0.333333	3	7	FALSE	TNFRSF9	16	3	0	0	0.776661	FALSE	0	TNFRSF9	226	0.382114
2031	4.05288	0.0109849	0.246738	0	3	7	FALSE	LITAF	4.66667	3	0	0	0.722465	FALSE	0	LITAF	1624	0.333333
2076	4.16346	0.0040629	0.240185	0.333333	3	8	FALSE	IL18R1	6.66667	3	0	0	0.712413	FALSE	0	IL18R1	850	0.422222
2103	4.57212	0.0103713	0.218717	0	3	8	FALSE	FGD4	2	3	0	0	0.675262	FALSE	0	FGD4	1504	0.333333
2149	3.38942	0.0354701	0.295035	0	3	7	FALSE	TRIM25	15	3	0	0	0.78278	FALSE	0	TRIM25	5454	0.333333
1410	3.37981	0.00063531	0.295875	0	2	7	FALSE	MAP2K6	22	2	0	0	0.783654	FALSE	0	MAP2K6	224	0.538462
1425	3.62019	0.00746964	0.276228	0	2	7	FALSE	MKNK1	11.5	2	0	0	0.761801	FALSE	0	MKNK1	1224	0.5
1440	5.65865	0	0.17672	1	2	10	FALSE	FLOT1	3	2	0	0	0.576486	FALSE	0	FLOT1	0	0.75
1445	4.71635	0	0.212029	1	2	9	FALSE	PFKFB2	3.5	2	0	0	0.66215	FALSE	0	PFKFB2	0	0.7
1494	3.88942	0	0.257108	1	2	8	FALSE	LOC93432	11.5	2	0	0	0.737325	FALSE	0	LOC93432	0	0.547619
1511	4.64904	0	0.215098	1	2	8	FALSE	GYG1	4.5	2	0	0	0.668269	FALSE	0	GYG1	0	0.642857
1513	3.69712	0.0031661	0.270481	0	2	7	FALSE	PHC2	10.5	2	0	0	0.754808	FALSE	0	PHC2	734	0.527778
1537	3.50481	0	0.285322	1	2	7	FALSE	ETS2	22.5	2	0	0	0.77229	FALSE	0	ETS2	0	0.608108
1553	4.02404	0.00032718	0.248507	0	2	7	FALSE	TPM3	5	2	0	0	0.725087	FALSE	0	TPM3	38	0.5
1574	4.39423	0.00027251	0.227571	0	2	7	FALSE	KDM6B	4.5	2	0	0	0.691434	FALSE	0	KDM6B	40	0.583333
1607	3.875	0	0.258065	1	2	8	FALSE	HRH2	12.5	2	0	0	0.738636	FALSE	0	HRH2	0	0.543478
1635	3.875	0	0.258065	1	2	8	FALSE	ADM	12.5	2	0	0	0.738636	FALSE	0	ADM	0	0.543478
1673	3.75962	0	0.265985	1	2	8	FALSE	SLC2A14	12.5	2	0	0	0.749126	FALSE	0	SLC2A14	0	0.543478
1713	6.35096	0	0.157456	1	2	10	FALSE	REPS2	4.5	2	0	0	0.513549	FALSE	0	REPS2	0	0.642857
1784	4.56731	0.00310553	0.218947	0	2	8	FALSE	SRSF7	2.5	2	0	0	0.675699	FALSE	0	SRSF7	364	0.5
1788	5.41827	0	0.184561	1	2	9	FALSE	POLR1E	4.5	2	0	0	0.598339	FALSE	0	POLR1E	0	0.642857
1790	4.69231	0	0.213115	1	2	9	FALSE	LPGAT1	7	2	0	0	0.664336	FALSE	0	LPGAT1	0	0.777778
1793	4.01442	0.00206482	0.249102	0	2	7	FALSE	HSPA6	6.5	2	0	0	0.725962	FALSE	0	HSPA6	288	0.5
1806	4.5	0.00596042	0.222222	0	2	8	FALSE	SOS2	3	2	0	0	0.681818	FALSE	0	SOS2	1296	0.5
1829	4.18269	0	0.23908	1	2	8	FALSE	TBC1D8	8	2	0	0	0.710664	FALSE	0	TBC1D8	0	0.571429
1830	4.18269	0	0.23908	1	2	8	FALSE	RNF149	8	2	0	0	0.710664	FALSE	0	RNF149	0	0.571429
1832	4.45192	0.00211571	0.224622	0	2	8	FALSE	CREB5	3	2	0	0	0.686189	FALSE	0	CREB5	232	0.5
1842	3.90865	0	0.255843	1	2	7	FALSE	MSRA	8.5	2	0	0	0.735577	FALSE	0	MSRA	0	0.566667
1858	4.60096	0	0.217346	1	2	9	FALSE	ABHD5	7	2	0	0	0.67264	FALSE	0	ABHD5	0	0.7
1893	5.03846	0.00102192	0.198473	0	2	9	FALSE	RAB11FIP1	3.5	2	0	0	0.632867	FALSE	0	RAB11FIP1	80	0.5
1912	5.1875	0.00060895	0.192771	0	2	10	FALSE	MYO10	3	2	0	0	0.619318	FALSE	0	MYO10	54	0.5
1931	3.69712	0.00961538	0.270481	0	2	7	FALSE	RASGRP4	10	2	0	0	0.754808	FALSE	0	RASGRP4	1034	0.5
1947	3.77885	0.00121811	0.264631	0	2	7	FALSE	MTHFS	11.5	2	0	0	0.747378	FALSE	0	MTHFS	182	0.5
1957	4.12981	0.00961538	0.242142	0	2	8	FALSE	C1RL	6	2	0	0	0.715472	FALSE	0	C1RL	1798	0.5
1972	6.84615	0.00300384	0.146067	0	2	10	FALSE	ECE1	3	2	0	0	0.468531	FALSE	0	ECE1	190	0.5
1973	6.23077	0.00705995	0.160494	0	2	9	FALSE	RFX2	2	2	0	0	0.524476	FALSE	0	RFX2	862	0.5
1980	5.35577	0.0154541	0.186715	0	2	8	FALSE	ROPN1L	3	2	0	0	0.604021	FALSE	0	ROPN1L	1940	0.5
1995	3.74519	0.0155056	0.267009	0	2	8	FALSE	AMICA1	14.5	2	0	0	0.750437	FALSE	0	AMICA1	2516	0.5
2011	1	1	1	0	2	1	FALSE	TMCO3	1	2	0	0	1	FALSE	0	TMCO3	2	0
2018	4.19712	0.00089339	0.238259	0	2	8	FALSE	PDLIM7	4.5	2	0	0	0.709353	FALSE	0	PDLIM7	158	0.583333
2040	3.91346	0	0.255528	1	2	8	FALSE	C5AR2	15	2	0	0	0.73514	FALSE	0	C5AR2	0	0.681818
2084	3.89423	0.0105132	0.25679	0	2	8	FALSE	TMEM154	11.5	2	0	0	0.736888	FALSE	0	TMEM154	1482	0.5
2086	4.43269	0.00143271	0.225597	0	2	9	FALSE	PHF21A	2.5	2	0	0	0.687937	FALSE	0	PHF21A	194	0.5
2098	4.08173	0.0191379	0.244994	0	2	9	FALSE	FAM129A	8	2	0	0	0.719843	FALSE	0	FAM129A	4180	0.5
2106	3.55288	0	0.281461	1	2	7	FALSE	SIRPD	21.5	2	0	0	0.76792	FALSE	0	SIRPD	0	0.597222
2133	3.98077	0.0116729	0.251208	0	2	9	FALSE	KIF1B	10	2	0	0	0.729021	FALSE	0	KIF1B	1774	0.5
2138	4.47596	0.00961538	0.223416	0	2	8	FALSE	STEAP4	4.5	2	0	0	0.684003	FALSE	0	STEAP4	2144	0.5
2143	5.06731	0.00961538	0.197343	0	2	10	FALSE	MCTP2	1.5	2	0	0	0.630245	FALSE	0	MCTP2	2092	0.5
2160	5.14904	0.00123448	0.194211	0	2	8	FALSE	ATXN1	2.5	2	0	0	0.622815	FALSE	0	ATXN1	152	0.5
2269	4.60577	0.00028071	0.217119	0	2	9	FALSE	HLX	2.5	2	0	0	0.672203	FALSE	0	HLX	86	0.5
2270	3.79327	0.00574029	0.263625	0	2	8	FALSE	KIAA0247	11.5	2	0	0	0.746066	FALSE	0	KIAA0247	862	0.5
1429	4.5	0	0.222222	0	1	9	FALSE	LRRC4	7	1	0	0	0.681818	FALSE	0	LRRC4	0	0
1476	6.39904	0	0.156273	0	1	10	FALSE	CPD	5	1	0	0	0.509178	FALSE	0	CPD	0	0
1543	3.73077	0	0.268041	0	1	7	FALSE	EPHB4	26	1	0	0	0.751748	FALSE	0	EPHB4	0	0
1721	4.40385	0	0.227074	0	1	7	FALSE	TLE3	7	1	0	0	0.690559	FALSE	0	TLE3	0	0
1750	4.59135	0	0.217801	0	1	9	FALSE	TGFA	6	1	0	0	0.673514	FALSE	0	TGFA	0	0
1803	1	0	1	0	1	1	FALSE	KCNE1	1	1	0	0	1	FALSE	0	KCNE1	0	0
1804	1	0	1	0	1	1	FALSE	KCNJ2	1	1	0	0	1	FALSE	0	KCNJ2	0	0
1811	4.69712	0	0.212897	0	1	9	FALSE	EMR2	6	1	0	0	0.663899	FALSE	0	EMR2	0	0
1821	4.65865	0	0.214654	0	1	8	FALSE	SLC26A8	3	1	0	0	0.667395	FALSE	0	SLC26A8	0	0
1844	4.59135	0	0.217801	0	1	9	FALSE	DYSF	3	1	0	0	0.673514	FALSE	0	DYSF	0	0
1852	4.24519	0	0.235561	0	1	8	FALSE	BCORL1	6	1	0	0	0.704983	FALSE	0	BCORL1	0	0
1865	4.05769	0	0.246446	0	1	7	FALSE	TNFRSF10C	7	1	0	0	0.722028	FALSE	0	TNFRSF10C	0	0
1882	3.96154	0	0.252427	0	1	8	FALSE	TRPM6	18	1	0	0	0.730769	FALSE	0	TRPM6	0	0
1890	1	0	1	0	1	1	FALSE	2020-03-01	1	1	0	0	1	FALSE	0	2020-03-01	0	0
1891	1	0	1	0	1	1	FALSE	GLT1D1	1	1	0	0	1	FALSE	0	GLT1D1	0	0
1902	4.78365	0	0.209045	0	1	9	FALSE	CYP4F3	4	1	0	0	0.656031	FALSE	0	CYP4F3	0	0
1907	4.23077	0	0.236364	0	1	7	FALSE	SAMSN1	7	1	0	0	0.706294	FALSE	0	SAMSN1	0	0
1932	4.69231	0	0.213115	0	1	8	FALSE	CACNA1E	2	1	0	0	0.664336	FALSE	0	CACNA1E	0	0
1955	4.95192	0	0.201942	0	1	9	FALSE	STX3	3	1	0	0	0.640734	FALSE	0	STX3	0	0
1958	5.125	0	0.195122	0	1	9	FALSE	DAPK2	2	1	0	0	0.625	FALSE	0	DAPK2	0	0
1978	3.96154	0	0.252427	0	1	8	FALSE	S100P	18	1	0	0	0.730769	FALSE	0	S100P	0	0
1991	5.20192	0	0.192237	0	1	9	FALSE	ABHD2	5	1	0	0	0.618007	FALSE	0	ABHD2	0	0
1997	4.72115	0	0.211813	0	1	9	FALSE	ZNF516	8	1	0	0	0.661713	FALSE	0	ZNF516	0	0
1999	4.55769	0	0.219409	0	1	8	FALSE	CA4	3	1	0	0	0.676573	FALSE	0	CA4	0	0
2006	6.39904	0	0.156273	0	1	10	FALSE	USP32	5	1	0	0	0.509178	FALSE	0	USP32	0	0
2010	1.5	0	0.666667	0	1	2	FALSE	SLC9A8	2	1	0	0	0.75	FALSE	0	SLC9A8	0	0
2037	1	0	1	0	1	1	FALSE	GAS7	1	1	0	0	1	FALSE	0	GAS7	0	0
2038	1	0	1	0	1	1	FALSE	FNDC3B	1	1	0	0	1	FALSE	0	FNDC3B	0	0
2044	4.84615	0	0.206349	0	1	8	FALSE	GPR141	5	1	0	0	0.65035	FALSE	0	GPR141	0	0
2057	6.40385	0	0.156156	0	1	10	FALSE	NSUN7	4	1	0	0	0.508741	FALSE	0	NSUN7	0	0
2063	3.55288	0	0.281461	0	1	7	FALSE	OBBP2	37	1	0	0	0.76792	FALSE	0	OBBP2	0	0
2066	3.77885	0	0.264631	0	1	8	FALSE	SLC22A1	21	1	0	0	0.747378	FALSE	0	SLC22A1	0	0
2082	4.13942	0	0.24158	0	1	9	FALSE	RGL4	14	1	0	0	0.714598	FALSE	0	RGL4	0	0
2101	6.40385	0	0.156156	0	1	10	FALSE	DOCK4	4	1	0	0	0.508741	FALSE	0	DOCK4	0	0
2104	5.56731	0	0.17962	0	1	9	FALSE	ARAP3	3	1	0	0	0.58479	FALSE	0	ARAP3	0	0
2109	5.44231	0	0.183746	0	1	10	FALSE	DOCK5	4	1	0	0	0.596154	FALSE	0	DOCK5	0	0
2140	1	0	1	0	1	1	FALSE	GALNT14	1	1	0	0	1	FALSE	0	GALNT14	0	0
2141	1	0	1	0	1	1	FALSE	ST6GALNAC2	1	1	0	0	1	FALSE	0	ST6GALNAC2	0	0
2147	7.29327	0	0.137113	0	1	11	FALSE	ENTPD7	4	1	0	0	0.427885	FALSE	0	ENTPD7	0	0
2166	5.47115	0	0.182777	0	1	9	FALSE	BMX	2	1	0	0	0.593531	FALSE	0	BMX	0	0
2170	5.06731	0	0.197343	0	1	9	FALSE	RRAGD	4	1	0	0	0.630245	FALSE	0	RRAGD	0	0
2180	4.35577	0	0.229581	0	1	7	FALSE	NFIL3	5	1	0	0	0.69493	FALSE	0	NFIL3	0	0
2183	4.05288	0	0.246738	0	1	9	FALSE	RTN3	17	1	0	0	0.722465	FALSE	0	RTN3	0	0
2190	1	0	1	0	1	1	FALSE	SLC6A6	1	1	0	0	1	FALSE	0	SLC6A6	0	0
2191	1	0	1	0	1	1	FALSE	APMAP	1	1	0	0	1	FALSE	0	APMAP	0	0
2196	1	0	1	0	1	1	FALSE	B4GALT5	1	1	0	0	1	FALSE	0	B4GALT5	0	0
2197	1	0	1	0	1	1	FALSE	B3GNT5	1	1	0	0	1	FALSE	0	B3GNT5	0	0
2210	6.0625	0	0.164948	0	1	11	FALSE	SLCO3A1	2	1	0	0	0.539773	FALSE	0	SLCO3A1	0	0
2212	4.84615	0	0.206349	0	1	8	FALSE	TREML2	5	1	0	0	0.65035	FALSE	0	TREML2	0	0
2227	5.44712	0	0.183583	0	1	8	FALSE	NABP1	4	1	0	0	0.595717	FALSE	0	NABP1	0	0
2231	1.5	0	0.666667	0	1	2	FALSE	TMEM55A	2	1	0	0	0.75	FALSE	0	TMEM55A	0	0
2241	1	0	1	0	1	1	FALSE	SLC45A4	1	1	0	0	1	FALSE	0	SLC45A4	0	0
2242	1	0	1	0	1	1	FALSE	DENND3	1	1	0	0	1	FALSE	0	DENND3	0	0
2251	4.04808	0	0.247031	0	1	8	FALSE	KRT23	14	1	0	0	0.722902	FALSE	0	KRT23	0	0
2256	4.24038	0	0.235828	0	1	8	FALSE	NDEL1	5	1	0	0	0.70542	FALSE	0	NDEL1	0	0
