# Supplementary material for: Weighted Gene Co-expression Network Analysis of Key Biomarkers Associated With Bronchopulmonary Dysplasia
Source: Front Genet. 2020 Sep 9;11:539292. doi: 10.3389/fgene.2020.539292 (PMC7509191; doi:10.3389/fgene.2020.539292)
Supplement: Supplementary file 10 [file Table_10.XLSX]

## Sheet: Correlation of hub in red 
GENE	Clinical trait	P	R
LEF1	Severity	1.41e-10	-0.5867
ITK	Severity	1.39e-10	-0.586857
CD3G	Severity	5.92e-11	-0.596278
CD2	Severity	2.09e-10	-0.582292
CD6	Severity	4.31e-10	-0.57394
CD5	Severity	1.42e-09	-0.55966
ETS1	Severity	1.95e-08	-0.525743
SH2D1A	Severity	7.35e-10	-0.567635
RASGRP1	Severity	4.7e-09	-0.544614
CCR7	Severity	4e-10	-0.574799
IL7R	Severity	5.19e-11	-0.597708
CD27	Severity	3.87e-08	-0.516156
CD3D	Severity	2.83e-07	-0.486737
LY9	Severity	1.49e-08	-0.529376
CD28	Severity	1.28e-10	-0.587789
PLCG1	Severity	9.64e-07	-0.467084
SKAP1	Severity	1.33e-10	-0.587378
TRAT1	Severity	1.24e-08	-0.531831
CD3E	Severity	1.6e-09	-0.558211
ICOS	Severity	1.7e-11	-0.609504
GATA3	Severity	2.27e-08	-0.523612

## Sheet: ANOVA test of hub genes in red 
	P value	Gaussian distribution	equal SD	Method
LEF1	<0.0001	No	\	Kruskal-Wallis test
ITK	<0.0001	Yes	No	Welch's ANOVA test
CD3G	<0.0001	Yes	No	Welch's ANOVA test
CD2	<0.0001	Yes	No	Welch's ANOVA test
CD6	<0.0001	Yes	Yes	Ordinary one-way ANOVA
CD5	<0.0001	No	\	Kruskal-Wallis test
ETS1	<0.0001	No	\	Kruskal-Wallis test
SH2D1A	<0.0001	No	\	Kruskal-Wallis test
RASGRP1	<0.0001	No	\	Kruskal-Wallis test
CCR7	<0.0001	No	\	Kruskal-Wallis test
IL7R	<0.0001	No	\	Kruskal-Wallis test
CD27	<0.0001	Yes	No	Welch's ANOVA test
CD3D	<0.0001	Yes	Yes	Ordinary one-way ANOVA
LY9	<0.0001	No	\	Kruskal-Wallis test
CD28	<0.0001	Yes	No	Welch's ANOVA test
PLCG1	<0.0001	Yes	Yes	Ordinary one-way ANOVA
SKAP1	<0.0001	No	\	Kruskal-Wallis test
TRAT1	0.0004	Yes	No	Welch's ANOVA test
CD3E	<0.0001	Yes	No	Welch's ANOVA test
ICOS	<0.0001	Yes	No	Welch's ANOVA test
GATA3	<0.0001	Yes	No	Welch's ANOVA test

## Sheet: ROC curve of hub genes in red
	Area	Std. Error	95% confidence interval	P value
LEF1	0.8071	0.04362	0.7216 to 0.8926	<0.0001
ITK	0.8113	0.0433	0.7265 to 0.8962	<0.0001
CD3G	0.8166	0.04184	0.7346 to 0.8986	<0.0001
CD2	0.7958	0.04422	0.7092 to 0.8825	<0.0001
CD6	0.806	0.04303	0.7217 to 0.8904	<0.0001
CD5	0.7767	0.04583	0.6869 to 0.8666	<0.0001
ETS1	0.7776	0.0468	0.6859 to 0.8693	<0.0001
SH2D1A	0.7935	0.04584	0.7037 to 0.8833	<0.0001
RASGRP1	0.8041	0.04438	0.7171 to 0.8911	<0.0001
CCR7	0.7808	0.04576	0.6911 to 0.8705	<0.0001
IL7R	0.8073	0.04284	0.7233 to 0.8913	<0.0001
CD27	0.7625	0.047	0.6704 to 0.8546	<0.0001
CD3D	0.7559	0.04781	0.6622 to 0.8496	<0.0001
LY9	0.7725	0.04657	0.6812 to 0.8638	<0.0001
CD28	0.7971	0.04355	0.7118 to 0.8825	<0.0001
PLCG1	0.7453	0.04911	0.6491 to 0.8416	<0.0001
SKAP1	0.8355	0.04202	0.7532 to 0.9179	<0.0001
TRAT1	0.7685	0.04667	0.6770 to 0.8599	<0.0001
CD3E	0.8239	0.04334	0.7389 to 0.9088	<0.0001
ICOS	0.8022	0.04313	0.7177 to 0.8867	<0.0001
GATA3	0.7337	0.04979	0.6361 to 0.8313	<0.0001
