# Supplementary material for: Weighted Gene Co-expression Network Analysis of Key Biomarkers Associated With Bronchopulmonary Dysplasia
Source: Front Genet. 2020 Sep 9;11:539292. doi: 10.3389/fgene.2020.539292 (PMC7509191; doi:10.3389/fgene.2020.539292)
Supplement: Supplementary file 11 [file Table_11.XLSX]

## Sheet: Correlation of hub in yellow
GENE	Clinical trait	P	R
MMP25	Severity	5.35383e-08	0.511552
GPR97	Severity	5.44043e-08	0.511321
MGAM	Severity	1.02281e-06	0.466101
IL1R2	Severity	1.92066e-07	0.492671
FCAR	Severity	5.65539e-07	0.475773
MAPK14	Severity	7.26628e-09	0.538949
CEACAM3	Severity	3.39495e-08	0.518017
CSF2RB	Severity	6.13523e-08	0.509592
SIRPA	Severity	4.76988e-08	0.513204
CKAP4	Severity	4.05778e-10	0.574642
MMP9	Severity	1.89942e-08	0.52607
SLCO4C1	Severity	3.86436e-08	0.516193
SLC2A3	Severity	9.77771e-08	0.502792

## Sheet: ANOVA of hub genes in yellow
	P value	Gaussian distribution	equal SD	Method
GPR97	<0.0001	Yes	No	Welch's ANOVA test
MMP25	<0.0001	No	\	Kruskal-Wallis test
MGAM	<0.0001	No	\	Kruskal-Wallis test
CKAP4	<0.0001	Yes	No	Welch's ANOVA test
SLC2A3	<0.0001	Yes	Yes	Ordinary one-way ANOVA
CEACAM3	<0.0001	No	\	Kruskal-Wallis test
FCAR	<0.0001	Yes	No	Welch's ANOVA test
IL1R2	<0.0001	No	\	Kruskal-Wallis test
SIRPA	<0.0001	Yes	No	Welch's ANOVA test
MMP9	<0.0001	No	\	Kruskal-Wallis test
CSF2RB	<0.0001	Yes	No	Welch's ANOVA test
SLCO4C1	<0.0001	Yes	Yes	Ordinary one-way ANOVA
MAPK14	<0.0001	Yes	No	Welch's ANOVA test

## Sheet: ROC curve of hub gene in yellow
	Area	Std. Error	95% confidence interval	P value
CEACAM3	0.8035	0.04268	0.7198 to 0.8871	<0.0001
FCAR	0.8086	0.03772	0.7347 to 0.8825	<0.0001
IL1R2	0.7844	0.04505	0.6961 to 0.8727	<0.0001
SIRPA	0.8222	0.04137	0.7411 to 0.9032	<0.0001
MMP9	0.8205	0.04211	0.7379 to 0.9030	<0.0001
CSF2RB	0.8094	0.04209	0.7269 to 0.8919	<0.0001
SLCO4C1	0.7895	0.04488	0.7015 to 0.8774	<0.0001
MAPK14	0.7963	0.04364	0.7107 to 0.8818	<0.0001
SLC2A3	0.8302	0.04067	0.7505 to 0.9099	<0.0001
CKAP4	0.8574	0.03602	0.7868 to 0.9280	<0.0001
MGAM	0.8073	0.04277	0.7235 to 0.8911	<0.0001
MMP25	0.8026	0.04292	0.7185 to 0.8867	<0.0001
GPR97	0.8103	0.04244	0.7271 to 0.8934	<0.0001
