# Supplementary material for: Weighted Gene Co-expression Network Analysis of Key Biomarkers Associated With Bronchopulmonary Dysplasia
Source: Front Genet. 2020 Sep 9;11:539292. doi: 10.3389/fgene.2020.539292 (PMC7509191; doi:10.3389/fgene.2020.539292)
Supplement: Supplementary file 12 [file Table_12.XLSX]

## Sheet: Sheet1
Table: Gene sets enriched in phenotype Control (38 samples) [plain text format]
	GS	GS DETAILS	SIZE	ES	NES	NOM p-val	FDR q-val	FWER p-val	RANK AT MAX	LEADING EDGE
	follow link to MSigDB
1	PRIMARY IMMUNODEFICIENCY - HOMO SAPIENS (HUMAN)	Details ...	3	0.51	1.53	0	0	0	0	tags=33%, list=0%, signal=22%
2	T CELL RECEPTOR SIGNALING PATHWAY - HOMO SAPIENS (HUMAN)	Details ...	5	0.55	1.23	0	0	0	1	tags=40%, list=11%, signal=20%
3	MEASLES - HOMO SAPIENS (HUMAN)	Details ...	2	0.57	1	0	0	0	4	tags=100%, list=44%, signal=140%
4	HUMAN T-CELL LEUKEMIA VIRUS 1 INFECTION - HOMO SAPIENS (HUMAN)	Details ...	2	0.57	1	0	0	0	4	tags=100%, list=44%, signal=140%
5	TH1 AND TH2 CELL DIFFERENTIATION - HOMO SAPIENS (HUMAN)	Details ...	2	0.57	0.83	1	1	1	4	tags=100%, list=44%, signal=140%
6	EPSTEIN-BARR VIRUS INFECTION - HOMO SAPIENS (HUMAN)	Details ...	2	0.57	0.57	1	1	1	4	tags=100%, list=44%, signal=140%
7	PD-L1 EXPRESSION AND PD-1 CHECKPOINT PATHWAY IN CANCER - HOMO SAPIENS (HUMAN)	Details ...	3	0.27	0.5	1	1	1	4	tags=67%, list=44%, signal=80%
8	HEMATOPOIETIC CELL LINEAGE - HOMO SAPIENS (HUMAN)	Details ...	3	0.21	0.21	1	1	1	4	tags=67%, list=44%, signal=80%
9	CELL ADHESION MOLECULES (CAMS) - HOMO SAPIENS (HUMAN)	Details ...	2	0.71			1	0	3	tags=100%, list=33%, signal=117%
10	TH17 CELL DIFFERENTIATION - HOMO SAPIENS (HUMAN)	Details ...	2	0.57			1	0	4	tags=100%, list=44%, signal=140%
11	CHAGAS DISEASE (AMERICAN TRYPANOSOMIASIS) - HOMO SAPIENS (HUMAN)	Details ...	2	0.57			1	0	4	tags=100%, list=44%, signal=140%
12	HUMAN IMMUNODEFICIENCY VIRUS 1 INFECTION - HOMO SAPIENS (HUMAN)	Details ...	2	0.57			1	0	4	tags=100%, list=44%, signal=140%
