# Supplementary material for: Weighted Gene Co-expression Network Analysis of Key Biomarkers Associated With Bronchopulmonary Dysplasia
Source: Front Genet. 2020 Sep 9;11:539292. doi: 10.3389/fgene.2020.539292 (PMC7509191; doi:10.3389/fgene.2020.539292)
Supplement: Supplementary file 13 [file Table_13.XLSX]

## Sheet: Sheet1
Table: Gene sets enriched in phenotype BPD (62 samples) [plain text format]
	GS	GS DETAILS	SIZE	ES	NES	NOM p-val	FDR q-val	FWER p-val	RANK AT MAX	LEADING EDGE
	follow link to MSigDB
1	RELAXIN SIGNALING PATHWAY - HOMO SAPIENS (HUMAN)	Details ...	2	0.91	1.6	0	0	0	0	tags=50%, list=0%, signal=39%
2	HEPATITIS B - HOMO SAPIENS (HUMAN)	Details ...	2	0.91	1.33	0	0	0	0	tags=50%, list=0%, signal=39%
3	PATHWAYS IN CANCER - HOMO SAPIENS (HUMAN)	Details ...	2	0.86	1.32	0	0	0	0	tags=50%, list=0%, signal=39%
4	LEUKOCYTE TRANSENDOTHELIAL MIGRATION - HOMO SAPIENS (HUMAN)	Details ...	2	0.91	1.28	0	0	0	0	tags=50%, list=0%, signal=39%
5	TNF SIGNALING PATHWAY - HOMO SAPIENS (HUMAN)	Details ...	2	0.91	1.07	0	0	0	0	tags=50%, list=0%, signal=39%
6	IL-17 SIGNALING PATHWAY - HOMO SAPIENS (HUMAN)	Details ...	2	0.91			1	0	0	tags=50%, list=0%, signal=39%
7	PROTEOGLYCANS IN CANCER - HOMO SAPIENS (HUMAN)	Details ...	2	0.91			1	0	0	tags=50%, list=0%, signal=39%
8	FLUID SHEAR STRESS AND ATHEROSCLEROSIS - HOMO SAPIENS (HUMAN)	Details ...	2	0.91			1	0	0	tags=50%, list=0%, signal=39%
